# Supplementary material for: Deciphering drought‐induced metabolic responses and regulation in developing maize kernels
Source: Plant Biotechnol J. 2018 Mar 14;16(9):1616–28. doi: 10.1111/pbi.12899 (PMC6097124; doi:10.1111/pbi.12899)
Supplement: Supplementary file 2 — File S1 List of 445 detected metabolites with their biochemical names, contents and some important properties including mass and KEGG. [file PBI-16-1616-s003.xlsx]

## Sheet: Sheet1
Supplementary File 1
List of 445 detected metabolites with their biochemical names, contents and some important properties including mass and KEGG.
														Replicates
PATHWAY ORDER	Alpha	COMP ID	PLATFORM	CHEMICAL ID	RI	MASS	CAS	PUBCHEM	KEGG	PLANT CYC	SUPER PATHWAY	SUB PATHWAY	BIOCHEMICAL	B73 Control 7 d	B73 Control 7 d	B73 Control 7 d	B73 Control 7 d	B73 Control 7 d	B73 Drought 7 d	B73 Drought 7 d	B73 Drought 7 d	B73 Drought 7 d	B73 Drought 7 d	B73 Control 14 d	B73 Control 14 d	B73 Control 14 d	B73 Control 14 d	B73 Control 14 d	B73 Drought 14 d	B73 Drought 14 d	B73 Drought 14 d	B73 Drought 14 d	B73 Drought 14 d	Lo964 Control 7 d	Lo964 Control 7 d	Lo964 Control 7 d	Lo964 Control 7 d	Lo964 Control 7 d	Lo964 Drought 7 d	Lo964 Drought 7 d	Lo964 Drought 7 d	Lo964 Drought 7 d	Lo964 Drought 7 d	Lo964 Control 14 d	Lo964 Control 14 d	Lo964 Control 14 d	Lo964 Control 14 d	Lo964 Control 14 d	Lo964 Drought 14 d
967	1	54892	LC/MS Pos Late	100009392	1941	954.615					Lipids	Galactolipids	1,2-dilinolenoyl-digalactosylglycerol (18:3/18:3)	1985506	2873527	1931801	2510364	1653756	956889	935962	1260810	686369	845438	1715257	605656	740967	2157887	739225	787466	862873	759568	855985	596486	1904218	1752601	1876322	1683182	2106181	897646	624536	535996	553098	336941	2624606	1484518	2649754	1631883	1549129	598836
971	2	54891	LC/MS Pos Late	100010877	2046	792.562		5282287	C13871		Lipids	Galactolipids	1,2-dilinolenoyl-galactosylglycerol (18:3/18:3)*	1015626	1116633	755271	1238802	871255	349176	362289	507836	216926	338552	506038	320656	320695	505602	409938	347560	307632	389521	350601	247404	778729	718367	1244424	1680316	685464	377043	272261	268802	262282	171141	850720	619971	966470	669716	574409	430087
968	3	54897	LC/MS Pos Late	100010873	2256	958.646				GLYCOLIPID DESATURATION	Lipids	Galactolipids	1,2-dilinoleoyl-digalactosylglycerol (18:2/18:2)*	29023202	24232654	27590112	22490448	28429464	40146312	35616556	30856388	32651916	38248648	35505424	29227712	31429056	21560746	38209188	24261668	32077156	34779424	32580952	29300140	23304108	20239518	23049396	16659634	31958648	27785332	28487016	28821332	26010492	33520024	28395200	25916228	32456660	25891512	18971212	33629708
972	4	54899	LC/MS Pos Late	100010879	2415	796.593		6535011			Lipids	Galactolipids	1,2-dilinoleoyl-galactosylglycerol (18:2/18:2)*	11111886	10695398	10302385	12693810	14422789	13243668	10486603	10769260	7.1575e+06	8680538	8199033	8527326	10118858	4307539	11247033	9592708	8170592	11744665	8384500	6103143	11026013	11206699	24167150	21037908	9834071	14619650	13081670	11594012	11732276	11457960	8846668	10810543	12365452	9840054	6.3478e+06	20699276
815	5	52680	LC/MS Polar	100009072	914	695.466					Lipids	Phospholipids	1,2-dilinoleoyl-GPA (18:2/18:2)*	7466209	7241160	6785965	6750133	6768165	6624493	6258644	5675823	6154211	4646710	4.92311e+06	6481632	6188250	4732093	6301275	3051737	4673819	5.90385e+06	6510885	4129822	4568643	2484120	1427517	1580423	4647384	4253700	4189029	5348143	3.74525e+06	4719762	5736208	4157970	6265859	4392426	3882770	3570802
814	6	52603	LC/MS Pos Late	100008903	2006	782.569	998-06-1	5288075			Lipids	Phospholipids	1,2-dilinoleoyl-GPC (18:2/18:2)	2133301	4149545	3244816	2672567	2629613	2386338	2758961	1614183	2.01664e+06	1702764	3.2862e+06	1730421	2604586	2110337	2047961	1415562	2034097	1919527	2217284	1164359	2297743	2006988	1782449	906087	3597737	2513691	2.58226e+06	2.96061e+06	2289429	2.88929e+06	3835770	2224354	3009025	2315229	2660938	1692413
844	7	53174	LC/MS Pos Late	100009217	2083	740.523		9546812			Lipids	Phospholipids	1,2-dilinoleoyl-GPE (18:2/18:2)*	1773295	3318337	2558205	1908840	1599068	1421507	1718141	1390378	1.90564e+06	1684422	3.41501e+06	1409126	1.87545e+06	2321431	1691570	1160116	1581036	1290477	1415787	870366	2266030	1346665	1400821	814087	3561115	1847227	1741281	1727371	1404911	1724217	3411703	1685794	4642676	2.09159e+06	1930555	1467123
855	8	52734	LC/MS Polar	100009185	923	857.519					Lipids	Phospholipids	1,2-dilinoleoyl-GPI (18:2/18:2)*	1.45304e+06	1618931	1821315	2039508	1.38924e+06	1131997	1050334	1401761	1444605	1316033	2185442	1201330	1.39481e+06	1939597	1249391	1058371	1303189	1093185	865685	1152038	1082786	1176586	371925	366026	1.48351e+06	1602570	1085351	1044729	867467	600536	1741192	1283091	2224027	1533830	1.51234e+06	291520
836	9	52457	LC/MS Pos Late	100008905	2346	786.601	4235-95-4	10350317			Lipids	Phospholipids	1,2-dioleoyl-GPC (18:1/18:1)*	331215	624583	634325	431100	510294	630939	2867603	839255	866022	1634645	1241474	1051262	1439649	1141551	1115369	1707178	2123302	2105685	2831265	1087062	754039	646976	825825	504646	1223277	2628717	1987373	1376154	1715318	1765605	1508283	760813	713178	836636	1.36077e+06	1833831
813	10	19130	LC/MS Pos Late	100000657	2365	734.569	63-89-8	452110			Lipids	Phospholipids	1,2-dipalmitoyl-GPC (16:0/16:0)	1025254	1110317	1717276	1197994	1112186	740921	733215	661635	755509	669841	1077066	550936	721214	1182995	720492	1396065	824869	849932	746487	747310	1092087	2151868	1301078	801769	1245817	1490883	1513782	1590217	1511853	1495969	1589927	1360869	1235482	1413913	2152800	1571049
810	11	52625	LC/MS Polar	100000652	735	721.503		11846227			Lipids	Phospholipids	1,2-dipalmitoyl-GPG (16:0/16:0)	4742600	5477718	5110425	4842821	4758596	7.36515e+06	5766803	6.39188e+06	6669501	6245492	7748037	4759501	6.25645e+06	6997138	5317797	7387908	6925584	7.07375e+06	7226630	5956822	7645304	8070423	8749529	4555326	7263026	4261211	4851781	4723652	4593962	5896447	9927147	7712905	8865776	7.93345e+06	8712408	5535751
544	12	33971	LC/MS Neg	100001278	5555	267.233	29743-97-3	5312435			Lipids	Free fatty acid	10-heptadecenoate (17:1n7)	9131447	5333427	3.85319e+06	8319247	6067478	14562085	9367275	11382825	7.77723e+06	9156603	4905062	16926382	7528469	6.04269e+06	12669916	6501025	8682684	13120852	8503630	11827355	1174363	3.33853e+06	3.69879e+06	2768746	2184211	2619954	2629140	3.02116e+06	3.03612e+06	2822929	6001662	7352716	2015991	6.71106e+06	7120722	2575288
545	13	33972	LC/MS Neg	100001277	5780	295.264	73033-09-7	5312513			Lipids	Free fatty acid	10-nonadecenoate (19:1n9)	5427297	3901845	2006153	5043858	3402196	6832125	4046313	5126852	3825807	4524175	1972601	5810053	3.38285e+06	3375989	6423940	2885874	3114379	5708084	3617143	5353889	336384	1654003	1410634	984922	565429	970697	799766	1346017	1208837	1063222	3478828	4337812	440675	3899974	3.97847e+06	836999
658	14	38395	LC/MS Neg	62	5137	313.238	263399-35-5	10236635	C14829	CPD-13086	Lipids	Oxylipins	12,13-DiHOME	153924592	151555072	130607032	135092112	145955312	193512848	162268688	167549280	160132064	162461088	186750928	116911160	136506352	191048192	141076720	122015424	179298944	210491856	168577296	174095296	141539936	142679552	232165520	142322480	111314216	93093712	114414168	122185104	125069776	86549408	154528608	137588160	125795216	149361456	135417776	96807152
655	15	37752	LC/MS Neg	100002196	5275	295.228		43013			Lipids	Oxylipins	13-HODE + 9-HODE	936028352	351509728	728127488	477116672	819675648	1310462592	848059968	840764224	624055680	558758848	567047104	887317056	644055360	497519232	771791040	575424576	822540864	1207193600	995531584	1055258304	335739136	560217024	374609088	331646496	347712192	822792128	873924416	903566528	973989824	644519040	558975488	684345088	191910784	665269696	732417472	480031872
459	16	22012	LC/MS Neg	100000980	1054	503.162	470-69-9	440080	C03661	1-KESTOTRIOSE	Carbohydrate	Sucrose, glucose,fructose metabolism	1-kestose	7017633	19896580	4869726	5993024	4554522	14584316	13591859	29041138	20719004	26269556	28261924	19533496	22098786	31969144	18999120	17302490	24843824	25407266	21854228	26235482	23069280	12262761	27946516	14531105	24561978	11462452	9810166	15009068	9951317	17428404	39557936	25824920	29180976	22982706	35851164	7081450
705	17	34393	LC/MS Neg	100001435	6214	277.217		53480978			Lipids	Glycerolipids	1-linolenoylglycerol (18:3)	1132876	1187632	1085491	1091641	922880	5501671	3084266	3170554	2259171	3465355	2991685	5791692	3151510	2459625	3979834	1944473	2506962	3469996	4273357	2247095	273506	522700	1002494	247193	263912	316238	421635	497646	1105416	312382	2760030	1382293	190453	2089579	853987	663848
766	18	45951	LC/MS Pos Late	100005350	1422	518.324					Lipids	Phospholipids	1-linolenoyl-GPC (18:3)*	96090		151827		140853	431952	456769	292944		279392	188886		304907	136907	280357	197451	317148	335056	282683	225234	150945	131550	131760	74130	228153	943339	795549	582912	966933	617165	184412	157725	234539	261749	169076	571941
969	19	54896	LC/MS Pos Late	100010872	2073	956.63				GLYCOLIPID DESATURATION	Lipids	Galactolipids	1-linoleoyl-2-linolenoyl-digalactosylglycerol (18;2/18:3)*	5414989	6464696	5720830	5440194	4623419	4766353	4584351	4.66864e+06	4026068	3933871	5178794	3515540	3966388	5076639	3767060	3119872	3473216	4811140	3937171	3304290	4733557	4675316	6098035	4.02752e+06	5822127	4343473	3737970	2834270	3485090	3118846	6175030	4837323	7320224	5209413	4282169	3.22135e+06
975	20	54898	LC/MS Pos Late	100010878	2209	794.578					Lipids	Galactolipids	1-linoleoyl-2-linolenoyl-galactosylglycerol (18:2/18:3)*	1115390	1799031	1193823	1553623	1416156	1352980	1131363	1320724	730569	885202	1020100	959484	1084439	667337	1202348	758739	738871	1131758	875510	704111	1459303	2.0265e+06	3558853	3003431	1320000	1781979	1430305	1037982	1270586	792022	1482085	1423576	2178855	1589059	729007	1.843e+06
817	21	52695	LC/MS Polar	100009086	925	693.45					Lipids	Phospholipids	1-linoleoyl-2-linolenoyl-GPA (18:2/18:3)*	518452	592008	399620	469507	435309	448123	389642	371253	301841	325451	368836	327238	353143	303744	286932	237584	332124	427660	453795	328506	369464	169123			346166	305495	236628	193846	265730	290988	435648		499135	330784	328038
847	22	53176	LC/MS Pos Late	100009343	1939	780.554					Lipids	Phospholipids	1-linoleoyl-2-linolenoyl-GPC (18:2/18:3)*		164274	86254		87178			58442		77990	104469		99366	108185				79788	72661		88530	77208			127911	107771	100487	99987	118887	144301	123212	76066	151867	78974	91132	88271
687	23	27447	LC/MS Neg	100001040	6477	279.233	2277-28-3	5283469			Lipids	Glycerolipids	1-linoleoylglycerol (18:2)	40866304	39055764	45648228	36062820	38565564	371213856	213550656	195633328	167228592	162943312	152569840	326807424	205733440	114026512	313869312	112666984	139721616	196265312	269443136	121247480	13272043	29596856	76440600	21335484	19589702	17900324	23985182	37564156	41273400	24730688	94792896	70022632	21036208	88261928	33082664	31971716
818	24	52690	LC/MS Neg	100009082	5483	433.236					Lipids	Phospholipids	1-linoleoyl-GPA (18:2)*	14277056	7.21704e+06	6129203	7898194	7823795	11942761	6105795	9444279	8892779	9477704	7.73652e+06	12571710	5810752	8187663	8.36747e+06	6739230	7.73635e+06	8.36092e+06	7.65921e+06	6627881	2279108	2512886	1152713	1267947	2587772	6532433	3399009	3.48057e+06	4366691	4372771	7336498	14883492	3473725	13752259	8922368	3272217
721	25	34419	LC/MS Pos Late	100001395	1465	520.34		11988421	C04100		Lipids	Phospholipids	1-linoleoyl-GPC (18:2)	7702335	4779364	8216531	4213643	7464801	18700514	16021174	11193059	10262629	13113355	9815824	11017837	13785591	10034259	12692555	9626573	13921566	17698584	17411524	9989529	7011559	8164363	7.54029e+06	5167261	12348262	24924600	22950502	22804338	24693976	24456356	8922182	9496014	10724007	10920609	8461825	20260248
722	26	36600	LC/MS Pos Late	100001570	1482	478.293		52925130			Lipids	Phospholipids	1-linoleoyl-GPE (18:2)*	1797945	2017654	1.91756e+06	1432875	1674677	2714887	3.07539e+06	2527808	2480032	3460231	4078738	2200614	2774352	2441624	2298730	3.00562e+06	2928190	2698793	2832074	2096209	2827987	2.85333e+06	2956695	2238934	4611191	5106163	4933223	4613978	5663380	5442884	3470678	1970223	4861939	2681695	2636349	5.73994e+06
718	27	54885	LC/MS Neg	100009227	5516	507.273					Lipids	Glycerolipids	1-linoleoyl-GPG (18:2)*	4704068	603716	505671	1816524	1281906	872557	470546	1.59175e+06	728193	708093	1058995	1169025	458158	1115377	550625	832235	826501	725560	1009072	1197262		961399	1103725	578314	139668	469616	384125	214353	597229	337282	801879	1263117	222157	826624	677606	489367
723	28	36594	LC/MS Neg	100001778	5494	595.289					Lipids	Phospholipids	1-linoleoyl-GPI (18:2)*	9470695	3163881	3227186	4498209	4598757	7955290	5.66475e+06	6228788	5972819	8202811	5946323	6730593	4329368	7666183	5163253	5032739	7162975	8361460	7091626	5564730	875082	3273396	1447240	1213755	971235	4650908	3361427	1632793	2459506	1508860	4856748	6214283	2572690	6099400	4389517	1364263
1068	29	1527	LC/MS Pos Early	54	2133	150.077	5142-22-3	78821	C02216		Nucleotide	Purine metabolism	1-methyladenine	691756	569934		389432	257261	657720	841628	622922	414342	923311	456671	967081	884300	470785	975770	829804	1417633	834837	1050997	1246604	839296	425379	1996051	4852774	451026	2464237	2641986	909247	2984446	863181	380994	96674	254385	266517	387965	3011617
1069	30	32395	LC/MS Pos Early	100001133	2200	166.072	938-85-2	70315			Nucleotide	Purine metabolism	1-methylguanine	376151	259316	424760	293310	402608	1156142	1091365	724447	441085	1621329	600373	661176	792088	354490	777897	1200535	1504005	1.4602e+06	1334264	1.6748e+06	369260	368834	584114	1278567	253970	1322505	1980246	1003264	1447459	1034161	286211	226328	262289	237561	237857	1.9751e+06
214	31	30460	LC/MS Pos Early	100001051	2755	170.092	332-80-9	92105	C01152		Amino acid	Glutamate family (alpha-ketoglutarate derived)	1-methylhistidine	9127003	4131830	5272910	7418673	4986041	7635464	7651383	9493633	8203804	8515391	8935131	9201211	9091121	10194121	9708398	9008609	9111101	11887479	7406787	7943129	5738684	5973836	5412587	6207995	6081326	8486071	9478841	10715796	8564910	9750879	6617702	4090725	6194796	4985902	5860054	9511205
167	32	32350	LC/MS Pos Early	100001208	2064	141.066	2625-49-2	75810	C05828		Amino acid	Glutamate family (alpha-ketoglutarate derived)	1-methylimidazoleacetate				43355	36654		32399	27469	46138	60608	42608	71199	24206	56526	43707		13655	49769		32035	75422	58989	13250	33664	53468	17829	35251	56332		42810	50327	39242		48863	16998	25497
837	33	46798	LC/MS Pos Late	100002989	3115	636.556	106292-55-1				Lipids	Phospholipids	1-oleoyl-2-linoleoyl-glycerol (18:1/18:2)	5270087	8860912	8566373	5997184	7.04877e+06	25023992	39660428	16000799	10156379	10543613	10111554	26801302	18254540	8969171	25437792	10890705	17722412	27637450	27323910	9982381	5884104	5692599	8277301	7937064	6653439	7836751	10078907	13913842	12151733	15004083	7726919	6546846	5694121	6855253	7905826	7362238
819	34	52453	LC/MS Pos Late	100008981	2165	784.585					Lipids	Phospholipids	1-oleoyl-2-linoleoyl-GPC (18:1/18:2)*	1535012	2583783	2243756	1946202	1736718	2082481	4157531	1743563	2160376	2915160	3026179	2281459	3271845	2541916	2457317	2061628	2895064	2990293	3834110	1777362	2249527	1920475	1890539	1080487	2936082	3283681	2.84668e+06	2944054	2411545	2.97029e+06	3801415	1815781	2576375	2254455	2714223	2671616
820	35	52687	LC/MS Pos Late	100009078	2270	742.538		9546753			Lipids	Phospholipids	1-oleoyl-2-linoleoyl-GPE (18:1/18:2)*	591825	1081945	1091529	685936	582741	828156	1487410	636862	745507	1256715	1664562	931370	1267553	1500479	984069	901692	1119545	768867	1225555	679924	1127452	466289	801291	268234	1456189	1.01513e+06	1.02344e+06	939505	943412	1223268	1697656	534932	1792069	1.0357e+06	1091036	698972
806	36	52451	LC/MS Polar	100008979	902	859.534					Lipids	Phospholipids	1-oleoyl-2-linoleoyl-GPI (18:1/18:2)*	1043317	1016497	1062523	1324248	977341	865790	1378473	1040795	923774	1282559	1448669	1093008	1103229	1499251	1029882	1063038	1320174	1328547	1160599	1069044	847562	792701	412255	416903	1.04819e+06	1516621	1053196	855153	895371	605232	1227990	819376	1278368	1043264	1105635	479725
713	37	46799	LC/MS Pos Late	100002990	3223	636.556	104346-53-4				Lipids	Glycerolipids	1-oleoyl-3-linoleoyl-glycerol (18:1/18:2)	26784598	41827552	43118684	25277732	31129252	96037688	159543936	72619320	47074024	59885740	52189336	119742664	88981720	38987828	109058480	70032592	97909472	119159552	128303816	51487360	35516428	31630344	42143780	48593232	37729852	86748136	86513056	96840384	86190936	88993208	37421540	36233656	34573208	36504668	32974118	69903256
689	38	21184	LC/MS Neg	100000924	6500	281.249	111-03-5	5283468			Lipids	Glycerolipids	1-oleoylglycerol (18:1)	40713836	39445744	59441216	25425764	36837864	446007040	377128928	274875488	219188368	336162912	193153216	424730816	295945056	179973600	384794496	215097600	281720544	325754560	363671968	235148176	15613335	30095064	70448496	23096404	16894460	27284956	45624392	69937712	68060824	57783252	136334240	62463028	12276791	97508544	50663664	55797436
788	39	36812	LC/MS Neg	100001671	5615	435.252	325465-93-8	5497152			Lipids	Phospholipids	1-oleoyl-GPA (18:1)	2956409	2380229	1680878	2047151	1921694	4517125	2.89364e+06	2387629	2407716	5335128	2240806	4560011	3155637	3155704	4159046	2493848	2748024	3113200	2516958	2373105	605843	551907	427759	138760	956650	3.28868e+06	2148457	2111671	1750049	1740983	2757944	3373476	1394910	3522997	2038908	1.57397e+06
726	40	48258	LC/MS Pos Late	100001272	1540	522.355	19420-56-5	16081932			Lipids	Phospholipids	1-oleoyl-GPC (18:1)	2353247	1.19746e+06	2429295	1257988	2372512	5821676	8833644	5310005	3576039	6548384	3822494	5309850	5702143	3790094	5566724	5027217	7.95169e+06	8519201	8618585	5708693	2058952	1868618	2564776	1734242	3000515	6315852	5.70355e+06	6.62488e+06	6376251	5323919	3.05348e+06	2285874	3169451	3531116	2812119	5522304
727	41	35628	LC/MS Pos Late	100001569	1554	480.308	89576-29-4	9547071			Lipids	Phospholipids	1-oleoyl-GPE (18:1)	713884	482546	619458	618999	589514	750154	986562	933890	707425	1456822	1314144	804852	867191	1255388	758599	1814196	1336362	1001117	973733	1049820	931968	862653	1376798	878881	1451301	1494597	1287621	1597380	1424591	1703341	1325548	619332	1530058	1011508	1038028	2285796
708	42	45968	LC/MS Neg	100005716	5610	509.288					Lipids	Glycerolipids	1-oleoyl-GPG (18:1)*	1243189	359850	291768	767112	626329	746554	558918	981743	622685	871549	777666	870704	517932	1028116	501909	939354	812393	635605	802445	896089	125092	323677	706882	377318	174278	310480	311143	170019	456033	164183	663981	626800	195397	503669	549266	479242
728	43	36602	LC/MS Neg	100001777	5599	597.304					Lipids	Phospholipids	1-oleoyl-GPI (18:1)*	1.67845e+06	1334744	1111616	1.27711e+06	1237767	1.83699e+06	1603565	1221200	1274495	2994659	1246793	1604681	1336098	2012433	1760429	1401625	1742171	1630869	1174670	1157614	397555	637599	636127	478560	514612	1324591	943616	583203	767336	329974	1477666	1199118	701188	1520720	974390	515561
729	44	33230	LC/MS Pos Late	100001511	1450	494.324		24779461			Lipids	Phospholipids	1-palmitoleoyl-GPC (16:1)*						151416	150420	78449	89227	90689	67178	82478	132981	59743	103714	126361	104155	116459	114729	56255			71401		79157	134811	145821	218859	294567	114206	37415	90132	106397		74151	236359
823	45	52684	LC/MS Pos Late	100009076	2034	756.554					Lipids	Phospholipids	1-palmitoyl-2-alpha-linolenoyl-GPC (16:0/18:3n3)*	125792	404244	317147	199760	310415	274342	347537	202617	208571	314343	324450	180957	229563	267729	230002	120569	335189	403609	360578	189608	229009	281072	137573		375620	237977	229197	218381	186875	221837	480446	258122	365285	307599	316506	235285
976	46	54893	LC/MS Pos Late	100010875	2278	932.63				GLYCOLIPID DESATURATION	Lipids	Galactolipids	1-palmitoyl-2-linolenoyl-digalactosylglycerol (16:0/18:3)	2765901	3335466	3027185	3638906	2.97446e+06	2062238	1.94639e+06	2528881	1832420	2111193	2782176	1666428	1889600	3720414	2040477	1964792	2194542	2166593	2283422	1982816	2812992	3010880	3196070	3493411	3292083	1689766	1641269	1260040	1296116	1116183	4125157	2776792	4500810	3162347	2909070	1789042
977	47	54900	LC/MS Pos Late	100010894	2455	770.578				GLYCOLIPID DESATURATION	Lipids	Galactolipids	1-palmitoyl-2-linolenoyl-galactosylglycerol (16:0/18:3)*	282053	220966	227484	294707	203795	176173	154066	104185	79421	121620	133370	97028	123780	114714	120695	137034	72658	163581	151529	56214		131862	187053	205952	133807	145867	104309		65610	77318	202688	192908	170213	161354	215964	211378
822	48	52694	LC/MS Polar	100009089	925	669.45					Lipids	Phospholipids	1-palmitoyl-2-linolenoyl-GPA (16:0/18:3)*	624428	703332	606568	529308	650791	662170	725255	547554	454581	627375	415923	582331	595410	478901	507270	402619	579546	770844	818624	619245	416398	281472			406932	417210	337691	355968		294140	428032	363874	555773	433493	445388	289932
970	49	54887	LC/MS Pos Late	100010874	2498	934.646				GLYCOLIPID DESATURATION	Lipids	Galactolipids	1-palmitoyl-2-linoleoyl-digalactosylglycerol (16:0/18:2)*	24032016	26812408	25841438	26907516	25613640	33725412	33520636	35537920	33868476	36796444	36537928	28495954	32600938	38214176	32827596	30095508	33239380	32916418	33053278	38265848	30731894	28138096	38460500	36030032	35369620	22643496	25361656	23530332	21357412	26975514	41467168	29321000	40836268	33502732	29686452	28568810
978	50	54901	LC/MS Pos Late	100010893	2731	772.593					Lipids	Galactolipids	1-palmitoyl-2-linoleoyl-galactosylglycerol (16:0/18:2)*	2735217	2.1605e+06	2104228	2903183	2534657	2927109	2462878	2517925	1700229	1857435	1847022	2035376	2456738	1442658	2440141	2023356	2158970	2658687	2265208	1883525	1738355	1784348	3601784	2.91543e+06	1962624	1941900	2056044	2118034	1861038	2323808	2162044	2085234	2448673	2181065	2041214	3658856
714	51	52633	LC/MS Pos Late	100009052	3080	610.54		9543695			Lipids	Glycerolipids	1-palmitoyl-2-linoleoyl-glycerol (16:0/18:2)*	6383476	12277754	11481943	7716100	8026757	16225777	20631072	15793597	10237431	8861612	12936503	13196813	14249914	8172841	16552530	9872233	12556436	16182062	14191460	7.88091e+06	12928582	10048397	17543270	24689968	12984240	9066835	9828157	11773116	11926512	10349876	9655001	9663716	15196324	10119856	6893884	10857512
825	52	52679	LC/MS Polar	100009070	920	671.466		9547167			Lipids	Phospholipids	1-palmitoyl-2-linoleoyl-GPA (16:0/18:2)*	12130076	9913417	11931996	9913060	11187011	12568109	13384029	9637689	9582278	8848040	7473500	12191005	10337118	6255829	11631110	5917515	10211476	12767578	12599614	8796925	7384002	4877168	2437233	2296965	6641351	7962581	8150832	9447684	6.90204e+06	8326050	7380119	6656935	8807801	7998763	6306998	6532969
803	53	42446	LC/MS Pos Late	1537	2160	758.569	40811-94-7	5287971			Lipids	Phospholipids	1-palmitoyl-2-linoleoyl-GPC (16:0/18:2)	11565853	16976260	17804988	14583156	14697515	11627474	13628273	9028642	11292677	10787370	15190702	9325875	13575666	12931779	11088409	7585680	11253925	11943778	13219193	7.07597e+06	11739102	11542257	8242551	4330090	17514944	8848669	8.20274e+06	10738085	7.94351e+06	11605795	18357212	11003852	14114715	12309391	14606671	8466275
804	54	42449	LC/MS Pos Late	100001870	2275	716.523		9546747			Lipids	Phospholipids	1-palmitoyl-2-linoleoyl-GPE (16:0/18:2)	6084441	12477487	12930372	7304019	7.30181e+06	6239303	8420497	5356817	8345742	8333705	14600996	6054180	9083342	11772886	6783818	4894424	7.8384e+06	7758562	8143428	4547870	8711701	5814799	4299905	2189685	13485894	5255228	5098738	5812588	4449637	7239185	12606916	6656409	16057131	8426927	8947856	3980218
811	55	52628	LC/MS Polar	1543	717	745.503					Lipids	Phospholipids	1-palmitoyl-2-linoleoyl-GPG (16:0/18:2)	1972538	2185402	1.97641e+06	2.07267e+06	1.86865e+06	1.61387e+06	1.30916e+06	1.56734e+06	1.36117e+06	1.19841e+06	1.78295e+06	997952	1.4361e+06	1.73879e+06	1.1618e+06	1.17692e+06	1471456	1.56697e+06	1.56582e+06	1.15854e+06	1.49342e+06	1604755	1308474	886285	1.5886e+06	866203	1.02946e+06	986795	985066	1.25937e+06	1.9434e+06	1597483	1.74584e+06	1.48095e+06	1.71886e+06	831181
805	56	52450	LC/MS Polar	1528	910	833.519					Lipids	Phospholipids	1-palmitoyl-2-linoleoyl-GPI (16:0/18:2)	11964025	8453947	11101033	12017536	8232366	8660058	10857380	10038079	11265111	11986368	14475043	10818514	10125924	14091842	9736794	9102914	11765136	11529949	10958047	11327432	7244362	7369213	3478685	3719318	8715120	10443463	7395076	7664977	6124584	4592497	11343979	7538088	12375114	8185924	9903164	3131389
809	57	52461	LC/MS Pos Late	1539	2358	760.585	26853-31-6;26853-31-6	6436017			Lipids	Phospholipids	1-palmitoyl-2-oleoyl-GPC (16:0/18:1)	5726606	8131072	9226591	6939893	6201779	8542732	18737268	7402413	9512917	12979909	11784168	9915942	10918377	11022542	10055869	11928290	15480881	16487870	18051658	10612823	7.81944e+06	9595718	7755258	4407086	11021598	10993708	9321037	11031476	10284362	10517909	14172755	7615820	8823590	8669551	13445964	10875124
808	58	19263	LC/MS Pos Late	1526	2509	718.538	26662-94-2	5283496			Lipids	Phospholipids	1-palmitoyl-2-oleoyl-GPE (16:0/18:1)	1336748	1975395	2601344	1.67555e+06	1.46053e+06	1897630	4249913	1669518	2370001	4424656	3709383	2.70256e+06	3068801	3707514	2648802	3394862	4027167	3154068	4452914	2648767	3094265	2357352	2397905	1.48026e+06	4051312	2689127	2335649	2763737	2339905	3.1557e+06	3894125	1.6176e+06	4.0407e+06	2083825	2904126	2677795
715	59	52634	LC/MS Pos Late	100009055	3197	610.541					Lipids	Glycerolipids	1-palmitoyl-3-linoleoyl-glycerol (16:0/18:2)*	34760760	58639536	56968660	32324564	37797728	65296568	85761520	74000880	48324924	53235268	70039536	60056248	73696880	37641996	75306640	66660368	69922648	68025456	68640416	40105140	74853440	54786204	84056496	125142000	77637176	94462880	89717800	90114968	89124784	70362616	47587088	56671912	83353368	50896328	27865880	92778976
690	60	21127	LC/MS Neg	100000827	6400	255.233	542-44-9	14900			Lipids	Glycerolipids	1-palmitoylglycerol (16:0)	267456992	192747376	309831712	139440448	241570672	1108354944	686209856	588323904	500053952	643060096	352238624	758260032	501470720	392998240	769463808	399726016	575141888	752444224	654576832	621476544	68001360	171313936	297710208	120309248	48713100	38151808	75245504	136314704	117158784	84236264	391211552	278819200	38973392	332963744	235399600	130936944
730	61	34428	LC/MS Neg	100001445	5600	409.236	17618-08-5	6419701	C04036		Lipids	Phospholipids	1-palmitoyl-GPA (16:0)	4459475	5628535	4626749	4592547	5066621	4391196	3959159	4338596	3166109	5070884	3526417	3139165	2999955	6171797	4817412	3285622	3564738	3.92751e+06	2536317	4040112	2315363	2125221	1645281	1497148	1468941	1.83535e+06	2435892	2616448	1.90749e+06	1658536	4662266	4699847	1.94743e+06	5726049	3436187	2304096
731	62	33955	LC/MS Pos Late	100001263	1525	496.34	17364-16-8	86554		2-Acylglycero-Phosphocholines	Lipids	Phospholipids	1-palmitoyl-GPC (16:0)	17472122	8593297	16506551	7.87311e+06	15094420	40866248	39315872	28424186	22654228	27707952	19752624	26403768	28656436	15562928	27904918	23847520	32756196	38848200	35152944	25847198	10604106	11890171	11432744	6.76279e+06	14079377	42304236	43825920	49069520	48790752	40514392	16390284	15163664	16102755	18577760	13274327	45747800
732	63	35631	LC/MS Pos Late	100001567	1544	454.293		9547069		2-Lysophosphatidylcholines	Lipids	Phospholipids	1-palmitoyl-GPE (16:0)	2926371	2362605	4090443	2574733	2945898	5303887	6207988	8486956	5874323	8.07624e+06	7.0555e+06	5332963	6333821	7.29463e+06	5845982	10858605	8.12e+06	7.08536e+06	6412384	6779663	7.10996e+06	5966058	9020958	8.03939e+06	7005809	8.031e+06	8840321	10389616	10264135	9941146	5650371	3321445	6509451	4450746	4366897	12119623
773	64	45970	LC/MS Neg	100005717	5570	483.273		3300276			Lipids	Phospholipids	1-palmitoyl-GPG (16:0)*	11412688	7427816	5042614	7869946	7.34638e+06	12113909	8368882	11611827	9043394	11939097	10467093	11473183	8471015	10664652	9303857	10129337	9828465	10381096	9642683	9769131	3776659	8028751	13783353	9796140	4173339	7062075	8102547	6495542	10184686	6085064	9579355	11966808	3988378	11125817	8530852	11045131
733	65	35305	LC/MS Neg	100001655	5564	571.289					Lipids	Phospholipids	1-palmitoyl-GPI (16:0)*	1130485	1736728	1011340	780613	985468	1312341	1140707	1107740	1374604	1694021	1303570	1411706	1198328	2129509	1.91456e+06	767681	1225537	1566042	880307	1034706	436419	575294	481084	621112	446092	733987	774498	645139	512182	302689	1298806	1003266	668416	1323325	787059	627597
828	66	52452	LC/MS Pos Late	100008980	2380	786.601					Lipids	Phospholipids	1-stearoyl-2-linoleoyl-GPC (18:0/18:2)*	2.69389e+06	1435387	1841029	1603676	1385531	1236244	1754498	1323850	1390531	1766682	2311746	1405303	1649305	2404915	1408453	1316411	1.89473e+06	1706601	1658507	1505029	1597432	1546600	1685635	643298	1913058	1223925	1084172	1.70926e+06	1172147	2.08182e+06	2915608	800157	1578473	955203	2734809	1468026
829	67	52446	LC/MS Pos Late	100008976	2522	744.554		9546749			Lipids	Phospholipids	1-stearoyl-2-linoleoyl-GPE (18:0/18:2)*	525084	547411	785933	506297	435470	462144	711231	395133	524896	684318	1000838	444943	799874	1134747	544806	497489	822170	527611	665478	348902	785565	426491	517996	128887	1217313	570326	505688	719208	654511	998939	1032844	301607	1171691	447997	965660	576785
830	68	52438	LC/MS Pos Late	100008904	2644	788.616	56421-10-4				Lipids	Phospholipids	1-stearoyl-2-oleoyl-GPC (18:0/18:1)	822855	876203	1201536	1.04023e+06	802655	794808	1.79822e+06	964649	1098080	1563518	1483512	1187068	1288913	2403103	1079623	1.86802e+06	2043440	1.43321e+06	1654045	1276498	1287279	1571559	1812725	750973	1.76024e+06	1334168	1235650	1463229	1164773	1568912	2648580	730073	1123327	976469	2.90829e+06	1.60749e+06
852	69	42448	LC/MS Pos Late	100001856	2858	746.569					Lipids	Phospholipids	1-stearoyl-2-oleoyl-GPE (18:0/18:1)							172172		95190	258521	244356	129703	150151	315146	93751	250997		91279	117520		210977	196019	317856	65432	272636	153709	220968	197407	227933	251039	286357		245209		351160	263890
734	70	33961	LC/MS Pos Late	100001271	1606	524.371	19420-57-6	497299			Lipids	Phospholipids	1-stearoyl-GPC (18:0)	1896708	956473	1892433	1064467	1.48334e+06	3141678	3.3251e+06	3063284	2220236	3119480	2380371	2539848	1971388	3051269	2741374	3279719	3908401	3.4652e+06	2569429	3365244	1.34951e+06	1184510	2.01551e+06	1017544	1.80447e+06	2516267	2887053	3771204	3181682	3642536	1789921	944102	1443446	1144746	2223733	4199476
735	71	42398	LC/MS Pos Late	100001461	1626	482.324	69747-55-3	9547068			Lipids	Phospholipids	1-stearoyl-GPE (18:0)	274391	170831	320158	325335	278156	344252	433331	502757	380104	493010	588958	330641	349682	589174	345573	886981	616905	395788	317989	527824	651619	514093	962116	666385	552533	531552	588355	792562	673213	727165	539099	173883	446851	223213	526561	1283799
838	72	34437	LC/MS Neg	100001462	5816	511.304					Lipids	Phospholipids	1-stearoyl-GPG (18:0)	446714	265539	212373	276171	259547	595984	368894	596069	382347	700922	596221	596440	331071	703149	516370	569423	409229	426389	382178	557430	216804	175346	635920	356343	214416	222979	282867	362677	323396	230446	410725	186972	195184	179427	339136	658091
254	73	38276	LC/MS Polar	100002417	1050	133.051	1756-18-9	677	C04039	DIOH-ISOVALERATE	Amino acid	Branched Chain Amino Acids (pyruvate derived)	2,3-dihydroxyisovalerate	1506492	5308883	1215318	1793627	1094364	1752540	1376047	1.88551e+06	2706173	2154727	5349491	2771878	1578020	7.32723e+06	1.88944e+06	1.93912e+06	2007324	1534279	1532414	1.79833e+06	4527767	2650481	2437533	1658178	5751832	803849	646870	638708	644581	536697	5972508	3183364	3712586	3350172	4099207	676668
108	74	6146	LC/MS Pos Early	381	1912	162.076	542-32-5;1118-90-7	469	C00956	CPD-468	Amino acid	Aspartate family (OAA derived)	2-aminoadipate	164717456	41557700	123097720	49011524	53483840	67596560	170919088	35719816	35493264	238298016	36562088	63918076	62989632	33574200	71405792	82116544	188660176	142682448	109094128	236153824	14966106	21654266	12863223	28208248	18311940	95104736	106364992	108834640	75705360	186053568	34351424	19865676	45676548	25674992	20637068	81597840
940	75	43761	LC/MS Pos Early	100004542	3160	146.118	1115-90-8	227939			Lipids	Fatty acid, Amino	2-aminoheptanoate	478128	268837	422737	429190	383733	466781	431649	549852	561545	680416	506671	593885	630575	654566	611351	733295	588607	481545	399215	661448	373421	434543	433841	577400	291840	339584	463892	346988	479027	413364	186083	249704	222908	251150	208792	469604
1070	76	1553	LC/MS Pos Early	211	2252	252.109	16373-93-6	13730	C00559	DEOXYADENOSINE	Nucleotide	Purine metabolism	2'-deoxyadenosine	9024309	6718495	6687176	13639958	9077551	14857512	10227057	14058010	5247656	5711764	4563231	19353884	7693298	3867716	11962200	17147106	10871189	11000715	6133026	22096040	12785632	14646728	17334384	22270066	10073772	22134616	22310696	14897901	21403528	15292386	6.92232e+06	10301399	6279864	10395188	6.87252e+06	19215124
1119	77	46333	LC/MS Pos Early	100000485	1284	332.075	653-63-4	12599	C00360		Nucleotide	Purine metabolism	2'-deoxyadenosine 5'-monophosphate	2411072	1790997	1436106	2353438	1231516	1.44377e+06	857854	1291814	707939	839278	786285	1595219	614644	459065	912827	1117452	1189844	1131668	848127	2622757	1655309	1416250	1.40943e+06	502084	1.87334e+06	862761	1279887	1410822	944026	1324342	1837376	1755545	1620316	2036158	1.70222e+06	868871
1126	78	15949	LC/MS Pos Early	100000125	2193	228.098	951-77-9	13711	C00881	DEOXYCYTIDINE	Nucleotide	Pyrimidine metabolism	2'-deoxycytidine	77634	185564		107707	71029	200625	154646	91194	82360			613874	68753		255516	105005	131598	270881	145518	338856		74523		105128	68515	108815	72623	94452	101909			143909		120739	69642
1127	79	533	LC/MS Pos Early	298	975	308.064	1032-65-1	13945	C00239	DCM	Nucleotide	Pyrimidine metabolism	2'-deoxycytidine 5'-monophosphate	1333925	1266422	960443	1407117	872542	1003186	662866	838880	658324	717263	692282	1265277	598927	518983	784036	890585	989038	1002798	955434	1891551	1369188	1121040	1100746	751922	1226242	1062739	1371208	996453	762146	911593	1253583	1521201	1086771	1684012	1162495	796113
1071	80	1411	LC/MS Pos Early	348	1890	268.104	961-07-9	187790	C00330	DEOXYGUANOSINE	Nucleotide	Purine metabolism	2'-deoxyguanosine	1547958	1593687	1136632	1917426	1623935	2416003	1929442	3172638	1226611	1320602	996833	2985599	1459641	627518	2462784	3097676	1.81459e+06	2205744	1.44198e+06	3.4977e+06	3.08811e+06	3.67865e+06	4350083	6808114	2329776	5669787	5391836	5033619	5871668	3561466	1.67351e+06	2927433	1.86117e+06	2589739	1545266	6933799
1072	81	35662	LC/MS Polar	100001546	4250	346.056	902-04-5	65059	C00362	DGMP	Nucleotide	Purine metabolism	2'-deoxyguanosine 5'-monophosphate (dGMP)	2054988	1924937	1429128	2405427	1255277	1183462	665411	1154719	703696	678025	727009	1483726	609663	474733	882004	1078830	1188096	947918	912142	2398191	1.45129e+06	1.42223e+06	1.34093e+06	532345	1529955	1.01685e+06	1232312	1394623	976646	1447766	1485997	1.61344e+06	1235520	1646407	1.49798e+06	1037187
1073	82	15076	LC/MS Neg	100000135	1688	251.079	890-38-0	65058	C05512		Nucleotide	Purine metabolism	2'-deoxyinosine	812144	114390	577588	1134842	768493	284108		1060727	402889	372803	371817	574218	202590	291352		1280203	806980	876771	456781	1741298	470095	1480556	1059287		901490		400073		252986	863395	211190	826053		459556	325956
1128	83	52602	LC/MS Neg	536	1586	227.067	951-78-0	13712	C00526	DEOXYURIDINE	Nucleotide	Pyrimidine metabolism	2'-deoxyuridine	462977	197611	300172	617999	491065	380985	154833	931413	373929	365569	385454	794760	380402	327031	299945	1182052	507812	417498	348714	932640	983841	1051815	1805306	1284167	661144	790888	1142705	650856	1191518	1073801	498311	562858	417514	489541	394596	1.19798e+06
850	84	42562	LC/MS Pos Early	100001630	1983	90.0913	108-01-0				Lipids	Phospholipids	2-dimethylaminoethanol	4131937	3348588	3190066	5900269	3.03417e+06	1240499	866103	1354824	1587756	1.47757e+06	1802171	1350012	1279652	2234338	1307059	1950479	1125924	1040285	1063277	1269787	4.04578e+06	2750170	5608001	4564591	4009786	2470358	2395085	1967701	2457455	1776062	3214992	2.4844e+06	3483047	2843728	3015537	2355910
257	85	36746	LC/MS Neg	100001541	1800	131.071	488-15-3	164623			Amino acid	Branched Chain Amino Acids (pyruvate derived)	2-hydroxy-3-methylvalerate	299837	250411	271866			524635	313146	342939	441202	265337	527855	740536	501781	375918	732910	213030	400565	514542	374143	333844						334480	811506	751966	288955	583289	627299	704920	715741	628746	337376	362767
149	86	31934	LC/MS Polar	100001153	3000	161.046	18294-85-4	193530	C02360		Amino acid	Aspartate family (OAA derived)	2-hydroxyadipate	9163622	5743083	7026792	5841254	5.41322e+06	9123241	13422846	7079796	5727483	11151887	6472114	6210336	8762082	4995803	7698223	10127702	8377703	9425272	5.41081e+06	8867154	21201564	4010019		7440522	21291300	12813705	12567374	15838943	10739299	17056216	21177076	5191909	4158822	3684178	24519856	11405617
623	87	42489	LC/MS Neg	100004089	4840	187.134	5393-81-7	21488			Lipids	Free fatty acid	2-hydroxydecanoate	321608	208640	184921		358062	499580	402250	226437	123048	211780	124499	328887	382708	325178	286878	162175	493930	599292	292351	304211	187428	179506		173576	187284	134833	167772	204897	186097	136841		238478	149531	130380		219122
632	88	37253	LC/MS Polar	100002070	3352.8	147.03	40951-21-1	43	C02630	CPD-381	Lipids	Free fatty acid	2-hydroxyglutarate	258620176	53952476	215785424	124286792	132391848	192970624	180204640	133529472	84478712	212015024	57578716	140570912	137516208	47521872	154757376	245621136	174651232	169277808	83165136	238311424	58482944	107838496	26121500	31697744	68523200	167726064	177784896	178441312	147859856	251752624	33912216	92452200	47737304	81719856	42229496	260336992
624	89	22036	LC/MS Neg	100000743	3736.8	159.103	617-73-2	94180			Lipids	Free fatty acid	2-hydroxyoctanoate	1651640	633926	913864	1235005	1503833	1170109	1.00518e+06	632133	627907	469879	253786	929441	483244	342011	676056	521952	876631	1531733	976432	1133285	211442	414460	339663	198597	127623	134961	224864	353929	254250	313918	291803	447054		313978	467672	120309
550	90	35675	LC/MS Neg	100001579	5511.2	271.228	764-67-0	92836			Lipids	Free fatty acid	2-hydroxypalmitate	6698253	6134045	4338641	10003186	6598015	8097830	7159235	8906940	7213048	7386196	6715192	8171351	6.74762e+06	8286627	8406198	13011625	6863464	6200629	7.3794e+06	7422543	6263244	11276773	17677306	21126290	5947814	9540835	9784431	6281820	12704566	5990991	5424031	7.57173e+06	3383972	5863752	5569532	14262869
551	91	17945	LC/MS Neg	1239	5695	299.259	629-22-1	69417	C03045		Lipids	Free fatty acid	2-hydroxystearate	6982809	7518440	5.89132e+06	9442104	6194224	10092079	8862620	11679100	7068139	9461995	7513999	7646858	6671030	8901132	9752173	15650439	8120702	7205441	7674652	7665177	9149047	10974832	27164416	29009682	5.18446e+06	11333705	13078453	10155279	14298361	7509154	4835669	6323811	3800591	6078381	4782156	22004402
278	92	15667	LC/MS Polar	100000409	2605	175.061	3237-44-3	77	C02504	3-CARBOXY-3-HYDROXY-ISOCAPROATE	Amino acid	Branched Chain Amino Acids (pyruvate derived)	2-isopropylmalate		844559	258450		251565			727245	225186	501687	317302	279694		2458946	108566		68647	430405	327826	592455		15725896			243190	123898		71417			900740	1066547		1266126	1692935
532	93	48370	LC/MS Polar	100005943	2668	193.035	1040352-40-6	3035456			Carbohydrate	Sucrose, glucose,fructose metabolism	2-ketogluconate			511954		6149048		30866878	6268511	6.08005e+06	2120716	2941076	1093515648	18069248	3045409	513654272				2118248		4201166				4736150	2658439					6330043		9420673	5092803
694	94	32506	LC/MS Neg	100000987	6250	279.233	3443-82-1	5365676			Lipids	Glycerolipids	2-linoleoylglycerol (18:2)	14672086	12086086	14320827	10494179	11694554	90494600	62710228	50485608	49102872	44643336	44661308	91574992	52913820	25537412	84074952	35234260	41531556	57906900	74682864	35653608	4840496	8553682	24701730	7353277	7955003	5007040	14120744	18195900	23393330	11818781	22311076	18271354	6418026	23383818	7150029	15184627
370	95	52282	LC/MS Neg	100008929	575	205.035					Carbohydrate	TCA cycle	2-methylcitrate/homocitrate	1778926	2228635	2375519	1780440	1983331	1686182	1190034	1998528	1296106	1273777	1496071	1568269	1404417	1709981	1696272	2155518	2321351	2161117	1636774	1486606	1707099	1908010	2194977	2195407	1495491	2094387	2.02994e+06	2279802	2124390	2770626	1177289	1230194	1119096	1393134	1423576	2027538
31	96	53229	LC/MS Pos Early	100009246	1652	120.066		94309			Amino acid	Serine family (phosphoglycerate derived)	2-methylserine	1775836	2059166	1207080	1477723	1619958	2151014	1629820	1911607	4062467	4414264	5847652	5119027	4946596	6636926	4835851	4452965	2939939	4046650	3832952	3297774	2.64462e+06	3305317	2.05348e+06	2512529	4497487	5266688	4465645	7848327	4247065	5497716	6585433	4550807	4818331	4955674	4333121	6569396
696	97	21232	LC/MS Neg	100000943	6300	281.249	3443-84-3	5319879			Lipids	Glycerolipids	2-oleoylglycerol (18:1)	10128805	10724189	16181890	5762682	9610011	115387680	109240760	62606060	53994000	92896752	56689080	122709440	94223248	35640368	111762824	59362488	81694992	96873816	109061424	58318312	6398379	6428513	23150328	10201139	6693476	12477014	30024952	33037526	42289808	26761580	32050600	17175708	5168177	26360332	10261839	33728784
1074	98	36811	LC/MS Neg	100001713	1912.6	296.1	2140-71-8		C04545	CPD0-1041	Nucleotide	Purine metabolism	2'-O-methylguanosine		136250		172425	130185	397532		445906	107610	413176	308795	473271	383219	553604	99226	425351	514995	346128	236394	667874	734325	314794	570531		411858		601413		585275	466492	651868	147325	207707	217261	1154397
1448	99	40479	LC/MS Pos Early	100003109	2378	192.065	2971-31-5	3080590		2-OXINDOLE-3-ACETIC-ACID	Hormone metabolism	Auxin metabolism	2-oxindole-3-acetate	57176012	53750568	57023352	52199948	57626244	68669880	37250956	58003884	63538020	52829252	71556544	49355716	55816676	60763664	55930200	62508788	34049160	36802448	43265368	41263792	54866748	23516236	42475608	41911688	60874960	54793908	58984620	48709768	49403284	52015984	59272244	68011168	63218164	67692080	49920924	34149492
109	100	38347	LC/MS Neg	92	611.7	159.03	3184-35-8	71	C00322	2K-ADIPATE	Amino acid	Aspartate family (OAA derived)	2-oxoadipate	2.088e+06	2513509	2234854		1534389	2985397	5125464	6.1951e+06	3.18828e+06	6107242	2088977	1987172	2696292	1712641	5376918	3.1359e+06	11520245	6373539	3677785	5295710	1901952	4640927	2273937	1238527	1924469	1789814	1584381	5384710	1670547	6108406	6031692	2845511	1.98118e+06	2794200	2.75006e+06	1829043
697	101	33419	LC/MS Neg	100001048	6300	255.233	23470-00-0	123409			Lipids	Glycerolipids	2-palmitoylglycerol (16:0)	20278226	15227251	19943694	10701214	18887134	74714648	42521216	49295544	39982772	47879656	30524254	50160056	30669664	28366324	71589680	31669368	36752876	47287976	47674820	45727236	5873105	13792236	23001832	9762708	3.95502e+06	3982201	5214183	8723855	9897782	6597944	24543316	25196038	3376943	20463994	18043024	11557646
741	102	35253	LC/MS Neg	100001562	6215	570.341		15061532			Lipids	Phospholipids	2-palmitoyl-GPC (16:0)*	738524	441417	543696	285983	393347	1909827	1278717	1111074	677273	1493925	808226	1003771	1077650	670909	1466116	708791	959511	1394761	1.01548e+06	799863	239205	263658	428618	309071	325706	1637026	1575259	1.708e+06	1.6868e+06	783809	747303	605926	371460	824334	423413	2178319
339	103	35629	LC/MS Polar	100000093	4346	184.986	70195-25-4	59	C00631	2-PG	Carbohydrate	Glycolysis	2-phosphoglycerate	10211179	2887645	6922322	4540735	5143903	3.60417e+06	2754840	2096595	926265	492632	2317943	4389056	1024351	723614	2131355	2658295	2.85063e+06	1528610	936154	5513582	884619		763662	309533	1106636	5158796	5198826	7061116	5527618	8667315		2058185	514611	765334	1318677	10899068
32	104	32197	LC/MS Neg	240	1379	181.051	6482-98-0	9378	C03672	CPD-2222	Amino acid	Aromatic amino acid metabolism (PEP derived)	3-(4-hydroxyphenyl)lactate	699218	376732	396440	213318	264399	1332235	1.75228e+06	465905	820280	1.81046e+06	1276452	1602117	1.54492e+06	891491	1412179	1511847	1397000	1.7328e+06	1583487	1800968	939008	557091	966156	282830	1038652	1.59383e+06	1731209	1782661	1227043	1.93379e+06	3302737	778095	4676687	1836706	1.86072e+06	1614967
77	105	39587	LC/MS Neg	100002914	1670	165.056	501-97-3	10394	C01744		Amino acid	Aromatic amino acid metabolism (PEP derived)	3-(4-hydroxyphenyl)propionate	499674	256076	267494	476921	386984	711610	544548	561934	468212	530296	572377	426757	395887	591218	496917	594722	557151	630983	404635	675785	319075	178847	228809	205076	320065	628431	730964	789871	812363	642781	290092	225437	378444	293561	400368	742008
1129	106	1566	LC/MS Pos Early	1114	2215	104.071	10569-72-9;214139-20-5	64956	C05145	3-AMINO-ISOBUTYRATE	Nucleotide	Pyrimidine metabolism	3-aminoisobutyrate	8.28297e+06	8922971	6850655	7.86493e+06	7.85132e+06	6065373	4940103	4800241	3.8276e+06	5846906	5346980	4573308	3912388	6081755	4451108	6296966	7.12368e+06	5546335	6.70877e+06	6939824	8.3819e+06	7454138	10042563	9948689	8731725	5433976	4507939	5357992	4282466	7011255	10835631	5239239	8994270	6274180	10623655	6.61347e+06
460	107	43805	LC/MS Polar	100000095	2706.7	237.062	103404-70-2	4636210		KDO	Carbohydrate	Sucrose, glucose,fructose metabolism	3-deoxyoctulosonate	83593000	51857232	55540268	85742000	74148440	42159704	58654568	78510104	64529072	51061944	75966264	42965160	49909748	63629568	41248768	82965400	66298116	67818848	71357136	81963704	70653104	72296728	90262952	86906024	73543848	82187680	80814640	56421548	83034664	67813896	58091040	76231848	54446728	69862208	59751052	76279784
1752	108	531	LC/MS Polar	112	2700	161.046	503-49-1	1662	C03761		Secondary metabolism	Terpenoids	3-hydroxy-3-methylglutarate	37859540	23520910	33669668	38573456	36763576	44938432	42416692	41657488	33957332	50603468	38376256	27077572	36474384	49666608	25887700	63241296	48672232	46166284	36624984	48742044	23909516	28121540	22958272	29144584	23459008	76725224	83934944	53733308	89181856	44177252	31481992	31617110	37683736	30898960	57921448	89959728
638	109	542	LC/MS Polar	254	1443.3	103.04	625-72-9	441	C01089	Hydroxy-Butyrates	Lipids	Free fatty acid	3-hydroxybutyrate (BHBA)	3177472	2803294	1870698	4811521	1674692	786546	1.61357e+06	950752	804651	1.74071e+06	775933	2408445	898664	839008	1833590	987163	1735063	1381258	1672696	2332377	1505010	1.63754e+06	2413647	1344795	1175197	538613	1353629	1444995	685447	1889539	1860029	938445	2116671	1262716	2194172	1246018
552	110	22053	LC/MS Neg	100000997	4634.7	187.134	5561-87-5	26612			Lipids	Free fatty acid	3-hydroxydecanoate	13628288	18587376	14697029	13395520	14549092	19702388	16593616	15431954	11483858	15770708	11760386	14536473	14729028	12428913	16252431	15586729	16272979	19795996	12688974	14429354	17856704	14316798	16152798	20059272	16671825	11289906	12355535	15794076	11950975	12048126	17819054	14510224	15806948	16404187	17815012	15879970
642	111	53230	LC/MS Neg	100006367	1725	131.071	10191-24-9	151492			Lipids	Free fatty acid	3-hydroxyhexanoate	430722	1018845	852576	571872	598549	1328233	1059365	631368	595114	839189	616626	836659	892850	656754	1069563	609133	828157	1077993	686281	617886	783134	1538926	639152	882420	608064	1114151	855148	1.00068e+06	702711	677579	991423	949012	878896	968087	973118	853457
259	112	1549	LC/MS Polar	111	1619.1	103.04	2068-83-9	87	C06001	CPD-12175	Amino acid	Branched Chain Amino Acids (pyruvate derived)	3-hydroxyisobutyrate	2186010	1531115	1884559	2896130	1154516	932588	1104149	744259	1016169	1552244	1.18761e+06	1528552	916419	777539	1153135	1275262	1286368	1294076	1183158	1325833	1035456	1286741	1443667	980557	984579	670625	896748	796612	635173	681722	1.48108e+06	733096	1816950	1234265	2342867	1006839
553	113	32457	LC/MS Neg	100001112	5175	215.165	53941-38-1	94216			Lipids	Free fatty acid	3-hydroxylaurate	822396	1341231	1135161	1077197	855548	1338615	1762122	1109162	645811	1.61868e+06	932030	1313697	1194983	1161831	1632805	1179661	1136955	1322644	1156931	934581	1349520	1134106	1290492	1558285	1188360	1828167	1382777	1758356	1275403	1198861	1345443	1082159	1220210	1274084	1435868	1477436
555	114	22001	LC/MS Neg	100000773	3446	159.103	88930-08-9	26613			Lipids	Free fatty acid	3-hydroxyoctanoate	1766841	1623624	1.62648e+06	1.62598e+06	1541953	1.88491e+06	1713798	1.42747e+06	1240945	1446709	939194	1540731	1330794	1051989	1592917	1282252	1.51731e+06	1.85244e+06	1201167	1585670	1296850	1233309	1356284	1542373	1202397	1166878	1205791	1441090	1110657	1210281	1.36562e+06	1129686	1207032	1364841	1.46954e+06	1334909
958	115	31943	LC/MS Neg	100001145	1282	217.108	73141-46-5	3017884			Lipids	Fatty acid, Dicarboxylate	3-hydroxysebacate	454245	305252	337736	463744	481131	481049	405653	325074	268644	244336	197188	357970	192543	149800	311429	290532	453800	488386	384646	463249	50805	218176	121486	119728	72297	90710	63391	202147	143660	145709	110267	221309		150884	133013	99411
37	116	12017	LC/MS Pos Early	1342	2555	212.092	300-48-1	1670			Amino acid	Aromatic amino acid metabolism (PEP derived)	3-methoxytyrosine	478200	209360	377231	241040	153290	324696	302500	226340	235852	299829	224633	256025	385068	484860	341270	283234	290461	213714	205615	299197	95944				92950	163250	168852	159284	201634	128389	469269		435517	132498	364587	398197
260	117	44526	LC/MS Polar	100000936	911	115.04	3715-29-5	49	C00141	2-KETO-ISOVALERATE	Amino acid	Branched Chain Amino Acids (pyruvate derived)	3-methyl-2-oxobutyrate	3.35856e+06	5246780	2908172	2961768	2368173	2891676	1.84282e+06	4687249	5592827	4596453	6.79408e+06	2985266	3327514	7116026	2802725	3260459	3029838	2772296	2540294	2808722	6522737	11380633	4073175	4070841	7.73107e+06	2805011	2471520	1868165	2386139	1656011	5204995	4850633	6658810	6793595	3772447	2498476
170	118	15677	LC/MS Neg	100000042	906.3	168.078	368-16-1	64969	C01152		Amino acid	Glutamate family (alpha-ketoglutarate derived)	3-methylhistidine	611959	244883	285228	473937	413981	412192	475027	525711	516373	353159	501872	456969	420550	443241	537520	499979	501259	502581	331453	373164	159355	223412	206514	285097	183607	322480	388172	317253	392977	401874	107453	111615	190813		219180	421366
372	119	1414	LC/MS Polar	132	4410	184.986	80731-10-8	724	C00597	G3P	Carbohydrate	Calvin cycle and pentose phosphate	3-phosphoglycerate	11358938	600007	4533644	1869510	4394311	1.02134e+06	1237197	381882		178996		1527912	202475		647509	1648961	2128864	955337		1568371		377209	325219			7035604	8846411	3322909	3342462	3222844						7976215
159	120	47089	LC/MS Polar	382	2890	167.997	498-40-8	72886	C00506		Amino acid	Aspartate family (OAA derived)	3-sulfo-L-alanine	4661084	2.79334e+06	3985797	4812381	3508478	2602189	1752138	2.82872e+06	1624231	2076702	1657442	2238743	1926733	2608131	1736368	4378027	2642812	1943376	1.44491e+06	3519751	4373859	4691580	7467296	8376077	4698774	2400151	2793284	3551675	2765230	2030061	4244536	2141929	3369641	3.38451e+06	9274798	2872354
171	121	1558	LC/MS Pos Early	1113	1350	146.081	3025-96-5	18189	C02946		Amino acid	Glutamate family (alpha-ketoglutarate derived)	4-acetamidobutanoate		1136982			1116756	408313	537040	405202	1514068	2004448	1896744	363964	307375	5822092	546442	246412		1804779	1972949	508805	149665	1329936	331940	1255074	1334705	973142	380795	1211783	207575	306098	3391378	935657	158955	1456833	145772	1248226
223	122	15681	LC/MS Pos Early	100000096	2320	146.092	463-003;463-00-3	500	C01035		Amino acid	Glutamate family (alpha-ketoglutarate derived)	4-guanidinobutanoate	10933174	11991651	11111127	14760195	8999915	3853486	3338611	3486211	2463518	2291237	2842098	3412894	2970218	2750810	3098773	3869212	3963430	3197593	2635210	3849298	6624567	31356476	7142100	12526954	6100539	2958768	4.16897e+06	3974668	4438242	3621745	6225800	3874111	4813560	4080091	9217677	3158249
1502	123	21133	LC/MS Neg	100000862	820	137.024	99-96-7	135	C00156	4-hydroxybenzoate	Secondary metabolism	Benzenoids	4-hydroxybenzoate	2.01278e+06	1850155	2113486	2088505	1880525	1.90313e+06	2073281	2942562	1437053	1748648	1482486	1948573	1769830	2328283	2170928	2.06647e+06	1817840	1848507	1792266	1855981	1952698	927687	1681414	2713769	1539768	2181518	2083372	2469149	1.89826e+06	1416320	2470051	1470844	1424765	2291904	1319201	2277686
173	124	34585	LC/MS Polar	100001507	1765	103.04	502-85-2	10413	C00989	4-HYDROXY-BUTYRATE	Amino acid	Glutamate family (alpha-ketoglutarate derived)	4-hydroxybutyrate (GHB)	1897533	3.01169e+06	1.46253e+06	2319550	1.48997e+06	2474033	3.3316e+06	2.88068e+06	2.89734e+06	4456457	3672882	2746911	2759140	5178680	2697127	4613587	5361866	4.02093e+06	4076066	5326264	3628113	3176345	2892426	3900932	2760397	2192129	1904772	2008888	1.71906e+06	1870956	3287417	1.63357e+06	2718304	1851080	3.78494e+06	5263484
1655	125	36770	LC/MS Neg	100001675	1457	163.04	501-98-4	637542	C00811	COUMARATE	Secondary metabolism	Phenylpropanoids	4-hydroxycinnamate	3.41774e+06	5.66454e+06	4722396	4885864	4944416	4138120	3169287	6577525	3611504	4700334	4960128	8336933	4217652	3.71134e+06	5975267	6618906	4436149	3935542	2652007	5.87171e+06	8426350	6664835	11587584	8357807	5012337	5668489	6761744	6692672	6194886	6944165	5002489	3308408	4356741	3811002	4842005	11561959
211	126	40499	LC/MS Pos Early	100002544	1141	164.055	2485-33-8	439902	C03079		Amino acid	Glutamate family (alpha-ketoglutarate derived)	4-hydroxyglutamate	876591	1228957	574348	711724	535162	1098459	909340	945394	1060312	1391331	1294367	1015831	1085454	847857	1.0261e+06	1328612	1247051	1263256	1000203	1148371	893935	617370	1.0247e+06	1225968	967660	913135	903756	983610	784878	761905	975195	890289	920731	879682	906714	1349670
38	127	541	LC/MS Neg	144	1361.1	151.04	156-38-7	127	C00642		Amino acid	Aromatic amino acid metabolism (PEP derived)	4-hydroxyphenylacetate						450895						495813	370892		324174	287340		194288	219478		214906					384769	548307	603052	348868	557265		358149				308356
225	128	32349	LC/MS Pos Early	100001207	2055	127.05	645-65-8	96215	C02835		Amino acid	Glutamate family (alpha-ketoglutarate derived)	4-imidazoleacetate	1353861	1132548	1287469	1039539	1193045	1.64385e+06	1858099	2371950	2281770	1340932	2547023	1510206	1265613	2013690	1596703	1908330	1594738	2512540	2140180	1477088	1325121	1.67676e+06	1.03579e+06	1105273	1639092	938812	910467	1011509	873362	628671	1336939	839106	979486	972814	1013533	885981
262	129	22116	LC/MS Neg	100000551	2170	129.056	816-66-0	70	C00233	2K-4CH3-PENTANOATE&redirect=T	Amino acid	Branched Chain Amino Acids (pyruvate derived)	4-methyl-2-oxopentanoate	1.72139e+06		370350	1098163	385343	307923		430002			951549	1292468		678435	750280					795159							446877	595630		492882
175	130	18319	LC/MS Pos Early	100000454	2220	118.086	660-88-8	138	C00431		Amino acid	Glutamate family (alpha-ketoglutarate derived)	5-aminovalerate				639168		8021749	3.91337e+06	1220432	1.63343e+06	4755090	1808274	5225796	2737075	3216728	3607764	2613210	2.99186e+06	4302501	3322919	4920561		1181072	989829					1.54427e+06	866370	1408767
1137	131	38159	LC/MS Pos Early	100002300	2303	242.113	838-07-3	440055	C03592		Nucleotide	Pyrimidine metabolism	5-methyl-2'-deoxycytidine	54515	78709				200206	124224	103994	37983			400266	49085		163758	135728	94624	205424	128641	274430	40441	64950		80345		114215	83409	63590	110065	31588		91251		80481	63855
296	132	1419	LC/MS Pos Early	212	2752	298.097	2457-80-9	439176	C00170	5-METHYLTHIOADENOSINE	Amino acid	Amines and polyamines	5-methylthioadenosine (MTA)	3478019	3627265	4065894	5125197	2932125	1.87776e+06	1219231	2113950	2427174	3625052	4261547	1517723	2230942	5444077	1.67455e+06	3247875	3363650	2744461	1.84982e+06	2942503	3.93514e+06	3240958	3327060	3191966	5118269	1794753	2165036	2614982	1.92989e+06	3224105	6.84708e+06	2141833	7401565	3300685	8441545	2660932
1136	133	35136	LC/MS Neg	100001446	1778.1	257.078	1463-10-1	445408			Nucleotide	Pyrimidine metabolism	5-methyluridine (ribothymidine)	516088	320196	393066	670887	626306	889505	499283	876334	223936	382394	126672	877253	615812	69149	680410	644242	327010	552864	212263	417606	818054	681369	1068140	812039	487187	2005262	2383444	1525058	2225709	1265411	273945	545653	394999	473394	339178	1911409
309	134	1494	LC/MS Neg	1021	738.5	128.035	98-79-3	7405	C01879	5-OXOPROLINE	Amino acid	Glutathione metabolism	5-oxoproline	26489902	23729350	30720244	34704652	33893200	22472818	21008728	29927264	16011707	16517628	19479224	14828567	18172324	22619078	21146860	21580648	19834918	19864058	12339104	18969308	21562204	21395460	31160562	41974792	15924908	24030260	23716908	29320430	25849902	24707768	12556422	12533539	11861835	12747484	16021779	29517284
145	135	43231	LC/MS Pos Early	100004499	1432	144.065	34622-39-4	3014237			Amino acid	Aspartate family (OAA derived)	6-oxopiperidine-2-carboxylic acid	4440149	1774727	3738899	2193446	2444270	2705547	5.4277e+06	1672258	1885537	6792121	1.83572e+06	2622629	2684965	3051060	2755721	2717730	5274669	4904368	3916400	7087230	945043	1.04837e+06	868574	1655887	1075076	3494532	4055267	4281102	2738071	6190043	1567262	1433272	1657674	1669619	902795	3235311
1075	136	35114	LC/MS Pos Early	100001456	2175	166.072	578-76-7	11361	C02242		Nucleotide	Purine metabolism	7-methylguanine	90866	41684.1	169694	210948	222455	245426	291322	233720	74700.3	262202	131342	385539	308171	128579	221249	362761	347322	233387	329462	273665	311464	345644	732432	1025255	100942	1151324	1094792	578485	1354997	313272	234227	80921	107196	100843	184108	1353138
562	137	21239	LC/MS Neg	100000956	2300.4	159.103	764-89-6	69820			Lipids	Free fatty acid	8-hydroxyoctanoate	6279618	4546327	3915106	5126421	5023374	4062322	3984996	3272227	2851903	3061156	2588454	3194694	2610076	2713402	2651922	2575034	4627622	5789710	3863952	4331201	1438343	2809550	2265704	1891568	1881208	1200118	1337790	1623248	1281291	1391157	2158242	1.89015e+06	760009	1874434	2712920	1245685
664	138	38790	LC/MS Neg	178	5334	295.228		6246154	C14825		Lipids	Oxylipins	9(10)-EpOME	543487680	142668096	289628608	261084928	385411584	761114688	377561152	511063872	310286240	237568096	309632608	390650272	312097472	292457536	443730240	221179136	401755712	587377216	447914976	627068672	78036680	344315392	244643872	129406736	91367688	121070888	160747520	200712208	154560768	192084288	241332000	248083984	73049448	321618944	362653472	104867816
659	139	38399	LC/MS Neg	179	5180	313.238	263399-34-4	9966640	C14828		Lipids	Oxylipins	9,10-DiHOME	22703350	8094378	10570190	3481251	9024328	12076086	8.13257e+06	15561050	12126915	10402021	20955390	8.21967e+06	7788204	9775421	7.529e+06	13238818	11150631	10416992	3.93556e+06	8.02538e+06	52968480	14873370	83510304	108892624	38835672	34170840	32978604	9248875	37159024	7.52096e+06	10369594	16215292	32712238	20019246	8731980	37029908
906	140	32198	LC/MS Pos Early	100000802	2282	204.123	5080-50-2	1	C02571		Lipids	Fatty acid conjugate	acetylcarnitine	295786		315931	426969	259888	340661	245365		125721			708025		132204	729158		225089	242845	250299	337475		170132		132588		111862		399829	166432					146044	211075
1012	141	15488	LC/MS Polar	1211	4013.9	138.98	94249-01-1	186	C00227	ACETYL-P	Cofactors, Prosthetic Groups, Electron Carriers	Oxidative phosphorylation	acetylphosphate	87982888	71570912	54874108	59949992	71735536	54377744	57806936	87912992	102765352	93829944	110737848	48713796	88352912	104205640	67820184	91515024	71646128	53061024	83037248	72009280	99315248	97580128	105061624	97281760	139145136	54399592	54146052	61706708	65445688	62963276	120494896	129262616	118327368	121640448	97501424	73850792
1078	142	554	LC/MS Pos Early	880	2221	136.062	73-24-5	190	C00147	ADENINE	Nucleotide	Purine metabolism	adenine	259998496	261032960	263090944	283838464	298132480	209005968	178052976	211247376	144684848	177714080	146737680	179250960	173984704	114282352	187249984	239496992	183494736	183096288	151791072	203843152	360286656	259580384	455628192	535492960	316518688	602439168	562000192	540537536	611411392	370677056	359035968	200943824	309107392	231439328	383412064	611592000
1079	143	555	LC/MS Pos Early	798	2169	268.104	58-61-7	60961	C00212	ADENOSINE	Nucleotide	Purine metabolism	adenosine	262627664	161925776	280011232	252323840	238944736	305557952	275647456	270442560	253025888	245597328	217414816	293399488	267706464	256895056	261093280	314356992	294537024	284886304	235240128	330695872	209427840	271825024	222763168	194155856	211806736	129922040	190875296	141084368	158470576	209334848	132215344	207124096	159409920	192441344	100212864	222792752
1080	144	36815	LC/MS Neg	100001694	1497.7	346.056	130-49-4	94136	C00946	CPD-3705	Nucleotide	Purine metabolism	adenosine 2'-monophosphate (2'-AMP)	2069719	947573	1286417	2085781	1.5382e+06	1811931	773163	1614671	989280	948503	698260	7971716	1133222	724287	2151247	1364520	867927	786280	531868	1074440	1587648	2013683	2002389	836337	1411078	1678863	1840990	1361449	1852255	1559224	1076203	1268274	698833	1097378	1511773	2487457
1082	145	35142	LC/MS Neg	100001449	1245	346.056	84-21-9	41211	C01367	CPD-3706	Nucleotide	Purine metabolism	adenosine 3'-monophosphate (3'-AMP)	1021249	176687	471423	894108	579147	449389	214455	196118	263291	231633	82971	546329	426631	357449	364252	193953	172161	271376	169180	221485		149431	98152			189288	211164	121734	213157	301656	69754	116275		89285	227083	88638
1084	146	32342	LC/MS Neg	209	822	346.056	149022-20-8	6083	C00020	AMP	Nucleotide	Purine metabolism	adenosine 5'-monophosphate (AMP)	29379338	6825908	16756502	14922218	6509191				3710588	352940	8.20497e+06			3408492		1513369	1.84509e+06			6156797					2068267						2169809	1492963			2782331
1085	147	37467	LC/MS Pos Early	72	1000	330.06	37063-35-7	2024	C02353		Nucleotide	Purine metabolism	adenosine-2',3'-cyclic monophosphate	4334321	3066052	2666320	2760391	3147737	6503281	2817599	3020559	3735945	3470712	2169040	3187933	3558394	4069733	3.80401e+06	3026960	3376157	3343426	2477867	3447179	2801060	2486461	2.05468e+06	2443323	2354852	5331250	5314516	4441268	5307436	6052631	2701357	3.91305e+06	2805206	3549479	4943213	4863137
1087	148	18360	LC/MS Neg	1303	560	230.53	19046-78-7	195	C03794	ADENYLOSUCC	Nucleotide	Purine metabolism	adenylosuccinate	5109089	1389494	3728286	3221334	4224318	3558399	1057230	2913296	2283321	2339906	2164967	2345372	2182858	2805826	2146596	6102419	2866415	2771873	1938370	4560786	1289157	1159386	549430		3372496	1032015	1442749	2873488	957151	4419474	1817464	3985765	1451297	3598929	3665032	440814
959	149	21134	LC/MS Polar	100000863	3000	145.051	124-04-9	196	C06104	ADIPATE	Lipids	Fatty acid, Dicarboxylate	adipate	3993062	8609314	5172087	4952157	3140929	9199796	11432429	9288694	9995108	9795418	9220424	7901798	9352602	7063024	7661125	10752832	12423319	12134486	11450965	11778996	8257158	5754365	7473515	9378222	9185668	3725812	5477875	5526405	5274879	6619572	7225500	6977542	8661612	7909979	8597931	5168520
110	150	1126	LC/MS Pos Early	811	1700	90.055	56-41-7	5950	C00041	L-ALPHA-ALANINE	Amino acid	Aspartate family (OAA derived)	alanine	1127412352	1320588288	1060980160	1178617472	1375983104	799572864	929517888	856166976	915246080	1469329280	1127930624	788639296	791995520	1737348864	763948864	922929216	1047559040	1138790784	1269640832	1103897472	1068694208	1738882304	1027840256	1777699328	1487570816	1372658176	963685568	1160185216	919628928	990102080	1519851136	966370304	991962560	1068139712	1319223040	1896956544
1185	151	37093	LC/MS Pos Early	100001890	3055	203.139	1638-60-4	259583			Peptide	Dipeptide	alanylleucine	866066	1227048	593104	822522	655270	437979	551297	518261	595838	443687	803716	4069828	385761	695103	1505457	606270	678948	711968	602079	757153	612727	689137	579732	626182	513846	582415	551460	572584	543920	568327	604006	486314	269881	784984	645559	283328
1088	152	33434	LC/MS Polar	218	2960	175.047	99-16-1	203	C00499	ALLANTOATE	Nucleotide	Purine metabolism	allantoic acid	9708910	6947260	10334067	4257574	6781228	3055150	3257791	3.65692e+06	2829302	2805379	2987225	2398422	1988086	3153770	2192643	3023072	3082035	2826957	2249403	3830121	3.6962e+06	4063007	4956474	9322049	3496296	3968007	3690686	4209859	4883834	2717734	1722282	3114564	1071746	2682180	3149847	6296971
1089	153	1107	LC/MS Polar	1002	1672	157.037	97-59-6	204	C02350	ALLANTOIN	Nucleotide	Purine metabolism	allantoin	113510840	80819152	124061640	80746096	89377760	72247344	86871376	86067560	89824696	85999920	93040744	68505416	58177944	88738928	64237184	97806128	109286328	102972944	75367152	113844536	62563908	40730156	65093592	74009664	53672160	97667776	98563552	95593744	95672280	88796616	26591768	59359916	29588748	56741160	28373640	96735496
265	154	22132	LC/MS Neg	100000706	1840	131.071	10303-64-7	83697	C03264		Amino acid	Branched Chain Amino Acids (pyruvate derived)	alpha-hydroxyisocaproate		157011				183779		208662	211291		414367	717770	309634	273805	472852		148388	215566	190098								257979	301131			310648	475764	551948	421451	343278
266	155	46537	LC/MS Polar	100001300	1052	117.056	600-37-3	99823			Amino acid	Branched Chain Amino Acids (pyruvate derived)	alpha-hydroxyisovalerate	1965377	2066966	1277952	2135355	1353205	1187110	1232316	1420275	1011816	1289952	1543607	1773511	1126170	1647363	1591766	1136844	1526311	1286841	1181108	1206635	1120500	651529	849102	650792	1.3482e+06	1008687	941394	1095355	933926	812584	2467560	1223553	2667346	1832480	2598655	1.03443e+06
357	156	528	LC/MS Polar	93	2700	145.014	305-72-6;328-50-7;22202-68-2	51	C00026	2-ketoglutarate	Carbohydrate	TCA cycle	alpha-ketoglutarate	27904036	176079664	55106992	42079252	68232736	85726968	58582788	157422288	316500896	101197528	384591648	40624816	99891264	193394944	66888304	83654112	98791736	124215544	135792144	75934256	170328128	167742080	67584416	48771212	276345728	9469722	10570969	12916064	12089739	9522222	212556320	384941952	170094608	285293088	140792448	21542820
391	157	575	LC/MS Polar	828	1804.5	195.051	28697-53-2	66308	C00216	D-ARABINOSE	Carbohydrate	Amino sugar and nucleotide sugar	arabinose	4299996	3811368	4066020	3994003	3969305	6.27286e+06	4492671	4137124	3934848	3637009	3262344	11367324	4443678	2637685	6235271	4700665	5005386	5079728	4235192	5490552	4312803	3508860	4024777	6656123	3085571	7942532	9489727	6471798	7821135	5822997	2809741	3608889	3150579	3406721	3283191	7102535
430	158	48885	LC/MS Polar	100006430	1932.4	151.061					Carbohydrate	Amino sugar and nucleotide sugar	arabitol/xylitol	10776365	8706659	7970979	9916960	10132853	8225040	6225400	10322498	6773929	8488530	7693075	9302635	7003013	7233205	8909850	11961810	8474225	7939498	6782310	10854936	9965193	8759039	13822313	14868494	9616911	11748757	13588807	11325188	12949179	11475171	7651910	6077829	8496874	7368131	7384942	17110816
427	159	48255	LC/MS Polar	100006115	2664.6	165.041					Carbohydrate	Amino sugar and nucleotide sugar	arabonate/xylonate	311366240	220357664	239254704	299364960	243324704	208148368	185349040	242285296	193010768	203186736	238148336	302953056	191046960	256415232	260556848	303800928	227242448	209067312	197356352	248018816	261289680	307483424	313722880	436540256	310116000	301687648	257453312	244946112	255776720	240190320	357838816	266844896	316122208	280786752	397834432	337976960
564	160	1118	LC/MS Neg	893	6295	311.296	506-30-9	10467	C06425	ARACHIDIC_ACID	Lipids	Free fatty acid	arachidate (20:0)	114298176	42904640	54269176	84384168	67898000	75210200	48565824	49998096	40752024	45759404	24184816	56524040	29687748	45976292	49223120	31266370	48142016	51641484	42217048	68474992	9542071	18011886	18747552	16072787	8148570	10838010	13027155	15847935	14978364	14219707	43878940	37202380	8005664	36405484	50114552	13838775
176	161	1638	LC/MS Pos Early	231	2825	175.119	1119-34-2	232	C00062	ARG	Amino acid	Glutamate family (alpha-ketoglutarate derived)	arginine	642193600	906308480	719587584	718258368	587965504	240012720	275136416	210680256	183613312	193315216	210402416	316708480	232952160	268142720	281949792	213798880	254223904	257050304	192537200	294520096	270038240	493057088	252000816	391299744	310607936	281187904	299067328	301973088	253746400	300007136	265860928	177004192	221481888	191380224	284292320	282359488
177	162	15497	LC/MS Pos Early	232	2745	291.13	156637-58-0	16950;828	C03406	L-ARGININO-SUCCINATE	Amino acid	Glutamate family (alpha-ketoglutarate derived)	argininosuccinate	18175564	26295860	21927706	21638866	24156868	10280530	6940430	10021641	5196489	4284121	5103007	6152728	6596577	7666973	6675894	6724632	6582989	7500082	3749742	5340692	8278133	18463776	5971728	10486482	10433990	12601352	13037251	10430738	12243836	10549660	6139753	5021048	3879740	5314285	9238846	10809454
112	163	512	LC/MS Pos Early	917	1225	133.061	70-47-3	6267	C00152	ASN	Amino acid	Aspartate family (OAA derived)	asparagine	1467482368	704929408	1280129280	1316315392	981576960	412571904	541847872	422797728	342781568	448917056	411937824	252246976	236797872	436253760	242950592	404462528	536535168	484878784	275684352	791969792	332195328	414845696	249479280	482320512	368676064	651113856	567039808	524695040	586666496	420126176	156301824	169613472	107781920	160166656	231009440	424468992
113	164	443	LC/MS Pos Early	234	1165	134.045	56-84-8	5960	C00049	L-ASPARTATE	Amino acid	Aspartate family (OAA derived)	aspartate	616160000	361811456	608072064	565348736	523823936	686416192	662955072	658960960	490973184	497687424	345234048	608070720	586931584	466041888	577799360	683244352	674665856	689587072	556299712	618657664	477747616	391290336	752548416	931590976	412260800	595429376	630946432	647266880	627190208	707112256	377676352	338140992	288347488	312158400	523189792	705307904
945	165	18362	LC/MS Neg	2029	1276	187.098	123-99-9	2266	C08261		Lipids	Fatty acid, Dicarboxylate	azelate (nonanedioate)	150329216	81558608	116160752	126548664	145451792	139738000	121949856	98581008	83955776	63094972	47314392	106579552	71153296	53408000	95313656	86948800	107297840	154235440	109173008	139112864	33807616	64347676	42455768	43995608	25651326	25956618	34642168	52669300	40852032	40341152	39185848	66509548	10302694	51877168	56863652	32840386
1504	166	15778	LC/MS Neg	100000008	1750	121.029	65-85-0	243	C00180	BENZOATE	Secondary metabolism	Benzenoids	benzoate	3.33956e+06	2206879	2441390	2290247	2223064	2674176	3343745	2723749	3.09928e+06	2657952	2726322	2134942	2623046	2845607	3044231	3071106	3272238	3.39973e+06	2814366	2692231	776323	3208437	3478453	4367370	2601542	2258756	2722808	2545401	2738281	2473033	6307809	2201692	3.90196e+06	1649407	7168197	2688863
1158	167	55	LC/MS Pos Early	244	1939	90.055	56-41-7;107-95-9	239	C00099	B-ALANINE	Nucleotide	Pyrimidine metabolism	beta-alanine	106909328	126375568	79101880	103376776	88417328	116039072	115890552	100448984	77426712	158155232	106295632	99423752	90663904	118268672	105773032	135284256	157101968	109136424	126742784	177274848	96256136	81145400	132070248	115284896	93368288	55335032	59115808	66233248	54560612	76307904	117101464	69965160	96513104	76710384	129806808	76050328
236	168	35101	LC/MS Pos Early	100001411	2145	132.077	353-09-3	67701	C03065		Amino acid	Glutamate family (alpha-ketoglutarate derived)	beta-guanidinopropanoate	97514	60212	52352		79138	92405	102146	52478	78472	84375	73800	91331	64309	33000	64590	53814	97633	145839	124708	89601	32629			34290	49739	116721	84403	103496	99308	58709	50482	42353	43863	46243		89916
267	169	12129	LC/MS Polar	1442	1149.8	117.056	625-08-1	69362			Amino acid	Branched Chain Amino Acids (pyruvate derived)	beta-hydroxyisovalerate	17923588	4874419	10880360	9031072	6974936	6.29053e+06	6.12947e+06	3493319	4968789	13704141	4802596	4942920	4622397	4333271	4719557	9817424	9022321	6105637	4841759	8854597	3.25918e+06	1659122	2466695	2343117	3.90944e+06	7969912	11349843	13877790	8000199	14480649	3360612	2117311	4834275	2525258	2808319	15194721
2	170	3141	LC/MS Pos Early	799	1064	118.086	107-43-7	247	C00719	BETAINE	Amino acid	Serine family (phosphoglycerate derived)	betaine	90979728	83392760	68349544	85572960	65578092	3983038	4666697	3572755	2729982	3227467	3383841	82774904	4282368	3725570	47576632	3669313	3955593	3254580	3271188	2975612	28334086	32590094	61247196	42972412	7300124	5784617	32417476	82123456	44055872	62772896	31712670	37146184	46365036	41360952	4808051	176682512
886	171	27414	LC/MS Pos Late	100001033	3054	397.383	83-46-5	222284	C01753	CPD-4143	Lipids	Sterols	beta-sitosterol	165443	404914	452189	320582	413296	465591	853165	406609	257402	639334	430684	1033506	557872	556319	307805	441922	580593	1047446	716161	1138896	586179	392406	839046	706296	904518	1770054	1364493	1382140	1480427	1255737	364987	315880	593913	137674	310639	994918
889	172	33997	LC/MS Pos Late	100001269	2873	383.367	474-62-4	173183	C01789	CPD-707	Lipids	Sterols	campesterol		59495	43868		56862	191069	160198	40009				141049	154190	80363		101691	144407	307345	185126	71467	218806	56450	135787	220142	342759	591115	457702	427247	454464	287476	79762	80803	200130		49688	292980
568	173	1642	LC/MS Neg	888	5090.7	171.139	112-37-8	2969	C01571	CPD-3617	Lipids	Free fatty acid	caprate (10:0)	6854435	7688611	7430811	7987795	8053550	9891047	10181813	7241088	6906153	8987544	6512862	6260214	9019895	5939906	8227687	8055865	7742102	9293663	7122389	8105490	8078851	7190597	6949505	9013930	7939354	10903886	7516137	8760694	9353200	8036868	8922700	6584200	6421569	8294902	10092451	8451080
569	174	32489	LC/MS Neg	926	2713.7	115.076	142-62-1	8892	C01585		Lipids	Free fatty acid	caproate (6:0)	25968772	29870676	33974496	25340492	31980696	47454256	34843232	35243844	41447792	35222788	29333408	28295244	34680708	42437896	40678352	31557846	38459140	47787772	35265372	40509140	36689176	43071832	30297140	40886512	31749834	41670516	27260376	35225340	26818772	25682516	40412148	50299328	29010860	46961432	56977972	39313224
570	175	32492	LC/MS Neg	932	4362	143.108	124-07-2	379	C06423	CPD-195	Lipids	Free fatty acid	caprylate (8:0)	24959748	29094808	29943968	23624092	30169596	47547620	40207344	28519866	22524700	28081348	17972098	26784142	30210386	19199664	33711200	24417118	28389204	35249440	29213828	24992792	35958744	28079386	25385248	27836968	26033528	51015212	25560856	36270212	28158764	26032532	38448112	37389712	33750028	38865248	36813872	37628652
178	176	40007	LC/MS Pos Early	100003260	2085	176.092	4386-03-02	2572			Amino acid	Glutamate family (alpha-ketoglutarate derived)	carboxyethyl-GABA	3173822	1.79286e+06	3321029	2414508	2914831	2986411	1890294	1.98099e+06	2711350	2603018	2408861	1808308	1.99184e+06	1546445	1.91307e+06	3.58542e+06	3116659	3471202	2.78503e+06	2752791	2578358	1187527	1919434	2057888	3112375	4011127	3.5968e+06	2463938	3321736	2106982	2522410	1435111	1.93871e+06	1420717	2569113	2647883
840	177	15506	LC/MS Pos Early	1256	1961	104.107	67-48-1	305	C00114	CHOLINE	Lipids	Phospholipids	choline	1207178112	1034717888	1141440640	1167447424	1113256704	1020211456	917795136	1021228544	997461696	963261696	1039901696	941698624	939875648	999422080	940817856	1072808640	1061321088	1003583360	950983808	1062737152	1017490112	978320832	1029936576	1163052672	1068338240	1001190016	1021543872	1015362688	1052721792	945526976	1038466432	1013016448	1049662784	990717312	1064047744	1045836288
841	178	34396	LC/MS Pos Early	267	700	184.073	72556-74-2	1014	C00588	PHOSPHORYL-CHOLINE	Lipids	Phospholipids	choline phosphate	981310080	629393472	695591744	763074240	626854336	441864896	418786720	466852608	613177216	576312192	705289536	465910080	463780960	593892032	447100032	842423552	535603520	449142752	443428000	601047680	599706560	637569728	364645408	539743232	747692864	390595744	416659360	349377824	456577536	390652768	731533888	1003950080	948258048	908788288	613664256	381635936
1586	179	40474	LC/MS Pos Late	100002959	850	301.071	491-71-4	5280666	C04293	574-TRIHYDROXY-3-METHOXYFLAVONE	Secondary metabolism	Flavonoids	chrysoeriol	475281	129618	410622	958597	768254					22506	48882	61871	19666	29357		44158				16214	140380	96859	81783	51710	85533	50888	53048	79874	73344	26144	92412	81180	100290	61262	157831	72041
358	180	52304	LC/MS Pos Early	1829	864	192.05	585-84-2	643757	C00417	CIS-ACONITATE	Carbohydrate	TCA cycle	cis-aconitate	996277	2430898	1222333	1412264	1063702	967601	443992	1284154	1782601	974623	1765683	1052134	856589	2394206	1096742	1137883	1434140	1792646	1971854	1801542	1004248	1153003	659479	1361890	1097339	1170928	738784	275265	740106	374717	739013	433664	738387	427866	1036816	580684
536	181	22158	LC/MS Polar	100000998	3201	147.03	6236-10-08	1081	C00815		Carbohydrate	C5 branched dibasic acid metabolism	citramalate	9302880	6611661	5.33539e+06	5585688	9846925	11905732	7157248	18330148	24201584	14061276	19858566	12441224	9572998	20374926	8759049	20789000	13269920	13767880	15069820	15338498	6394799	14207246	9792286	14128753	11566643	11534826	9567098	11202757	8912315	7446802	10111812	13150296	4818810	9460028	9057135	13588433
359	182	1564	LC/MS Neg	1124	582	191.02	77-92-9	311	C00158	CIT	Carbohydrate	TCA cycle	citrate	33713352	100979520	47692184	17606952	15037053	164287344	150406640	103889256	334732480	242920064	302344448	389649600	177948768	446834656	229849440	107072440	385722048	390569024	657628992	425194144	38989996	47081724	9441939	25046422	48112460	9833301	7.16244e+06	7378368	8.31441e+06	7.22152e+06	234829024	124822416	326457984	200137920	202273328	7.30435e+06
179	183	2132	LC/MS Pos Early	391	1520	176.103	372-75-8	9750	C00327	L-CITRULLINE	Amino acid	Glutamate family (alpha-ketoglutarate derived)	citrulline	42590688	52592628	38217680	58702520	61098912	42615072	45036068	43678164	61847964	77615576	52963224	43857104	55296960	89503568	45044436	63283284	60928724	52054376	43699584	60872440	32893832	50865184	45068188	49159808	40060996	25428002	23960280	33465134	18546292	41899788	70818768	40639092	53455044	53361648	62997612	48797744
1196	184	18368	LC/MS Pos Early	1224	2947	355.074	7729-20-6	333293			Peptide	Dipeptide	cys-gly, oxidized	1248368	951025	1051663	1526182	559073	671849	492239	667676	1005200	704728	1684781	916792	764241	1492107	702258	927191	718200	662296	518769	755320	442815	323521	214910	71827	956558	121320	83564	200162	87188	307661	1054311	569612	588500	521695	619381	175101
4	185	1868	LC/MS Pos Early	800	1488	122.027	52-90-4;56-89-3	5862	C00097	CYS	Amino acid	Serine family (phosphoglycerate derived)	cysteine	4936332	4655772	4154324	6295356	7345403	5196364	3883907	7.77192e+06	5629191	8155162	7.27104e+06	3.86049e+06	4493972	5924612	4440077	10043101	6385334	5132050	4648740	7166516	8596929	5008887	9480499	7210635	7851129	10557003	10867431	10523608	9545553	10863825	8220390	4889520	7179385	5626422	8997238	11880479
28	186	22176	LC/MS Polar	100000808	2273	199.969	1637-71-4	115015	C05824		Amino acid	Serine family (phosphoglycerate derived)	cysteine s-sulfate				562047	381675			652653	432512	382151	403428			376932		757786	288762			376621			555169	419339		555116	579781	598787	484825	548224	473164	204786				537793
5	187	37443	LC/MS Pos Early	100002113	597	154.017	207121-48-0	109	C00606	3-SULFINOALANINE	Amino acid	Serine family (phosphoglycerate derived)	cysteine sulfinic acid	252119	254432	229254	381501	394470	161445	134735	471850	298283	224185	229584	179426	141512	311158	178789	375859	212563	174174	130912	342947	393997	366284	491828	599090	368707	131203	166752	259676	171172	219006	331143	330151	156287	308197	404477	221492
310	188	35159	LC/MS Pos Early	100001437	2465	427.095	13081-14-6	4247235			Amino acid	Glutathione metabolism	cysteine-glutathione disulfide	819548	548704	408920	1083484	681980	1667758	780370	1000365	2191732	1743180	2087531	1963869	1.82824e+06	1926174	1570674	2480418	1022333	1606681	972868	1009538	1225502	529402	814584		3271347		90295	268937	92149	595068	2466390	1623155	1083585	1782068	2042035	893341
319	189	35637	LC/MS Pos Early	278	2132	179.048	19246-18-5	439498	C01419	CYS-GLY	Amino acid	Glutathione metabolism	cysteinylglycine	11093844	9700930	8725196	9035634	7263175	7643081	7524655	7122432	9514774	8045512	12738076	5453810	8.29043e+06	10225280	6874511	6206783	9145727	8138795	7938075	7.72664e+06	7534142	4729298	5664482	2537282	8608708	8246290	7670329	8230387	6018669	10962386	8.1816e+06	7671815	7.99786e+06	7.74785e+06	7350038	3554850
6	190	56	LC/MS Pos Early	279	2000	241.031	56-89-3	67678	C00491	CYSTINE	Amino acid	Serine family (phosphoglycerate derived)	cystine	1.37257e+06	1038110	965695	2088213	1618615	1033251	567410	1958524	618943	740507	819825	276857	591013	314225	489189	1542087	851014	572869	223840	804100	1719358	2463528	5333190	4033291	1186713	2711885	3082205	2298250	2719954	2418983	632693	769085	689957	581048	905644	3892091
1138	191	514	LC/MS Pos Early	827	2124	244.093	65-46-3	6175	C00475	CYTIDINE	Nucleotide	Pyrimidine metabolism	cytidine	6753784	7272324	4542208	5560167	6066576	9375350	6539218	6268736	4890114	3137186	2950625	22755084	4869075	5486549	12897286	6202282	4863527	9425994	6403208	7300129	1908136	3565180	2360229	3158142	2.65458e+06	3787401	4094059	3827893	4320671	3165898	1977327	4800212	919165	3.00449e+06	3724568	2707023
1142	192	37465	LC/MS Neg	73	937	304.034	15718-51-1	417654	C02354		Nucleotide	Pyrimidine metabolism	cytidine 2',3'-cyclic monophosphate	4.11148e+06	1319234	1506968	2887775	1.87258e+06	3.90941e+06	1433844	1645551	1396169	1325197	798815	6.97381e+06	2059925	1287996	3419582	1459138	1342692	1463831	1017046	1916881	874705	1243934	762618	357878	959390	3237762	3201744	2368320	3386507	4010145	1094273	1.94406e+06	1.04127e+06	1485383	1.96258e+06	2869538
1140	193	2959	LC/MS Pos Early	105	920	324.059	84-52-6	66535	C05822		Nucleotide	Pyrimidine metabolism	cytidine 3'-monophosphate (3'-CMP)	3752022	1238636	1.93791e+06	3261922	2435091	2586778	1665734	1717073	1511630	1777421	913805	8360176	1827937	750193	3279469	1547204	1258273	1675422	1442017	1660678	1260742	1340571	1222072	542676	1257922	3373853	3.75002e+06	3161046	3.8891e+06	3192338	1184255	1620250	1189361	1429291	1555173	3561678
1139	194	2372	LC/MS Pos Early	282	835	324.059	63-37-6	6131	C00055	CMP	Nucleotide	Pyrimidine metabolism	cytidine 5'-monophosphate (5'-CMP)	13479948	10253106	14997229	11227224	10437046	6148165	4.14822e+06	6641347	7655185	8811958	10103328	4035844	5642706	9945990	4593669	9887769	8505940	7421326	6385566	8518028	10244425	9312951	9546135	5747866	11322032	2995843	4.02041e+06	4441477	3056445	4838292	9416341	7884834	8552397	8654399	10361006	3780682
1141	195	573	LC/MS Pos Early	881	2060	112.05	71-30-7	597	C00380	CYTOSINE	Nucleotide	Pyrimidine metabolism	cytosine	1083860	457233	801330	571456	723642	536803	764263	417114	368746	498987	499262	1091320	443392	329180	699952	652180	588945	566305	603650	437640	652257	973308	1277436	565060	687546	1246877	1223525	795071	1129267	789587	1129921	1114206	1342490	1121265	993078	866002
1026	196	1659	LC/MS Polar	301	1130	173.009	490-83-5	835	C05422	L-DEHYDRO-ASCORBATE	Cofactors, Prosthetic Groups, Electron Carriers	Ascorbate metabolism	dehydroascorbate	5.47126e+06	5007632	5066736	6943481	4511367	4288374	3.31294e+06	5.54303e+06	4610288	4220776	6802349	5120854	3929825	6454681	3741387	4970444	4325972	3636041	3612113	4114338	5607465	4961602	6134309	1512218	5496349	4660905	4491437	3549528	4453796	2620778	6459513	2140156	4.71169e+06	2.7249e+06	6.19487e+06	5116340
573	197	17805	LC/MS Neg	1231	5730	307.264	2091-39-6	6439848	C16525		Lipids	Free fatty acid	dihomo-linoleate (20:2n6)	8710721	5475234	2661937	8217415	4531470	4.15211e+06	1818895	3115715	2130377	2442470	1312629	3076455	1568761	3066163	2959564	1575949	1807438	2397551	1.82047e+06	2830773	546948	1487862	2197168	1432442	590676	685058	627557	720355	668789	486894	3145045	3570014	810658	3661024	2812789	908877
181	198	36808	LC/MS Pos Early	100001810	2850	203.15	102783-24-4	123831	C03626		Amino acid	Glutamate family (alpha-ketoglutarate derived)	dimethylarginine (SDMA + ADMA)	23427842	15951513	18395016	14717002	12347157	7947376	10209727	8810087	7758795	7960666	10976980	10902825	6629083	12554229	8603715	10010898	11102893	8330555	7853647	11910711	9704391	9747071	10867537	16245025	9840626	14426604	14197905	10493561	12242252	11794774	11041662	6039019	9547874	6769679	10547344	11600119
947	199	32388	LC/MS Neg	100001102	2990	229.144	693-23-2	12736	C02678		Lipids	Fatty acid, Dicarboxylate	dodecanedioate	10048230	5571553	13091475	7720142	8897754	11438457	7044308	14588446	21047724	5673088	7874527	7957365	6522391	11981832	7090055	12820310	13066775	15067360	12321515	22126024	6829042	23725260	5654249	11459386	5061547	790634	1.92778e+06	4378671	2444994	3373329	6519086	33969352	488896	17386460	28766606	2634768
580	200	33587	LC/MS Neg	100001335	5950	309.28		5282768		CPD-12189	Lipids	Free fatty acid	eicosenoate (20:1)	88073184	41368640	33799712	72734256	54517492	65435832	32648160	50564656	37091960	39031392	17894416	45601940	24575524	46401716	43825368	23617572	34468496	44550836	33850272	56013976	4070690	16431829	12068113	9190327	4012939	4000074	5250853	8.38666e+06	6415870	6501775	40896764	40084384	3583256	37109040	50567352	6957472
182	201	37459	LC/MS Pos Early	100002154	850	230.096	58511-63-0	3032311	C05570		Amino acid	Glutamate family (alpha-ketoglutarate derived)	ergothioneine	87211	279556	109010			91910	156075	139718	119271	269237	459637	346546	997140	92159	403834	152356	598576	551648	590618	124726	106487				329116	2462695	2204773	2319014	2643949	1885972	78998		100145		140347	1945530
581	202	1552	LC/MS Neg	1087	6355.6	337.311	112-86-7	5281116	C08316		Lipids	Free fatty acid	erucate (22:1n9)	4813370	2249828	1.87823e+06	4318743	2707859	2544020	1253135	2356347	1675097	1774794	872005	1876210	821851	2401031	1714253	1125239	1653033	1687738	1354054	2857610	198233	869760	560368	507652	226691	91010	206611	253001	215249	193895	2511854	1887178	159703	1977292	2776774	256909
394	203	20699	LC/MS Polar	100000846	1491	167.056	149-32-6	222285	C00503	2-C-METHYL-D-ERYTHRITOL-4-PHOSPHATE	Carbohydrate	Amino sugar and nucleotide sugar	erythritol	24674514	18937362	23768472	15742707	21566356	18662132	13776458	15687774	13947715	21662614	18662548	15714305	15450625	14764414	17475876	19031316	16867560	14148087	14141884	18885708	42224536	31806702	50686356	31237912	38876416	33529612	34748608	35953568	35860428	33260736	42729732	46373184	46552552	51100420	47961112	47064112
395	204	42420	LC/MS Polar	100001320	2186	135.03	88759-55-1	2781043			Carbohydrate	Amino sugar and nucleotide sugar	erythronate*	243369648	180998032	233018960	264347504	183318592	177375424	121293800	184214544	121428824	150567616	202007008	151333920	124959936	197709776	133314784	240508768	177410736	128512240	110411440	206488720	252933904	166002000	215214272	297449632	281161216	148128160	164372288	157922992	152633136	164109824	393533472	170711296	377510400	209884688	515699840	291787456
464	205	37427	LC/MS Polar	100001986	1133.3	165.041	533-50-6	5460032	C02045		Carbohydrate	Sucrose, glucose,fructose metabolism	erythrulose	4199355	3917845	2634442	3956012	3949232	4389802	2647653	5168435	4826654	3717353	5799563	4445759	4437973	4303729	3139838	5491683	4052880	3980680	3719559	3405823	5198328	6382919	4262607	913693	4255011	4700547	3762449	2488293	4692160	1962392	6772590	3298127	5368285	2614802	5605510	4152170
842	206	1497	LC/MS Pos Early	420	1935	123.113	141-43-5	700	C00189	ETHANOL-AMINE	Lipids	Phospholipids	ethanolamine	227307	132572	149925	137716	137696	90329		194824	326834	105964	442375	166800	128677	1109526	102387	246061	101192	110530	66823	128370	104206	129320	105022	162705	136195	93073	100227	98921	67524	71403	105199	128486	74790	128876	101886	108093
1660	207	35630	LC/MS Neg	100001542	1755	193.051	537-98-4	445858	C01494	FERULIC-ACID	Secondary metabolism	Phenylpropanoids	ferulate	719619	2.63165e+06	567635	595911	711340	5256865	11688574	3.05541e+06	2054465	14289389	9563779	1515536	14637559	3.57619e+06	4166130	6511272	13026686	13129395	11701070	9964225	217353	251631	175487	212953	485797	10299710	12445009	15082112	12353555	15234560	720760	378644	232987	325287	408674	13240323
1021	208	15797	LC/MS Neg	100000251	2390	455.097	130-40-5	710	C00061	FMN	Cofactors, Prosthetic Groups, Electron Carriers	Riboflavin and FAD metabolism	flavin mononucleotide (FMN)	32565	73501	82391	41333	71144	42246	49609	58834		26720			27026	28526	58005				12058		66579	31733				77640							48787	31020		41555
465	209	48195	LC/MS Polar	878	2022.2	225.062	57-48-7	5984	C00095	Fructose	Carbohydrate	Sucrose, glucose,fructose metabolism	fructose	3300996352	3652098048	2931901952	3609039616	3318045696	3536999168	3120795904	3621859072	3250571264	3432070912	3302340096	3074710016	2913489664	3219881728	3004558592	3722257664	3907758336	3711938560	3145914368	4055958784	4017953024	3652392448	4074580480	4452230656	4052893696	3010460416	3009421056	3202022144	2897117440	2979383552	4056856576	3127360256	3792964096	3513924608	4243922432	3244404480
360	210	1643	LC/MS Polar	330	3084	115.004	100-17-8	444972	C00122	FUM	Carbohydrate	TCA cycle	fumarate	208094272	218915824	208191904	183111712	212013952	197224160	171666192	259784816	220706496	163602352	248291312	178342160	188637936	276573568	179904512	224366944	201140032	225665840	200677776	177879168	244902896	201027232	204483488	195296464	271706432	178030256	168856752	163062128	172630624	120487856	216070400	232572784	162236256	216069456	246001488	179787600
467	211	34706	LC/MS Polar	100000908	4656	341.109	16908-86-4	439451	C01235	CPD-458	Carbohydrate	Sucrose, glucose,fructose metabolism	galactinol						228136			88735	203908			267394	244505		148755		497790	190423		200169		148666		247073	352399	650717	1213817	817589	677852	380277		221294		501373	194425
469	212	27719	LC/MS Polar	100001026	3085	195.051	299-28-5	128869	C00880		Carbohydrate	Sucrose, glucose,fructose metabolism	galactonate	62327088	66422920	52216880	96931176	74750464	69167584	72970512	92005040	33951808	88294368	87285880		60634648	52506296		112241248	65134148	34817148	23298612	52245212	76730520	90520920	140833728	126187944	76904848	82366336	78259392	92965128	84957536	72998800	159110864	91723400	81371424	74396448	84067336	79031400
183	213	1416	LC/MS Pos Early	141	2048	104.071	56-12-2	119	C00334	4-AMINO-BUTYRATE	Amino acid	Glutamate family (alpha-ketoglutarate derived)	gamma-aminobutyrate (GABA)	1149590784	884322112	1014509312	1097082112	1011511872	1005933056	1048645952	1070983104	839558144	1114899584	933609920	881205184	938057728	1141564288	892106112	1238212736	1211899904	1135076608	1076701184	1287927424	810493696	858853632	903030976	974808896	827537600	1171102848	1132969600	1092455040	1149938304	1066863232	701136576	506258336	558909632	512642880	817996224	1110417408
320	214	37063	LC/MS Pos Early	100001843	1986	219.098	5875-41-2	440103			Amino acid	Glutathione metabolism	gamma-glutamylalanine	12474181	19265444	12799151	15257510	18405080	11056929	10263503	12626041	13582047	18524160	18121218	9388599	10170788	18546306	10156243	15305521	12047552	12237894	14667915	12982255	26604088	31035340	24216980	24930816	31864664	20278012	15340987	17127780	11655550	14601187	29826164	21201572	18816966	22729568	24023056	19746560
327	215	33934	LC/MS Pos Early	100001262	2717	276.155	17105-15-6	65254;14284565			Amino acid	Glutathione metabolism	gamma-glutamyl-epsilon-lysine	224661	210153	198300	125599	140704	107086	216855	101647		198431	67484	166226	71080	139795	131501	161822	271131	223020	131849	279251		116969		59563		148518	112577	83560	80580	127224	59096		36525		58015	76490
321	216	36738	LC/MS Pos Early	331	1775	277.103	1116-22-9	92865	C05282		Amino acid	Glutathione metabolism	gamma-glutamylglutamate	2508863	3204034	2289623	2864825	4455170	2542665	1262961	2983294	2733076	2337025	3.60256e+06	1.83455e+06	1983765	2956485	1872167	3718489	1791046	1.98294e+06	1848746	2434065	6249850	5751794	8.01853e+06	8926936	6195062	3418253	3238444	3452503	2475826	2707457	4102741	5097144	3222484	4365939	3.74943e+06	3587017
322	217	2730	LC/MS Pos Early	1140	1430	276.119	10148-81-9	150914	C05283		Amino acid	Glutathione metabolism	gamma-glutamylglutamine	75232352	79844728	75150408	102788392	98189712	65575336	50415040	95709248	55417072	42331712	68214032	36444824	47304452	70024560	43924156	47807888	56596396	58078940	29293438	52299816	45408068	46508516	51798864	46719540	45393976	33788748	33955120	47130320	33986448	45319888	27919702	34239824	11190523	28115476	35094784	24253032
323	218	33949	LC/MS Pos Early	100001294	1535	205.082	1948-29-4	165527			Amino acid	Glutathione metabolism	gamma-glutamylglycine				563027	611712			447637	328512							478694					849936	848300	1441175	1864946	582063	637518	463007	529004	494040		388513					409047
324	219	18245	LC/MS Pos Early	1235	2740	285.119	37460-15-4	7017195			Amino acid	Glutathione metabolism	gamma-glutamylhistidine	1756045	955053	1.48976e+06	1443227	1197653	1203386	941326	1990608	1553933	1156676	2136941	870489	1000846	1891186	936784	1.53605e+06	1290708	1376335	699220	937517	1804632	1828715	1704311	2633790	1868820	1267987	1.3759e+06	1226786	1350125	1019637	1647791	1049731	1656257	1163206	1156989	1434125
325	220	34456	LC/MS Pos Early	100001485	2940	261.144		14253342			Amino acid	Glutathione metabolism	gamma-glutamylisoleucine*	1.38373e+06	689106	1.67293e+06	771775	997255	1182788	939736	1365635	1153506	1291549	954227	877701	1085115	787691	1173632	1457975	1062775	1000671	709328	1102481	1619382	1160186	1921393	2782235	1606530	2873967	3.42432e+06	2492477	2269606	2221042	1.43455e+06	938309	1718036	1223154	769050	3353656
326	221	18369	LC/MS Pos Early	1268	2991	261.144	2566-39-4	151023			Amino acid	Glutathione metabolism	gamma-glutamylleucine	3232895	2475806	3882058	2046934	2533139	2790977	2124535	3200104	2894097	2475106	2736335	2324113	2231361	1684833	2545534	4017588	2269020	2064887	1677951	2395322	4.07552e+06	2737320	4803004	5496721	3614387	3.9637e+06	3.95867e+06	4019050	3584430	3.63426e+06	3450180	2635054	2704959	2821057	2493114	4784498
328	222	44872	LC/MS Pos Early	100001313	2640	279.101	17663-87-5	7009567			Amino acid	Glutathione metabolism	gamma-glutamylmethionine	9849071	11195672	7.09817e+06	11184384	12453780	14090808	11792096	19318684	15107903	13160878	16638950	10681742	10019251	16259443	11499870	15520344	15520572	13798097	9794814	13297695	15507710	7280686	15490780	11478842	16135154	5898418	7.58532e+06	8.38222e+06	6793940	11099207	12757392	9160302	10382308	9671113	11242725	11796764
329	223	33422	LC/MS Pos Early	100000491	2992	295.129	7432-24-8	111299			Amino acid	Glutathione metabolism	gamma-glutamylphenylalanine	769689	562141	849220	611665	650021	1243108	706641	1201301	1526824	1391248	1557346	1056310	1011739	770910	1068047	1927286	989905	875534	782232	1199842	1233830	653881	1177531	1626494	1180536	1191090	1216228	1.29964e+06	1151525	1232147	1424425	1361641	1.19514e+06	1277748	989017	1696097
330	224	33364	LC/MS Pos Early	100001314	1750	249.108	5652-48-2				Amino acid	Glutathione metabolism	gamma-glutamylthreonine*	589727	161253	368602	389098	179259	531899	403953	526949	291043	346113	336112	252195	478240	354850	387600	779905	735674	305548	284906	560048	280203	138602	237817	187257	329466	461056	600448	382213	539440	868255	182240	188875	276476	154265	466280	297020
331	225	33947	LC/MS Pos Early	100001295	2975	334.14	66471-20-3	3989307			Amino acid	Glutathione metabolism	gamma-glutamyltryptophan	527779	173463	564729	153306	165550	374468	317296	260876	297197	473238	453015	281174	286738	260361	347726	536579	365107	360278	327835	353716	255654	222786	292364	131292	276230	250852	225867	313669	184168	372868	714202	231097	567457	409280	408445	688563
332	226	2734	LC/MS Pos Early	1102	2508	311.124	7432-23-7	94340			Amino acid	Glutathione metabolism	gamma-glutamyltyrosine	1.02721e+06	2473730	1931737	856164	2345284	2146482	827683	1465927	2666100	2942831	3332619	1934937	1295053	2160996	2131619	2368367	1120985	1658712	1677401	1375505	4143484	4298704	4488342	4843839	4472680	3153809	2641798	3191370	2506374	1498602	4227701	3460980	2864345	3341863	1797236	3304498
333	227	43829	LC/MS Pos Early	100001126	2700	247.129	2746-34-1	7015683			Amino acid	Glutathione metabolism	gamma-glutamylvaline	5009596	3218460	5016544	4709417	4224493	4154685	3028045	6020328	4232043	4871397	4933353	2296299	4.07292e+06	4238354	3513636	6507009	4834557	3368868	2890146	4759486	7380581	6.23789e+06	8985907	9779987	6198528	6058493	6934089	6269678	6339843	6.05908e+06	5182296	3414787	4926398	3699204	4490947	6970689
1691	228	48729	LC/MS Neg	100006372	1434	315.072	1820-89-9	10914066			Secondary metabolism	Phenylpropanoids	gentisic acid-5-glucoside	5106902	2016938	1224706	7048615	2427751	2417972	2226076	2962154	2240351	2820974	2281131	2185475	2289584	2836470	2079356	2135809	2502681	2536744	2171083	2853943	818099	1166665	699710	1784881	790017	698789	918281	834687	989494	550063	1468634	1362072	1132131	1119572	1600352	3030356
531	229	587	LC/MS Polar	338	2922	195.051	527-07-1	10690	C00257	GLUCONATE	Carbohydrate	Sucrose, glucose,fructose metabolism	gluconate	246265328	154406784	194754672	213353808	221050688	154928064	149699264	93090872	159081504	84519080	132991280	1518747904	165134784	101150232	1264343808	124734520	100135200	140127072	125258640	88854480	145763984	276694720	140554864	431704352	168040144	110148656	180190432	98205032	151057744	103882360	147358464	123602888	159847088	123751120	152367184	177379536
398	230	27681	LC/MS Pos Early	100001009	1091	196.082	3646-68-2	73563	C03752		Carbohydrate	Amino sugar and nucleotide sugar	glucosaminate	2019295	1339291	1302863	1404223	1211691	1593771	1273824	1.5594e+06	2243094	2237010	2678805	1887670	1510404	1894921	1829969	2285030	1420189	1.98103e+06	1637706	1437934	3.4593e+06	3507606	3701007	5.97037e+06	4236272	5748044	4968696	4181885	3965383	2268981	5545142	4.17713e+06	3229359	4406937	4602585	6.43822e+06
343	231	48152	LC/MS Polar	572	2342	225.062	50-99-7	79025	C00031	CPD-3607	Carbohydrate	Glycolysis	glucose	5262220288	5221631488	4385897472	5460475392	4626096640	4637093376	4138407424	5489382400	4589670400	4410243072	4850366464	4144149760	4169506816	4870845440	4112964608	5330558976	5172696064	5122583040	4124374016	5856211968	5634283520	5136867840	5891290112	6022406656	5480833536	4210997760	4365840896	4392165376	4183880192	4219884032	5469178368	4612203008	5357510144	5130045952	6189072896	4756819456
345	232	31260	LC/MS Polar	291	4537	259.022	103192-55-8	5958	C00668	ALPHA-GLC-6-P	Carbohydrate	Glycolysis	glucose 6-phosphate	570815232	427170752	478172800	445587712	454466976	548923584	553395840	576188032	492103104	536174144	532156256	338181760	600012736	454127360	375453536	591347392	577218432	509543104	502236096	537052992	503333280	423514816	544976320	435627040	559883840	373615808	445542944	451318496	459172736	499128192	466397568	458615488	511452640	491359936	575712064	528896064
346	233	15443	LC/MS Polar	100000257	3233.3	193.035	207300-70-7	444791	C00191	GLUCURONATE	Carbohydrate	Glycolysis	glucuronate	10338645	9081366	13665612	16545133	13853837	19598096	16026985	24302798	20924626	14553175	18536524	22544800	15870179	12834584	22951828	26076434	17129708	16823816	13120021	15609053	26342360	33715116	25143220	46257104	22973942	17897582	17781388	16202085	21231310	12385521	13894762	26952284	18290004	26763680	11757408	18461646
440	234	52312	LC/MS Neg	100001585	560	273.002	13168-11-1		C04037,C01195,C05385		Carbohydrate	Amino sugar and nucleotide sugar	glucuronate 1-phosphate*	706078	268662	702010	459993	598956	472451	294319	499271	838130	506644	656446	325465	378969	375080	271807	639946	453262	347297	291351	237449	682541	428643	404880	336222	949858	249261	261233	337195	258482	305404	430832	1.63846e+06	313994	1.26934e+06	459377	343823
184	235	57	LC/MS Pos Early	561	1500	148.06	56-86-0	611	C00025	GLT	Amino acid	Glutamate family (alpha-ketoglutarate derived)	glutamate	2719371008	2913044736	3072589568	3021623296	3010085120	2131559936	1853069056	2229445632	2271522304	2647525376	2880209664	1777405184	2051992192	2902675200	1958631680	2652210944	2529727488	2316239104	2336890880	2604659456	3204311296	3252810496	3334641152	3330453760	3838310656	1136873344	1270300160	1579576960	1180763136	1681699328	3423230208	2845093376	3013680384	2947361792	3628590848	2048326400
185	236	33487	LC/MS Pos Early	100001103	2170	162.076	1499-55-4	68662			Amino acid	Glutamate family (alpha-ketoglutarate derived)	glutamate, gamma-methyl ester	1265718	993964	1.03797e+06	1373653	947646	858344	852657	1207493	946826	1141286	1214297	937833	936250	1198192	778764	1401457	1434554	942402	660212	1154400	890456	1.04025e+06	936531	796966	1523827	803733	674852	963965	964330	1014459	996605	861280	1243446	919506	1203059	691885
186	237	53	LC/MS Pos Early	563	1291	147.076	56-85-9	5961	C00064	GLN	Amino acid	Glutamate family (alpha-ketoglutarate derived)	glutamine	4131218432	3127591168	4001783040	5204725760	3650579456	2422806016	2768548864	3284500992	1966531584	1692545024	2193489152	1801954304	1826656000	2928228352	1790736384	1546574080	2862886144	2945405440	1404640896	2673134592	1094782208	1369264896	1087732480	1241822336	1105628800	1047556416	1197771008	1608998912	1181921792	1739872896	708388800	784161600	308052000	637130368	1116768768	736472832
1336	238	42994	LC/MS Pos Early	100003160	3009	260.161					Peptide	Dipeptide	glutaminylleucine	346367	427017	231941	424726	298398	148832	211558	159716	129402	175935	177919	1106401	176159	210152	538877	154850	246175	281622	118361	245941	209511	190780	205052	187211	154666	224808	208515	277780	140491	246882	144459	140174	140262	159421	188661	85104
957	239	396	LC/MS Polar	339	2900	131.035	110-94-1	743	C00489	GLUTARATE	Lipids	Fatty acid, Dicarboxylate	glutarate (pentanedioate)	50949804	10426435	30277192	16655165	20904080	26625416	38212764	19098748	14761271	42764164	13674795	21879934	23668568	14425430	26155164	34167208	39387780	31040256	18714944	55393824	7094789	7.17114e+06	8428030	7852873	6.92306e+06	18334906	31781020	42700752	23138190	66534924	10725450	8869162	12236922	10517996	7.12931e+06	27292156
385	240	1572	LC/MS Polar	1052	2070.4	105.019	600-19-1	752	C00258	GLYCERATE	Carbohydrate	Photorespiration	glycerate	509110528	475302784	491551456	476649632	386874080	570912448	394310912	482016160	515876640	422516128	502606048	457051040	445839040	485068480	482481952	439677728	470193600	478044640	395734592	439578816	582975424	496206560	504633888	525150336	610918592	527051712	481072288	492531680	487394272	387921728	333806080	608369408	345584512	576910528	414906016	505297696
707	241	15122	LC/MS Neg	1254	758	91.0401	56-81-5	753	C00116	GLYCEROL	Lipids	Glycerolipids	glycerol	333476544	154334752	192419440	241705872	306003456	224304096	189803760	170170816	155568896	140925312	62355840	207453168	98796536	102004024	158030144	128144080	182681456	283153216	169231504	264017376	68503944	123790584	93888192	90605856	55721044	74611360	80913808	104172896	87650808	106298416	96099824	112532600	42068988	105122080	135129536	90253952
745	242	43847	LC/MS Polar	100000258	3938.7	171.006	29849-82-9	754	C00093	GLYCEROL-3P	Lipids	Phospholipids	glycerol 3-phosphate	248035136	152557184	209057104	187361360	216797680	64260400	46022916	106665408	85695272	75414600	107751168	139425200	84590792	79213176	99329824	114204264	83748888	66477552	67881928	97479352	137126256	120299104	153150944	135308288	156073520	74141088	82908760	125581488	81010424	148911152	78096488	85158072	94773200	86878072	82440184	83771048
746	243	37455	LC/MS Pos Early	100001620	659	216.063	33049-08-0	123874	C01233		Lipids	Phospholipids	glycerophosphoethanolamine	1120892	1.00233e+06	1564388	678078	1735111	591319	452429	726521	954682	758628	919347	2741031	847565	745410	1648312	746121	474417	660463	662046	546941	1060979	659985	578260		1.03968e+06	1734716	1693999	2901579	2200344	3610146	486991	735340	1350678	935590	898595	1908809
831	244	48857	LC/MS Polar	100001619	2430	245.043		439964	C03274		Lipids	Phospholipids	glycerophosphoglycerol	14885494	7951721	10653197	11130772	15695012	3575854	3168546	3856690	2036484	2830588	2715873	12203034	4782177	2329280	7575344	3451255	3825810	5008439	5329351	4166826	4550430	3.9538e+06	5497708	6077020	4331535	4488151	6740631	10135789	6359240	12885351	2522816	4220860	3057946	3397313	2810388	5668730
790	245	52307	LC/MS Pos Early	100001621	516	335.074	16824-65-0				Lipids	Phospholipids	glycerophosphoinositol*	7267554	5268975	6766514	6657254	7572807	3277830	3479157	3613615	4883801	4599044	4156708	7405569	5774085	3253214	6458533	4805672	4462728	4385655	4446896	4661746	2657900	1800224	1626858	1262029	3939340	4358980	4774051	4860948	3524681	4464999	2161485	1912017	3080529	2.04725e+06	2339294	1921479
747	246	15990	LC/MS Pos Early	100000269	672	258.11	28319-77-9	71920	C00670	SN-3-GLYCEROPHOSPHOCHOLINE	Lipids	Phospholipids	glycerophosphorylcholine (GPC)	6005940	5445615	8028420	5.05256e+06	6738829	9458203	11519782	7405700	8020757	9382256	7986133	12271696	11722014	7274169	11805156	6730815	9808798	8662674	11864383	6274102	6305167	5929357	3595530	879916	6864880	19940322	18886452	19818884	18227288	20770032	8116477	7643124	10541546	7825898	8709621	14415628
8	247	58	LC/MS Pos Early	340	1375	76.0393	56-40-6	750	C00037	GLY	Amino acid	Serine family (phosphoglycerate derived)	glycine	63473064	47063980	56873068	72797208	66037984	48101760	40752752	59922084	43166232	50034192	56683640	42874228	41983596	67254416	40962224	67643088	55387264	46874040	39466304	57170376	67735912	75606040	82739720	107769112	64611304	56652160	58555876	52820408	55082096	54049304	58727284	49399740	52922092	50142272	66855140	69650488
1208	248	36659	LC/MS Pos Early	100001790	3002	189.123	19461-38-2	88079			Peptide	Dipeptide	glycylisoleucine	334054	244141	220971	208791	217282	153176	177243	109595	105798	94028	115712	436563	131203	80893	260927	159184	198673	181142	123913	178283	105969	60986	123804	129114	94572	269150	240990	282646	233143	240847	97141	108129	67655	104692	74679	177923
1209	249	34398	LC/MS Pos Early	100001258	3059	189.123	869-19-2	92843	C02155		Peptide	Dipeptide	glycylleucine	658107	840831	427653	568361	419739	329799	393600	364568	344760	257199	443154	1565614	320202	423167	1.02097e+06	377875	537097	489889	428804	404266	324829	258357	321133	401694	399646	496460	458010	512412	402182	405325	392466	300588	234347	398101	349006	310991
1218	250	18357	LC/MS Pos Early	100000487	2734	175.108	1963-21-9	97417			Peptide	Dipeptide	glycylvaline	551561	548451	463878	466630	450190	329752	411592	347796	337006	314780	383489	994684	331043	329099	860627	336248	430011	506153	372691	390031	299752	219949	287210	276473	349961	571971	541065	564079	498641	434546	286267	251425	232860	260283	235897	409081
1090	251	32352	LC/MS Pos Early	172	2032	152.057	73-40-5	764	C00242	GUANINE	Nucleotide	Purine metabolism	guanine	7196260	6227766	7464172	6460581	7181910	8574772	6694418	6912579	6609353	7577937	6937408	4.12267e+06	6999229	4908797	6527393	8.19152e+06	7.58802e+06	8.31906e+06	7454003	8909141	7545924	9600816	9875063	12716847	7282862	17921656	16694043	14783293	17839776	10407443	6011239	9375846	6090363	9492632	6493306	18231952
1091	252	1573	LC/MS Pos Early	1099	1728	284.099	118-00-3	6802	C00387	GUANOSINE	Nucleotide	Purine metabolism	guanosine	29754876	29673682	26326476	32028624	34255328	26313884	21392572	22328036	23932496	22350736	18832298	31999670	21196628	21296866	25563344	23154490	20302682	24781032	20450304	21066952	24063516	25802236	25798104	30027858	26986156	49423552	40257992	37080392	41975876	27835622	20944908	21042948	17214026	20857798	20618432	45904624
1121	253	52442	LC/MS Neg	100002733	1241	362.051		444571			Nucleotide	Purine metabolism	guanosine 2'-monophosphate (2'-GMP)*	702079	269886	399860	713046	440273	628820	290825	590277	298439	357398	228166	6846831	367680	114090	1292533	563395	309613	310667	208376	403615	590475	738468	955359	539625	404096	795056	837902	619398	846502	592746	292065	368910	233397	344723	478125	1252772
1093	254	2849	LC/MS Polar	347	4400	362.051	5550-12-09	6804	C00144	GMP	Nucleotide	Purine metabolism	guanosine 5'- monophosphate (5'-GMP)	9969022	5363528	7827832	6844332	6.43302e+06	2881521	2064760	3053470	2066711	2746904	2967628	2.97152e+06	2040324	2332302	2065509	3673315	3.39183e+06	3.02494e+06	2592556	4283148	2695215	2238532	2165612	784608	3079100	1.51475e+06	2266333	3145303	1430745	4342597	3383389	2429489	2964677	2833213	4129734	2386391
1094	255	37139	LC/MS Polar	74	2619.7	344.04	15718-49-7	92823	C06194		Nucleotide	Purine metabolism	guanosine-2',3'-cyclic monophosphate	9143483	6090003	5585132	7138362	5459274	12865363	7257527	6857831	7208310	8022790	4162340	8513837	8305701	5976644	8237177	5976106	6738601	6986014	5553489	7425492	4336279	5230250	4053499	3158850	4676386	9890606	9541459	9267800	9504590	12074953	5395458	7732377	5898148	7241663	9479231	11164638
1033	256	46957	LC/MS Polar	100001586	2750	195.051	20246-53-1	9794176			Cofactors, Prosthetic Groups, Electron Carriers	Ascorbate metabolism	gulonic acid*	27516330	15817568	21531786	23834290	11709427	12590018	15517944	16092776	14181473	13406861	25593564	28472132	15685612	20645176	24958610	18995070	18661964	14283078	15192196	21472494	15730757	13573599	16060891	19770620	20751912	17006920	23002196	10517496	22691590	10601361	15483299	17363580	26371236	14943759	14438809	17741988
954	257	35678	LC/MS Neg	100001614	4615	285.207	505-54-4	10459	C19615	CPD-10511	Lipids	Fatty acid, Dicarboxylate	hexadecanedioate	161421	172131	211135	321797	260271	225725	184908	207066	171756	243531	195749	193482	156641	147870	194314	282314	253396	346030	270896	312563	320650	362192	408832	635286	331471	163314	150924	145728	180165	161169	236790	186989	307204	255187	230833	360505
187	258	1574	LC/MS Pos Early	354	3035	112.087	51-45-6	774	C00388		Amino acid	Glutamate family (alpha-ketoglutarate derived)	histamine		69160				344618	342080	775528	662455	553530	803901	509890	401937	625514	439587	974582	503578	323036	340922	729804	389470	67911	105436	356826	534986	172243	148584	74088	93823	89254	180716	99964	163522	88991	112422	258159
188	259	59	LC/MS Pos Early	355	2707	156.077	5934-29-2	6274	C00135	HIS	Amino acid	Glutamate family (alpha-ketoglutarate derived)	histidine	399497536	192402784	390553056	289973696	205879680	219003056	227030688	240529200	216491264	219928496	302747168	209634288	194054224	361769888	210445248	222189696	261747360	280771968	169847744	259959152	247566608	234155744	205084480	303290816	279362688	236184448	234392656	230499248	224978880	217170000	278800704	155168256	294899776	204710144	203164624	278268992
1401	260	42027	LC/MS Pos Early	100003542	3014	227.114	16874-75-2	351667			Peptide	Dipeptide	histidylalanine	133056	321100	244569	260884	153550		179043	124616	100031		88150	322306	129049	103076	148670	130211	166601	86197	122158	132401	164318	109898	132345		142652	316201	350477	235430	295815	234421	114739		96104	64781	159330	182709
190	261	22138	LC/MS Pos Early	100000963	1908	190.119	1190-49-4	65072	C02427		Amino acid	Glutamate family (alpha-ketoglutarate derived)	homocitrulline	1542882	696111	1017348	867177	860260	1318549	1747436	1131942	1108816	1.88189e+06	1037470	1554910	1747830	1531349	1686598	2017295	2184898	2132599	1379576	2288995	591595	1012612	723074	904708	586260	1419915	1509753	2011360	1433275	1870435	891584	748338	999747	807089	640727	1258285
116	262	18351	LC/MS Pos Early	100000458	1469	120.066	672-15-1	12647	C00263	HOMO-SER	Amino acid	Aspartate family (OAA derived)	homoserine	16943632	21589700	21085962	27740910	13997638	14397229	18601188	14679899	15025744	17854686	18780786	24910620	12566737	18756044	18323684	29158974	17861390	18506520	12789147	25078040	23717290	28390860	26080988	48567660	24868506	12627712	24043702	15263144	19868470	21224432	16929888	15729520	16773915	12871490	26195950	30664568
117	263	15696	LC/MS Pos Early	100000262	1980	102.055	2185-02-06	445963	C02926	HOMO-SER	Amino acid	Aspartate family (OAA derived)	homoserine lactone	1846002	2175913	2248460	3236778	2127026	1585378	4344711	2014738	2017851	1575190	2869107	3540106	1683808	4228499	2235596	1688491	2139405	2161360	1153017	1912495	2.0782e+06	2463628	1839600	2260524	2190630	786304	687767	1217155	1122885	1540170	2255930	1036620	1.99266e+06	1358156	2928919	1417355
1512	264	38160	LC/MS Neg	100002220	1520	271.082	497-76-7	346	C06186		Secondary metabolism	Benzenoids	hydroquinone beta-D-glucopyranoside	554063	613685	620285	612897	570842	213941	64238	198437	141711	212293	157712	195765	147220	180124	157738	397707	167416	140654	96748	370213	387773	225907	253388		433427	449358	452437	395431	396774	323523	244683	204337	188334	205486	180866	262335
10	265	590	LC/MS Pos Early	358	724	110.027	300-84-5	107812	C00519		Amino acid	Serine family (phosphoglycerate derived)	hypotaurine	4421127	3692276	3001901	4039408	4443755	4472725	5213817	3584287	3063093	4234911	3469872	2824587	3129384	2636345	3208743	4738386	4900661	4730541	4245219	4971227	3232825	2315983	2862713	3325473	3793023	4358340	4386207	3655923	4.04107e+06	4.02274e+06	3031006	2348657	2788253	2639708	3720597	5047176
165	266	15716	LC/MS Pos Early	100000263	2040	157.061	14403-45-3	440129	C05568		Amino acid	Glutamate family (alpha-ketoglutarate derived)	imidazole lactate	115916	85593	87275	82589	84227	323868	278311	246051	335376	434766	630465	458116	468413	233274	469187	396123	257462	227619	471463	392096	611362	351460	456228	174256	630897	362455	406372	405983	391876	475773	2008889	1551990	3627183	1.99371e+06	613227	618415
1443	267	27513	LC/MS Pos Early	100001034	2850	176.071	6505-45-9	802	C00954	INDOLE_ACETATE_AUXIN	Hormone metabolism	Auxin metabolism	indoleacetate	26521198	18859756	37370100	32002788	34251768	32667546	17835972	30599492	26221372	21692544	33004386	20334128	25075498	23781632	23920492	39670596	17821748	16848648	17946180	20380040	62979164	27461336	63634432	59424228	54293792	39507232	47496440	34931900	41242140	35683724	26380832	40827768	29520414	34230140	24700448	29444874
1446	268	39613	LC/MS Neg	100003110	1685	289.083	2456-73-7	446620		INDOLE-3-ACETYL-ASP	Hormone metabolism	Auxin metabolism	indoleacetylaspartate	427619	764858	467301	233832	182100	226044	732446	226763	487368	938582	1638115	960297	1106688	3675277	658166	591500	653270	826964	1108407	565329	115343		143592	42931	149913	1079441	997544	871289	998779	957779	1193244	212339	1136225	528831	816879	399263
48	269	18349	LC/MS Neg	100000463	2286	204.067	832-97-3	92904	C02043		Amino acid	Aromatic amino acid metabolism (PEP derived)	indolelactate	219825		198182	59456		127146	157745	104815	92052	360891	207957	169916	222141	201822	193251	305198	226218	218976	225562	326003					44640	182837	165704	102003	179452	168788	517061	85338	857222	339897	358350	186524
1097	270	1123	LC/MS Polar	361	1773.6	267.074	58-63-9	6021	C00294	INOSINE	Nucleotide	Purine metabolism	inosine	634981	533159	466774	487665	344984	321597	393366	382131	464119	368510	489536	8.1117e+06	453301	675388	10430168	451648	408087	507216	506372	485850	329347	293123	155374	161688	432487	109684	119305	97108	128786	169390	289422	526040	254010	404470	423546	83581
443	271	43849	LC/MS Polar	370	4785	259.022	573-35-3;106032-59-1	440194	C04006	1-L-MYO-INOSITOL-1-P	Carbohydrate	Inositol metabolism	inositol 1-phosphate (I1P)	45412772	20340926	34829996	37555292	34300424	21927696	32170396	19132736	11447310	12386799	10325301	20161982	12421875	15348983	16469183	22983596	21886588	18561324	14505353	25952640	15127528	20628148	15533786	14044878	16753536	24111396	22832554	24575838	22287822	29446340	12201119	18054370	8960583	17176190	14755817	20710126
347	272	46896	LC/MS Neg	100002180	551	338.989				FRUCTOSE-16-DIPHOSPHATE	Carbohydrate	Glycolysis	Isobar: hexose diphosphates	74627			40086		196778	172074	81156	40145	77351	91665	235472	123076		121309	67900	94885	172575	131652		32778				142078	485825	338813	265513	381867	196262	31245	61958	92253	60869	36113	324311
361	273	12110	LC/MS Polar	1206	4400	191.02	20226-99-7	1198	C00311	threo-ds-iso-citrate	Carbohydrate	TCA cycle	isocitrate		2022633				17146118	21569176	3405271	24634192	16523287	22595164	23958360	13188992	31244414	16178679	7355036	72107376	54724080	91094824	49806732					450410	1043202			550333	631435	455426		1997839	719243	359032
240	274	1125	LC/MS Pos Early	376	2800	132.102	73-32-5	6306	C00407	ILE	Amino acid	Branched Chain Amino Acids (OAA derived)	isoleucine	561938752	274990112	611691712	325395072	355667328	421431936	468126688	386109344	343213568	430682400	334963456	441984576	408000992	328029376	455270816	414298528	436481312	482483488	319954144	430607360	335963104	331490912	369228896	451196256	381091168	634650304	643714048	631321600	549439488	666213952	410187840	301267872	450289056	351654176	317863392	744437376
1260	275	40008	LC/MS Pos Early	100003169	2719	189.123	868-28-0	342532			Peptide	Dipeptide	isoleucylglycine	1100432	1415041	929634	1031564	945763	808125	901667	670636	655413	581217	733591	3609108	703139	845615	1926009	775080	946954	970264	759971	1037904	724768	640725	629153	640484	734777	1178328	1076665	1162987	932702	1099119	709120	778679	595881	836198	640064	696771
512	276	39777	LC/MS Polar	100002764	3950	387.114	499-40-1	439193	C00252		Carbohydrate	Sucrose, glucose,fructose metabolism	isomaltose	14112728	12462399	12619207	11310149	10957935	13268303	17559812	16595527	10128077	10987247	11940799	12818704	12107558	11372360	11165945	17038468	13904061	14201405	11190261	18984224	12077714	14095590	12104147	16956404	12180315	31006410	35666144	43375560	38636328	34134248	11464272	10368744	10065103	10049886	13390787	23552480
588	277	44656	LC/MS Neg	100000708	1564	101.061	503-74-2	10430	C08262		Lipids	Free fatty acid	isovalerate	2299767	756093	1202176	630567	831382	931509	574580	1070005	806501	666446	675545	710010	623160	833043	583117	815071	694694	852289	471480	1019458	481621	577691	430054	395072	517865			340108			500988	755910	433764	570458	424900	275542
51	278	1417	LC/MS Neg	98	2224	188.035	492-27-3	3845	C01717		Amino acid	Aromatic amino acid metabolism (PEP derived)	kynurenate	1404408	675757	1396474	1094578	600389							142047			142299											52709	45634			44013	63374		100831	41727		24734
52	279	15140	LC/MS Pos Early	100000265	2739	209.092	2922-83-0	161166	C00328		Amino acid	Aromatic amino acid metabolism (PEP derived)	kynurenine	162438	37247	150410	57493	42379			37985		43906	32062			31403	31798	43620	41623	44009		49489		30987	47774	58672				29123			36718		33794	36225	34098	31320
348	280	527	LC/MS Polar	482	1468.8	89.0244	79-33-4	612	C00186	L-LACTATE	Carbohydrate	Glycolysis	lactate	4865414	3661403	2757810	3761812	4292237	3481207	3372485	4800655	3261026	3.10329e+06	3284121	6051857	3109945	2604247	6811618	4660300	3768297	3829766	4031397	3247282	8.05387e+06	4168792	5481898	7343017	3908737	5944138	5.17631e+06	4998577	5071968	3494677	6113388	4282295	6599094	5.20118e+06	6327450	6956533
268	281	60	LC/MS Pos Early	397	2864	132.102	61-90-5	6106	C00123	LEU	Amino acid	Branched Chain Amino Acids (pyruvate derived)	leucine	472112128	281504032	525090240	334596928	303166176	318665120	310131008	330340992	264225104	264973472	251015872	362135680	264236352	262682336	301470528	337805088	302968608	283767104	230963232	322090368	323466592	282492928	340910176	454390208	315102688	437492544	410292256	392462848	408931904	383225984	303288000	228427360	296432640	253283952	270630144	435056800
1273	282	40010	LC/MS Pos Early	100003179	2801	203.139	7298-84-2	259321			Peptide	Dipeptide	leucylalanine	349256	504363	233721	319177	311926	155235	237646	199216	214765	140105	292978	2930240	171744	364022	773711	260199	268825	300471	226573	359137	259604	342455	211350	232753	263854	328665	336346	301454	173161	302268	274965	390720	181548	385546	279911
1384	283	48189	LC/MS Pos Early	100003183	2620	260.161		4305457			Peptide	Dipeptide	leucylglutamine*	405927	375596	322508	321866	261498	267525	264143	191757	225937	156864	240970	1998795	200092	307294	567889	320373	295268	199136	230682	376139	285664	337855	334510	233761	249478	315085	353569	255821	250305	341113	229209	230794	218336	373699	265458	158638
1242	284	40045	LC/MS Pos Early	100003185	2778	189.123	686-50-0	79070			Peptide	Dipeptide	leucylglycine	569008	913601	465539	550059	501275	404787	645270	339068	416008	293711	477880	1605951	365804	455359	641707	456435	523747	596534	464280	602206	453260	257897	318754	263880	435825	633228	592526	723531	569123	587154	443751	658819	450368	614117	354330	357738
592	285	1105	LC/MS Neg	180	5535	279.233	60-33-3	5280450	C01595	LINOLEIC_ACID	Lipids	Free fatty acid	linoleate (18:2n6)	1950913536	845291904	929662784	1235405312	1109128960	3549595392	1758761984	1872736000	1480011008	1330840960	762647040	3021268480	1437702912	1213914368	2454559744	903852864	1387439616	2247316992	2001806080	1557927680	84689936	390745696	317201024	160735232	125157344	261894720	214724064	283442368	314243328	211715216	871004800	1392655744	116985304	1509537920	953496384	248292704
593	286	34035	LC/MS Neg	100001337	5450	277.217		5280934	C06426	CPD-8117	Lipids	Free fatty acid	linolenate [alpha or gamma; (18:3n3 or 6)]	134094800	41198376	39253336	64388896	45278736	95776440	48259420	119820608	48484092	44003900	45720580	103432432	45892956	69037648	68615904	39482872	44246492	62482340	66843480	88593264	6580831	35863776	30654216	10474323	10170013	27057194	14398884	13080234	20038982	12319874	43491728	66781548	8938994	67482392	47744548	15806182
654	287	52608	LC/MS Neg	100006726	6150	322.275	68171-52-8	5283446			Lipids	Fatty acid amide	linoleoyl ethanolamide	2359303	2284690	1077374	3649497	2422633	1934493	1305802	2961141	2281231	1395737	1289939	2044010	1252563	2886096	2150303	2073349	1143607	1232841	1177036	1.81175e+06	1341800	2530442	5227922	6197823	863806	1.70595e+06	1197721	1340775	1459129	859600	1261300	1736980	696434	1468573	968481	2469996
119	288	1301	LC/MS Pos Early	407	2850	147.113	56-87-1	5962	C00047	LYS	Amino acid	Aspartate family (OAA derived)	lysine	749576384	533963200	769926144	517667232	529198144	472403104	489685376	416229312	372804704	658881472	442308384	440249024	414119648	690899264	438418528	584794944	681312640	627527040	371073216	798039104	341095744	657272256	409660736	622103552	386408672	344457152	364459520	427576928	363367168	428539904	423395968	464530624	453030368	475105664	318656256	390395328
362	289	1303	LC/MS Neg	409	615.6	133.014	6915-15-7	525	C00149	MAL	Carbohydrate	TCA cycle	malate	10432567	4987672	6688575	5100479	5706053	8.10893e+06	9054798	9001583	44610180	5764213	59126188	8702844	7259853	33805732	6.97536e+06	33604116	6415385	5761725	5790230	5915280	5447424	7364958	6204172	5592254	79126088	40957856	6259693	4748021	6500639	5313488	21503794	23070916	5362335	6732515	22121388	6308981
363	290	20676	LC/MS Polar	100000707	2510	115.004	110-16-7	444266	C01384	MALEATE	Carbohydrate	TCA cycle	maleate	761769		605733	603284	583825	1003790	579352	974401	425273	483418	486473	551846	467994			454864	439340	659012				522492	810846	1297604	636426	875331	724120	573636	690671	894026	780232	482132			675982	696266
948	291	15872	LC/MS Neg	818	612	103.004	141-82-2;26522-22-85-0	867	C00383	MALONATE	Lipids	Fatty acid, Dicarboxylate	malonate	26395808	18737852	22278368	21136390	24392562	25425790	26517536	21353500	18833824	23104888	15290438	45874232	25967328	16217073	31650560	21857796	27499088	31379026	26134424	25349008	20359280	20453374	18214150	22585166	22661740	20581820	23979802	24873308	22400324	26530836	23954806	22424860	23900176	23574478	23540820	22420004
483	292	15586	LC/MS Polar	913	3329.4	387.114	6363-53-7	10991489	C00208	MALTOSE	Carbohydrate	Sucrose, glucose,fructose metabolism	maltose	1272113152	757010240	978188032	597849216	908815296	1497244800	1718981376	1305818752	1276175232	1544904064	1324624128	1617045632	1694409472	905216896	1428079488	1338136832	1473967232	1897345408	1638596736	1270044672	757943040	701676800	812629696	546678080	1065915392	1347879936	1378228480	1448271232	1448365568	1359771904	951473152	1221173888	1249458304	1375242368	1063133824	1358460288
484	293	15910	LC/MS Polar	100000275	5000	711.22	34612-38-9	446495	C02052		Carbohydrate	Sucrose, glucose,fructose metabolism	maltotetraose	4.41418e+06	4156041	1816956	1417985	2716388	17739836	24973164	9187291	12328083	35934184	30376130	28950336	35802504	13074730	20563952	19016076	19656964	28015738	24609572	12007342	8452587	5581816	7.48419e+06	4054740	28594702	12805428	13861677	14226404	11438496	21928592	17549402	12032893	30114404	20780900	18807876	23044250
486	294	44688	LC/MS Polar	100000276	4286.4	549.167	1109-28-0	439586	C01835	MALTOTRIOSE	Carbohydrate	Sucrose, glucose,fructose metabolism	maltotriose	166578688	116814056	124290176	76874296	114725680	190188160	244936064	199429024	189474528	250645664	217716608	248163184	254119648	163932112	217590080	192690464	235193760	279538272	251642496	183923968	131796400	107428784	138379136	93050352	195103184	171556672	182801024	220907552	156606032	213832704	186554208	209218048	221395840	231261744	200284176	147913536
477	295	46142	LC/MS Polar	100001740	2260	181.072		5780	C01507	SORBITOL	Carbohydrate	Sucrose, glucose,fructose metabolism	mannitol/sorbitol	1614562176	1577244160	1170285184	1383232640	1533954560	1099028736	1025761984	1540171904	1187680640	1365948928	1282104192	1055410816	1067979328	1660606848	1001950400	1795912960	1603095680	1331177216	1162008960	1908235648	1982146944	1432793984	2209885440	2130757760	1903032576	1321524480	1445927936	1383438592	1306134528	1525319808	1942680576	1079426560	1840118528	1420548864	2296975872	1840416512
492	296	1469	LC/MS Polar	294	4510	259.022	70442-25-0;104872-94-8	439198	C00275	MANNOSE-6P	Carbohydrate	Sucrose, glucose,fructose metabolism	mannose-6-phosphate	26961078	14455117	17886860	19143616	18550636	15834110	14514668	8160773	7094795	13140991	10373368	12964716	5540293	8373368	12667070	16337374	16527507	9977254	8630572	18201512	5463904	3203919	4089467	7576424	9669049	5.9101e+06	6.4897e+06	14475028	6073649	15803474	8.15372e+06	10630652	7432281	9385727	9937427	17811996
120	297	1302	LC/MS Pos Early	415	2526	150.058	63-68-3	6137	C00073	MET	Amino acid	Aspartate family (OAA derived)	methionine	671534464	730793792	624181824	833267008	756327488	614884864	737717120	791504704	609144000	635903104	716742784	585282368	610715968	866278016	595412800	608162560	886784128	930413568	585073856	752766016	581149824	420809696	614515200	754595200	669364672	528382592	507316992	501251872	477124416	544717760	577776256	319099232	428393440	361208384	529936000	691662720
157	298	44878	LC/MS Pos Early	100004635	1250	182.048	820-10-0	69961			Amino acid	Aspartate family (OAA derived)	methionine sulfone	6218220	5497778	4470688	5425828	5439049	9180945	6.97731e+06	10899259	9908731	7269128	6512808	6.73956e+06	7856542	8.29375e+06	7.02502e+06	7900766	7274281	6826100	5198255	7664654	3424227	3304346	3424706	3619178	3.72816e+06	4334226	4690334	4169278	4231795	4610163	5.64604e+06	3527438	4439652	3921029	7.54122e+06	5487718
121	299	18374	LC/MS Pos Early	100000039	1272	166.053	3226-65-1	158980	C02989	L-Methionine-sulfoxides	Amino acid	Aspartate family (OAA derived)	methionine sulfoxide	89279720	71864352	81962192	130484552	96129008	64698300	59550684	79369768	57462256	40856912	42965952	67389248	46966096	65844144	60174576	63966320	73163568	70138816	47112244	83347072	52890736	59211900	61556780	99922880	47650528	30236184	38695008	42204508	36771000	39856500	45370800	45726352	22290880	43785912	55295148	48903564
529	300	46144	LC/MS Polar	100005864	1500	239.077					Carbohydrate	Sucrose, glucose,fructose metabolism	methyl glucopyranoside (alpha + beta)	503887	297492	374613	317741	471490	492956	319002	330907	220735	122453	171329	264335	238635	204868	183709	327507	410786	180659	154973	545564	252995	137132	316277	343169	288119	1347624	1162152	1087765	1136054	832127	460516	344417	267554	402768	608127	604917
53	301	1584	LC/MS Pos Early	1104	3339	190.086	1912-33-0	74706		CPD-10546	Amino acid	Aromatic amino acid metabolism (PEP derived)	methyl indole-3-acetate	405354	652854	534981	501413	417823	311337	122847	474024	857896	593918	1800888	151710	458300	1063841	284431	735831	326414	191214	201498	191837	2392331	600369	1557513	1149889	4804910	696188	761392	878993	629386	688435	2250655	2398380	4.08526e+06	2746591	2392621	843751
270	302	1496	LC/MS Polar	418	3078.4	117.019	516-05-2	487	C02170		Amino acid	Branched Chain Amino Acids (pyruvate derived)	methylmalonate (MMA)	2995501	1705607	2272592	2631204	2710916	3228351	4043909	3.10514e+06	1803175	3.05055e+06	1965005	2298356	2579072	2196504	2.77721e+06	3111349	4964447	4580300	2654494	3562995	1670554	1571984	1.9941e+06	2078677	2656137	4028652	5360882	4291610	4994928	4758148	1.79143e+06	1152532	1692987	1278594	2084340	4083213
1013	303	37070	LC/MS Polar	100001805	3760.1	110.985	7023-27-0	13130			Cofactors, Prosthetic Groups, Electron Carriers	Oxidative phosphorylation	methylphosphate	3109586	1401094	2240323	2185583	2160491	4585833	4805181	5718695	5021949	4751374	4432123	4874789	4907564	4.97973e+06	4609997	6098049	6588123	7027281	6521104	7658539	3054931	3814921	3699642	3983908	3995460	4468826	4175920	3450746	4207717	2503191	3937684	4710288	3305683	4618704	4035323	5188891
271	304	15745	LC/MS Polar	2051	2800	131.035	498-21-5	10349		CPD-2461	Amino acid	Branched Chain Amino Acids (pyruvate derived)	methylsuccinate	5062004	5959435	2740812	4.03317e+06	4346115	3327956	1.78747e+06	3068310	3420137	2564437	4756056	3.11842e+06	3.57879e+06	5210775	3611300	4170395	2080082	2046167	1963206	2276534	5.51483e+06	10304197	9455866	7894227	4020421	7900846	6959633	7021821	8.15477e+06	5253706	14149888	16542564	15720657	16705020	13839426	7578489
446	305	1124	LC/MS Polar	363	3506.3	225.062	87-89-8	892	C00137	MYO-INOSITOL	Carbohydrate	Inositol metabolism	myo-inositol	158218768	153070304	109616640	183366400	140178464	174040464	153560112	150862864	132294696	146374000	138484800	133097680	150702864	116939280	146063648	171311712	156543792	138714000	143864720	150665216	121076488	124139992	173356832	172352640	107817200	164244480	153272080	172077536	155031680	164581120	155492976	105117032	147668944	116936344	202936096	206843744
1099	306	15650	LC/MS Pos Early	1242	2120	282.12	15763-06-1	27476	C02494		Nucleotide	Purine metabolism	N1-methyladenosine	886379	246752	365255	770841	790903	1064603	778864	1525711	534270	490116	341927	1.88393e+06	633118	176713	1132622	1566221	662345	737277	387863	910820	1733982	1662977	3000145	4036175	802994	5854965	5987937	3268861	6297538	2.02214e+06	245831	531510		604925	331110	5507716
1102	307	35137	LC/MS Pos Early	100001412	2210	312.13	2140-67-2	92919			Nucleotide	Purine metabolism	N2,N2-dimethylguanosine								190547				178623			72023	154338	75560	48883	51677	62601	243976	199058	529319	961920	131060	639114	742139	458621	836171	455775		56667			83719	998762
122	308	36751	LC/MS Polar	100001721	3372.6	187.109	1946-82-3	92907	C12989	N-ACETYL-L-LYSINE	Amino acid	Aspartate family (OAA derived)	N2-acetyllysine	350878	121966	313882	203632	171252	95980	118256	271743	262734	390087	235395	187936	116030	266353	181763	319479	365218	245366	199380	497804	158184	310766	270869	229272	170913	274532	251576	342621	318053	372192	216565	191466	214230	262786	87616	440926
124	309	1498	LC/MS Pos Early	189	2825	189.16	23284-33-5	440120	C03793		Amino acid	Aspartate family (OAA derived)	N6,N6,N6-trimethyllysine	20971904	11789426	17318480	12783314	13218228	12275070	13688989	11518358	8712100	12975653	11253447	11641933	9217328	11529065	10777816	16199810	15556454	14787040	9177027	17544844	8783149	11333662	11573101	17011842	9872934	15681577	16763730	14526783	14658237	12846865	8496568	8882998	9099446	9062638	7.83839e+06	18428938
123	310	36752	LC/MS Polar	100001734	2612.6	187.109	692-04-6	92832	C02727		Amino acid	Aspartate family (OAA derived)	N6-acetyllysine	38046888	16229169	36717176	28905788	24717712	10039347	10496245	10214868	10294644	25414236	10908958	8833818	9740991	15783250	9067250	20755760	23235582	11335131	10986980	34239744	17964792	35620232	21922544	21251240	19203540	12508219	16749099	19322374	18273842	21381376	32959452	19708940	43495632	32639156	19665996	14428851
1086	311	35157	LC/MS Neg	100001415	2164	411.127	24719-82-2	161466			Nucleotide	Purine metabolism	N6-carbamoylthreonyladenosine	104672	65747	93730	126751	140593	185645	100547	228852	91495	132281	83264	150352	149864	58140	148937	202051	118065	147666	64196	131529	187780	227332	280381	354420	110063	294926	246529	150095	279487	120029	63117	64526	99560	89601	38840	242084
1118	312	48130	LC/MS Pos Early	100001664	1930	384.115	4542-23-8				Nucleotide	Purine metabolism	N6-succinyladenosine	3710613	2307877	3.47272e+06	4768721	4534353	3036540	2186154	5252743	2799242	2556779	1.84683e+06	2201120	2256935	2510546	2283654	5445528	2489345	2598903	1495362	3374930	5910916	6765890	7828679	4764525	5232621	4592333	4398346	4922924	4930482	3406439	2750159	3388906	1.8277e+06	3166801	3320620	4668803
126	313	1585	LC/MS Polar	1110	1564.8	130.051	97-69-8	88064	C02847		Amino acid	Aspartate family (OAA derived)	N-acetylalanine	7307156	5815737	6667007	6570171	6096763	5756608	6233286	5560613	4.11896e+06	4544692	4782776	7330102	4782762	4008434	5873944	5378581	5400632	5461890	4502962	5447237	5458967	5482821	6104531	6664731	5540983	11709371	10843070	9221055	10094667	8405591	4383113	4328515	4315463	4704108	4771328	8831897
191	314	33953	LC/MS Pos Early	100001266	2245	217.13	155-84-0	67427	C02562		Amino acid	Glutamate family (alpha-ketoglutarate derived)	N-acetylarginine	580509	1053970	569368	650893	652738	182470	279801			67385		198386	173577	91534	222825	59886	183614	165697	129081	109915	212120	377801	146181	168794	285740	343827	391006	358136	294452	540482	249646	158398	206957	223178	379001	250566
127	315	33942	LC/MS Pos Early	100001257	785	175.071	4033-40-3	99715			Amino acid	Aspartate family (OAA derived)	N-acetylasparagine	1218178	929365	1150118	1614649	858784	314826	350710	523021	402705	388175	372192	266806	191475	569372	235276	448283	518844	410603	265443	584747	387699	600875	310269	480078	331157	253634	240129	276882	311711	280248	221809	107961	85021	126854	338184	244337
128	316	22185	LC/MS Polar	100000787	3143	174.041	997-55-7;997-55-7	65065	C01042		Amino acid	Aspartate family (OAA derived)	N-acetylaspartate (NAA)	782580	1093402	1090904	1492819	871615	461713	361536	603874	420960	699354	540533	698694	433438	883391	828398	765474	621669	584128	352518	688796	998245	1062461	1191649	1845542	1104712	226479	353252	376496		354083	889398	281556	384426	312762	1157129	432216
129	317	37432	LC/MS Neg	100002102	773	130.051	3025-95-4	76406	C01073		Amino acid	Aspartate family (OAA derived)	N-acetyl-beta-alanine	1679775	1382345	1397502	1873099		2561480	2263697	1871126	2184279	2010908	2172188	1883060	2975222	1281862	2.0594e+06	1593361	1492687	2448263	2913778	2136154	1684414	1119418	1526966	1627622	1499744	1957055	3543237	2164609	3621902	1978265	1996880	1691496	963687	1371179	2189176	1331674
302	318	43530	LC/MS Pos Early	100002249	2385	145.133	32343-73-0				Amino acid	Amines and polyamines	N-acetyl-cadaverine						27542	40734			88730		486013	77134	88562	245484	40042	48409		23288	62759		64575		25159			47155	45442		69293	58510	45625	69343	46774	39466
405	319	15741	LC/MS Polar	1212	4052	300.049	31281-59-1	440364	C04256	N-ACETYL-D-GLUCOSAMINE-1-P	Carbohydrate	Amino sugar and nucleotide sugar	N-acetyl-glucosamine 1-phosphate	1423312	846707	1106274	769984	1062640	590404	637819	657248	764035	816029	1.0176e+06	108297	603890	815903	171796	813079	892591	847664	975632	1020103	738064	655886	754350	611588	1093156	326185	347837	503507	227777	655226	685568	928753	652892	987128	912223	394415
406	320	15107	LC/MS Polar	1213	4114	300.049	102029-88-9	439219	C00357	N-ACETYL-D-GLUCOSAMINE-6-P	Carbohydrate	Amino sugar and nucleotide sugar	N-acetylglucosamine 6-phosphate	4175620	2700041	3868911	3461609	3323775	1417993	1222034	1994453	2067345	1961580	3310522	1064618	1461748	2963644	1173627	2636109	2148072	1546485	1739550	2429296	3243656	2586338	3177161	2702084	3500572	593231	840413	1204555	830123	1741868	2437652	2842287	2161038	2526198	3117570	1229018
432	321	46539	LC/MS Polar	100006435	1897	220.083					Carbohydrate	Amino sugar and nucleotide sugar	N-acetylglucosamine/N-acetylgalactosamine	10512106	5785168	8608549	6238163	9236573	10594428	9553705	9363889	6564405	7.85751e+06	6350263	7665615	7404578	4597960	7877589	9982000	9940780	10266567	7.90365e+06	10871312	5114612	4219924	4965842	4461428	6154432	8.13996e+06	9270890	8857043	8780670	8399620	4.03917e+06	4553852	3835029	4788601	5208444	10903240
192	322	15720	LC/MS Polar	100000282	3106	188.056	5817-08-03	70914	C00624	ACETYL-GLU	Amino acid	Glutamate family (alpha-ketoglutarate derived)	N-acetylglutamate	7279428	4002972	7611675	10493213	5357424	2880593	2220812	5992964	3103954	4136735	3362444	2557908	2721609	6199620	2392753	7.45591e+06	4195950	2858545	2192456	6.01081e+06	7992719	8485967	12519369	11229906	7882334	3588658	3892403	4019114	4282429	4625344	6066458	3785962	2817280	3904607	9029566	8405083
193	323	33943	LC/MS Pos Early	100001253	845	189.087	2490-97-3	182230	C02716		Amino acid	Glutamate family (alpha-ketoglutarate derived)	N-acetylglutamine	6724626	11274086	5531172	16370805	6927135	5359205	4359583	9857142	4402486	3530239	3781316	3258554	3311078	4631117	3.75253e+06	4269327	6451358	5054686	2.07426e+06	5892089	2883584	3993611	3622288	3546991	2294225	1460453	2217235	2164854	1.74217e+06	3190544	1414468	1253283	707734	1160809	2685410	1700403
272	324	33967	LC/MS Neg	100001276	2325	172.098	3077-46-1	2802421			Amino acid	Branched Chain Amino Acids (pyruvate derived)	N-acetylisoleucine	229826	126699	207243	235318	122630	147828	160651	139799	112205	170434	113570	205439	141995	118730	213317	170331	148507	145652	105156	163508	110647	163731	154899	185964	144799	208904	179932	162934	163948	203551	223684	102509	221707	105303	173273	243373
273	325	1587	LC/MS Neg	1082	2400	172.098	1188-21-2	70912	C02710		Amino acid	Branched Chain Amino Acids (pyruvate derived)	N-acetylleucine	238322	222222	194792	193154	245572	217633	176036	299086	208890	207622	166516	276483	147626	151591	185929	361176	196749	195736	159168	212654	194824	221797	275393	372256	169772	225496	210791	201302	216918	176182	175417	166142	185231	125601	146138	306033
130	326	1589	LC/MS Neg	1083	1787	190.054	65-82-7	448580	C02712		Amino acid	Aspartate family (OAA derived)	N-acetylmethionine	3244252	3626288	2999537	3.23393e+06	2729411	1447794	1823832	1.53569e+06	1324213	1320249	1645771	6363502	1500708	1386649	3311064	1833121	1998932	2425972	1587639	1.88096e+06	2838332	2693034	3.22749e+06	3406054	2578505	3538721	3625917	3149904	3034352	3037549	1991874	1828113	1.48025e+06	1.9385e+06	2111959	2705603
147	327	45428	LC/MS Pos Early	100005463	880	208.064		193368			Amino acid	Aspartate family (OAA derived)	N-acetylmethionine sulfoxide	798389	484029	777021	889174	634774	220151	189040	234360	182210	105518	120934	705518	173982	146096	440692	333981	225580	179893	151611	308608	381525	568404	481369	528127	210117	190553	364371	332598	413124	354036	172791	330744	100374	299985	329131	248294
54	328	33950	LC/MS Neg	100001256	2597	206.082	2018-61-3	74839	C03519		Amino acid	Aromatic amino acid metabolism (PEP derived)	N-acetylphenylalanine	103878	146736	98582	129305	97554	197401	180068	237798	274140	297575	202645	289852	140104	205640	180167	382762	204289	194492	170286	262049	113392	108174	119375	201099	120005	90009	93365	110046	103782	88557	164523	124061	130892	121895	118975	232645
196	329	34387	LC/MS Pos Early	100001334	1695	158.081	1074-79-9	322640			Amino acid	Glutamate family (alpha-ketoglutarate derived)	N-acetylproline	17141508	10365771	7560699	15111068	16184231	20282144	13430646	12817708	18774512	13216945	19733596	17556716	18077900	12442577	18260008	13505522	11027926	15231487	17811260	8308543	17539770	14983581	14948755	16064269	23657844	31947014	24928000	28261384	25029160	19850710	23068296	24689566	21992508	26666908	18742910	19806894
304	330	37496	LC/MS Pos Early	192	2230	131.118	18233-70-0	122356	C02714		Amino acid	Amines and polyamines	N-acetylputrescine	24920536	24733174	19569510	28026720	16688356	5.52132e+06	4420944	6710782	7347654	9227332	8672286	8.25073e+06	8.38398e+06	14327788	7601994	8326666	7754498	5266684	3967791	9366541	16776618	12111194	21239516	11693971	16931052	3929348	6.41962e+06	8853882	5546845	11477765	31963134	18215372	33650232	23329670	28791726	8253533
13	331	37076	LC/MS Pos Early	100001851	811	148.06	97-14-3	65249		ACETYLSERINE	Amino acid	Serine family (phosphoglycerate derived)	N-acetylserine	16263175	20803000	26809460	24745342	15056179	8749956	7203068	7.26068e+06	9085496	8001865	19711500	5683474	6703035	19511000	6.26465e+06	6598002	8.04783e+06	6.43345e+06	5045678	8125871	12014320	16920624	8771811	6011528	19651370	12127195	11614499	12782731	10621493	11810109	23967484	10970549	21148220	13205196	22522224	14464273
23	332	48187	LC/MS Polar	100005466	1249	166.018		159864			Amino acid	Serine family (phosphoglycerate derived)	N-acetyltaurine	309645	74796		108071	162808	452366	622824	246489	165919	220795	183255	395616	318067	121115	340133	282482	299006	478526	360642	303566	192925	176606	328322	343509	194888	759231	698423	631073	826601	578688	166507	337458	98761	290087	360331	650228
274	333	1591	LC/MS Neg	1084	1704	158.082	96-81-1	66789			Amino acid	Branched Chain Amino Acids (pyruvate derived)	N-acetylvaline	361567	412778	292063	489734	281868	291088	280346	369743	264787	459566	367889	373574	338900	416487	410971	515567	469109	429928	258765	456140	301959	440235	463313	567037	343960	385829	354165	294323	334578	386285	305619	184582	298747	290645	409895	366684
218	334	43249	LC/MS Pos Early	100004523	1877	175.108		9920500			Amino acid	Glutamate family (alpha-ketoglutarate derived)	N-delta-acetylornithine	3149271	1624156	1579233	3123272	2147483	4170744	4137966	4738630	4366495	3768670	3726040	7059570	7660733	4314338	8.29047e+06	4664418	3503486	3741866	3063907	3016472	2788511	3062246	3149234	3343031	2940617	5708754	5919996	7025473	5860576	7067889	3887104	3042381	4920709	3474066	3051455	5629209
90	335	48433	LC/MS Neg	100006056	2400	192.067	13200-85-6	759256			Amino acid	Aromatic amino acid metabolism (PEP derived)	N-formylphenylalanine	60256	49650	102844	52840	54387	114104	81774	78559	133799	101602		109227	67236		100528	99693	73752	31603		112654	69115			105996	65570								56578		70917	59517
305	336	43026	LC/MS Pos Early	100004035	1800	304.15	34441-14-0	9882882	C05324		Amino acid	Amines and polyamines	nicotianamine	33493096	13913815	11943525	18881516	12838159	23406392	22408196	18212112	12964995	32275046	20347940	18765436	21194032	8524104	18316116	34762384	28895328	21051576	20611972	43808764	4829794	3.75496e+06	4836876	3.92277e+06	4302896	11379352	12690759	9054319	10333848	11866269	5221975	3675058	4753902	3.38933e+06	6554248	10255951
988	337	594	LC/MS Pos Early	432	1942	123.055	98-92-0	936	C00153	NIACINAMIDE	Cofactors, Prosthetic Groups, Electron Carriers	Nicotinate and nicotinamide metabolism	nicotinamide	417466	334145	668643	444450	520186	388813	324378	325352	344095	367946	404178	310411	608926	378884	768519	362609	279881	280293	337576	347625	386816	438555	524848	326637	386561	267320	460736	478959	349926	424651	424867	405335	424446	395377	429210	398624
989	338	5278	LC/MS Pos Early	1310	875	332.562	53-84-9	5893	C00003	NAD	Cofactors, Prosthetic Groups, Electron Carriers	Nicotinate and nicotinamide metabolism	nicotinamide adenine dinucleotide (NAD+)	1609933	860927	556697	460123	239803	318009	275838	432785	827128	633427	734001		676585	921483		638866	567235	436769	474733	595366	320328	149341	201593		882579						934271	722916	973725	900179	1010403
993	339	22152	LC/MS Pos Early	1312	766	335.064	1094-61-7	14180	C00455	NICOTINAMIDE_NUCLEOTIDE	Cofactors, Prosthetic Groups, Electron Carriers	Nicotinate and nicotinamide metabolism	nicotinamide ribonucleotide (NMN)	28815952	18107524	30570548	32767776	26543022	24231832	20503296	23516822	18542836	24530900	20388078	11592887	21491802	19113320	16869748	30535104	23141138	18137056	15160300	25410424	20890148	19610544	28710808	14178209	23265068	16788636	21452628	24840338	20610500	33280826	19726636	18410506	20447608	18128742	21743224	24778880
995	340	1504	LC/MS Pos Early	567	1673	124.039	59-67-6	938	C00253	NIACINE	Cofactors, Prosthetic Groups, Electron Carriers	Nicotinate and nicotinamide metabolism	nicotinate	27530510	37823952	26583378	30227864	44462512	28411144	24334892	32415186	30579164	32511416	29278630	62609372	29864320	32258072	53589808	39971680	27582666	30193588	28950320	26343670	31752880	43852256	44908708	84906816	45060464	84212608	53903896	62270936	62972360	35388312	32645708	38204664	25805772	37393016	26007552	82144216
997	341	33471	LC/MS Pos Early	100001316	1536	256.082	2625-49-2	161234	C05841	NICOTINAMIDE_RIBOSE	Cofactors, Prosthetic Groups, Electron Carriers	Nicotinate and nicotinamide metabolism	nicotinate ribonucleoside	10799983	9505772	11515129	15494715	11314338	23745652	17628320	14628265	9181996	11350279	7477936	27882504	17786124	8.3275e+06	29819240	21839636	15151424	18621388	11513093	20326488	8747283	9352702	11443905	23572248	6671309	32856218	32360744	23615102	30693976	23184164	6243269	8996033	6536721	8.0052e+06	8.07837e+06	30446268
205	342	37431	LC/MS Pos Early	100001956	1335	130.086	475-11-6	557			Amino acid	Glutamate family (alpha-ketoglutarate derived)	N-methylproline	502988	389634		361345	404353	402242	401103	142887	290634	269630	313402	616764	130974	221208	354265	395630	292122	372653	335114	345691	343849	274889	377787	290841	423393	326874	427764	407279	332962	383077	445774		275005	338067	335605	488726
222	343	43586	LC/MS Pos Early	100004488	2845	189.135	53308-83-1	132862	C03884		Amino acid	Glutamate family (alpha-ketoglutarate derived)	N-monomethylarginine	97912912	65456140	85820392	65471376	67181240	20440536	36978572	14703197	14904659	20630832	19789648	22352816	20702736	34699800	20376388	17699304	31692678	24340802	25904492	36354652	15592354	22797548	13545146	20885778	17322930	33743416	35044440	27362058	28364264	33857752	24214482	7.6435e+06	20274552	12527581	27311244	26030118
601	344	1356	LC/MS Neg	892	6068	297.28	646-30-0	12591	C16535		Lipids	Free fatty acid	nonadecanoate (19:0)	3984091	2979363	2283029	4216590	3249453	3833250	2839797	3220032	2555878	3.15442e+06	2010843	3150493	1945582	3719675	3000700	3367809	2366542	2942881	2652862	4045106	1349109	2626225	2.74045e+06	3024982	1109934	2128571	1.95414e+06	1949610	2653017	1288956	2482525	2428411	935077	2326666	2954902	2.99798e+06
882	345	52604	LC/MS Pos Late	100009028	3090	540.535	5966-29-0	5283572			Lipids	Sphingolipid	N-palmitoyl-sphinganine (d18:0/16:0)	327769	210699	674587	224640	520055	254640	463142	120053	52574	245780	119159	205857	186840		325672	252639	219230	272352	244194	181953	293135	397467	414214	401893	317004	1149099	1376359	1489681	1437692	1568714	206879	360564	244416	278360	203679	2076766
15	346	15947	LC/MS Pos Early	100000286	1370	148.06	66638-22-0	99478	C00979	ACETYLSERINE	Amino acid	Serine family (phosphoglycerate derived)	O-acetylserine	97372520	69170352	58965392	55423476	15781986	21538498	28161518	13077251	19609010	25475256	53905920	37929436	29017140	75340384	32153482	6.31652e+06	33781480	31596698	32947384	34096640	28303356	3802115			11447438	5.58518e+06	10468386	10834589	7114631	16027748	47248880	27746040	27619436	30047200	46388304
634	347	52285	LC/MS Neg	100008930	5655	281.249					Lipids	Free fatty acid	oleate/vaccenate (18:1)	3378380288	1822167936	1639610624	2604602624	2466141952	4713843200	3506553600	3113399296	2277665024	3363647744	1389986560	3787531520	2348964864	2666422784	3591176704	1800154624	2967748096	4025242624	3039853056	3538878720	129668976	672501440	415372320	247476144	159164928	253401744	481843200	812133568	624103744	590737984	2231136256	1866822656	128456784	1942567424	2450606336	466230976
646	348	38102	LC/MS Neg	1137	6400	324.291	11-58-0;111-58-0	5283454			Lipids	Fatty acid amide	oleoyl ethanolamide	1471726	810206	584168	1865565	1363539	1302752	974052	2278100	1.90638e+06	1068731	1152145	1556985	870591	3460644	1182446	1692708	1022694	882150	1065485	1920372	591846	1160018	2194893	2104195	367463	1169652	799077	762047	1115081	743795	965157	1143809	341016	817295	1049243	1567067
681	349	53260	LC/MS Pos Late	100009331	1449	368.352					Lipids	Fatty acid ester	oleoylcholine	1635931	332765	671153	950100	1364910	1.00809e+06	672548	676863	371586	254200	90359	629300	305042	164364	525195	343476	742674	1337408	793912	1.49734e+06		193718	75957	84032				100001		72022	153746	559354		291266	396450	63000
314	350	34592	LC/MS Pos Early	100001311	2085	290.135	495-27-2	7018721			Amino acid	Glutathione metabolism	ophthalmate	74304		69050		31046	174757	329092		117631	397849	167275	297443	388814	264578	306622	107507	315181	420018	582540	246255	63415				166925			56093		272345	158215	68323	98369	88277	266494	153448
197	351	1493	LC/MS Pos Early	444	2800	133.097	3184-13-2	6262	C00077	L-ORNITHINE	Amino acid	Glutamate family (alpha-ketoglutarate derived)	ornithine	13462166	8926216	11525148	13222114	12624321	8.32495e+06	6960250	9053486	6973973	9386985	9200012	7318486	7076457	11686170	7909888	10420865	8083088	6188666	4342234	9475860	6924999	7148459	9629795	11051843	6462288	5340106	7654370	7801803	7031705	10791968	6689843	8252817	5291403	7030886	6372584	15146036
1146	352	1505	LC/MS Polar	445	1638.1	155.01	50887-69-9	967	C00295	OROTATE	Nucleotide	Pyrimidine metabolism	orotate	2014788	2679609	2968233	1.04113e+06	1144821	10369991	16193997	4149675	4514007	9377775	4992900	10667366	9535674	4.17218e+06	9662651	4831709	10880526	13971391	13409730	8307203	867230	670159	870541	2210766	1053626	2496115	3363588	3890637	3688542	4032459	3443237	1279934	2957679	1583859	5053441	5305443
82	353	45413	LC/MS Neg	100005384	990	260.023		514186			Amino acid	Aromatic amino acid metabolism (PEP derived)	O-sulfo-L-tyrosine	417905	216809	316870	287542	273143	309156	337465	253020	228519	343391	304447	264424	257300	175199	269389	374310	272471	350599	319145	308673	198555	224002	184037	242534	275345	323355	330034	278831	305695	327932	215996	256902	242801	246151	233409	355992
381	354	20694	LC/MS Polar	100000841	3803	88.988	144-62-7	971	C00209	OXALATE	Carbohydrate	Photorespiration	oxalate (ethanedioate)	38533592	22182918	25593462	37103584	40554408	38936040	27196720	38193552	32254686	29758938	35513720	39466576	31228744	31473952	36258808	35056836	34968884	28505290	34455240	31093070	61753396	83438736	114537760	114475864	50114832	53042096	56534360	63594064	66627500	45217120	59076592	75469984	71551240	75271496	50793668	58614480
604	355	1336	LC/MS Neg	424	5618	255.233	57-10-3	985	C00249	PALMITATE	Lipids	Free fatty acid	palmitate (16:0)	3776317696	2314149376	2286795776	3118433280	2873752064	3826360576	2845358336	2706810112	2214989568	2630602752	1615099776	3015211776	1950390912	2175245824	2738124288	2026961664	2313177600	3058261760	2402358784	2814618624	915848576	1699865728	1607615360	1621764608	880681152	1691425024	1639334400	1607923456	1746157952	1398386560	2040224256	2115128192	740126912	2167610624	2118120960	1685305728
647	356	38165	LC/MS Neg	1489	6300	298.275	544-31-0	4671	C16512		Lipids	Fatty acid amide	palmitoyl ethanolamide	1.90522e+06	915014	913363	2212320	1674850	997457	732046	1.97664e+06	1915933	898986	1366982	1234967	747120	2711925	951840	1602118	1017079	722571	1115038	1756760	752390	1647678	1.87572e+06	1.97167e+06	747144	693454	718244	656612	924464	835192	819978	1518510	512264	909101	930625	814604
680	357	52944	LC/MS Pos Late	100009233	1482	342.337		151731			Lipids	Fatty acid ester	palmitoylcholine	1653393	539750	798875	1011020	1483074	699942	370612	457552	390499	203401	173299	458118	219761	232149	378350	267566	462212	833836	490413	954496	167988	321620	214519	320300	150495	162270	197848	212854	152755	197451	205060	574339	116566	437918	300450	154173
982	358	1508	LC/MS Neg	1024	1498.7	218.103	137-08-6	6613	C00864	PANTOTHENATE	Cofactors, Prosthetic Groups, Electron Carriers	CoA metabolism	pantothenate	12575832	9580106	10986113	11124284	12713189	15700609	15650619	15429995	14263806	15993451	15889694	14618985	14296984	11140700	14528231	19829224	14490696	15919430	16504758	14390070	17367832	15309040	18030996	26332920	16442100	25755716	22196280	19366292	25637920	15870254	20396352	15518954	15876167	16679228	20373152	28461052
63	359	64	LC/MS Pos Early	460	2878	166.086	63-91-2	6140	C00079	PHE	Amino acid	Aromatic amino acid metabolism (PEP derived)	phenylalanine	317678240	240076752	352163296	260944736	229578880	485547136	360051072	431894720	563358016	572765376	582656832	491537344	426532416	429855776	441632896	572548032	489711328	438413344	393951456	504620320	319705728	214990048	267000208	401522496	387291200	401637856	386700544	412092896	358949056	422201536	498306592	447504032	464319552	392464768	405315136	514724512
1310	360	41370	LC/MS Pos Early	100003588	2898	223.108	721-90-4	98207			Peptide	Dipeptide	phenylalanylglycine	187143	255933	137190	151211	135790	84617	126013	118112	121725	90103	124008	567156	84707	134291	194541	110844	129198	149818	117998	173214	94033	110610	117600	122173	128184	111113	142769	133912	106595	133384	115348	131929	58610	151762	132341
64	361	22130	LC/MS Neg	100000774	2208	165.056	828-01-3	3848	C05607		Amino acid	Aromatic amino acid metabolism (PEP derived)	phenyllactate (PLA)		142125				201036	79735	333380	346368	447550	788042	552933	283710	521990	389901	624873	241575		325265	287073	342376				634180			240527			893055		1677233	439495	563817
1014	362	42109	LC/MS Neg	461	608	96.9696	7664-38-2	1061	C00009	Pi	Cofactors, Prosthetic Groups, Electron Carriers	Oxidative phosphorylation	phosphate	202008032	133756368	182297264	194404144	182323968	149178896	130645304	138316400	117242656	120051616	110910736	159139040	104772720	102127568	137303488	157254800	151100768	162393472	122276096	166790208	118865224	135238976	110384768	127669448	70585704	181346656	174129984	171945696	176668496	154957696	104474272	131178088	91844048	112761024	110730168	160529392
349	363	597	LC/MS Polar	463	4212	166.975	10526-80-4	1005	C00074	PHOSPHO-ENOL-PYRUVATE	Carbohydrate	Glycolysis	phosphoenolpyruvate (PEP)	62668344	18260238	47791888	29081964	28852028	23501766	17577786	18012348	13293071	11913934	38559820	19473056	13185964	15291144	13589801	21071276	29408374	12368215	13506753	33320120	11611730	7863095	6.85736e+06	1896168	23317320	23091702	25723542	27349846	27522922	41963440	8604647	22637880	7973918	17534510	17902052	54989612
754	364	1600	LC/MS Neg	1026	638	140.012	1071-23-4	1015	C00346	PHOSPHORYL-ETHANOLAMINE	Lipids	Phospholipids	phosphoethanolamine	2788600	2071414	2179098	2082148	2155434	1570526	1528940	2689825	5.93604e+06	4442525	4779837	2527077	2268054	4.08685e+06	2114881	4832399	1814334	1500713	1538571	2708257	2.36421e+06	1888243	1946529	1942624	2.8035e+06	1253558	1470025	2091860	1475305	2281749	3218719	3771853	3280117	3715699	2591847	2111285
160	365	37453	LC/MS Pos Early	100002076	605	200.032	27530-80-9	1016	C12147		Amino acid	Aspartate family (OAA derived)	phosphothreonine	869040	1095432	722860	1194139	706926	969585	1674196	1.59954e+06	2620076	2.08562e+06	2629976	1531210	1488928	2530044	1313694	1972954	3210629	2251558	1751089	3184055	516730	457004	126738	78601	778247	167504	224707	255717	143559	282211	431206	320317	328251	297573	862595	189160
878	366	1510	LC/MS Pos Late	469	1367	318.3	554-62-1	122121	C12144	PHYTOSPINGOSINE	Lipids	Sphingolipid	phytosphingosine	8753786	12564075	16528053	13201100	9194627	5926394	6713636	6795481	5140579	7692037	9323272	7361978	8112254	10305463	8814245	7964352	7.28422e+06	6.07913e+06	7366378	7873043	14977368	12193086	16021577	23676416	16212585	24047660	25076306	22687908	21415720	23651294	10730337	10029077	12223479	9934751	8558629	35473900
949	367	15704	LC/MS Polar	100000101	2745	159.066	111-16-0	385	C02656	CPD-205	Lipids	Fatty acid, Dicarboxylate	pimelate (heptanedioate)	361834	229543	550089	255734	286666	1588720	1829994	2076956	1826956	1343896	1495492	1159897	927949	735837	709393	2318158	1680090	1575972	1109796	1494218	384367	422421	537452	844965	473286	322339	388143		412770		352600		477494	370914	525575
134	368	1444	LC/MS Pos Early	1025	2200	130.086	4043-87-2	849	C00408		Amino acid	Aspartate family (OAA derived)	pipecolate	12221909	11213705	10191934	13658870	10648797	7364322	6121435	5.85235e+06	6.18995e+06	14625135	10083918	9798861	9932221	28039442	9552549	14201270	11683841	8021957	8396720	14731478	19369712	13330497	18541936	23790706	22553328	9111751	11197347	12013499	9709687	12948392	30838786	9459287	22610570	14804567	28310902	14565093
199	369	1898	LC/MS Pos Early	480	1603	116.071	147-85-3	145742	C00148	PRO	Amino acid	Glutamate family (alpha-ketoglutarate derived)	proline	3377796352	2209804544	2623467776	3892551424	3223668992	2506968320	2390931968	2146120192	1480145152	2372009984	1753932032	2219250944	2190241024	1905752704	2274406144	1610906368	2494954752	2314084864	2510963712	2567728896	2539775232	1840173312	3060130048	3811020288	2812966400	2880771328	2590364160	1907538304	2131208064	2149192704	3644296448	1765190400	1380003968	1825778944	3434397440	2525963776
1202	370	40703	LC/MS Pos Early	100003674	2136	173.092	2578-57-6	7408076;6426709			Peptide	Dipeptide	prolylglycine	1389727	1195988	902916	1124266	602394	530189	503009	688026	589645	499927	926461	2209808	663806	867098	1010324	810710	797710	684705	389515	621199	693578	397464	701763	591759	623771	323592	360248	213888	192170	178489	548140	391492	425101	410520	646193
1148	371	33442	LC/MS Neg	821	1100	243.062	1445-07-4	15047	C02067		Nucleotide	Pyrimidine metabolism	pseudouridine	3052331	1693689	2335502	3461507	3454863	2565097	848870	3162154	1618205	1854159	1556831	1639207	1847091	866745	1228346	2616799	1546111	2363993	1293173	1806520	3927067	5792680	5121688	4986031	2882029	4022954	4636944	3399878	4916542	3325196	1434911	2016149	1613247	2078102	1501978	4902948
298	372	1408	LC/MS Pos Early	49	3027	89.1073	110-60-1	1045	C00134	PUTRESCINE	Amino acid	Amines and polyamines	putrescine	38461384	52160616	33477654	53775024	31195888	5412510	2920213	6956866	6074780	9277634	9257434	8696408	5586009	13714313	6837733	11376790	7488478	4944032	2262122	9265583	28854000	23610928	62204320	34512912	22184858	4797584	7.69918e+06	13063856	8055901	18477794	35082448	19404944	36899952	27187200	26932564	18932120
1053	373	1651	LC/MS Pos Early	491	2343	168.065	65-22-5	1050	C00250	PYRIDOXAL	Cofactors, Prosthetic Groups, Electron Carriers	Vitamin B metabolism (B6 or B12)	pyridoxal	4158468	3.69526e+06	3.85244e+06	3.57024e+06	3.55628e+06	3450203	2303541	2961824	3.65349e+06	2738146	3493953	2926662	3109359	3276433	2886908	3178593	2555205	2851292	2262729	3097968	6317148	3225606	6134567	5241634	6353547	3.55659e+06	3451281	3581438	3.62189e+06	2907542	3878952	5245674	4396252	5179267	2578830	3313737
1055	374	2150	LC/MS Pos Early	568	2975	169.097	58052-48-5	1052	C00534	PYRIDOXAMINE	Cofactors, Prosthetic Groups, Electron Carriers	Vitamin B metabolism (B6 or B12)	pyridoxamine	7096582	4173190	7309720	5528224	6583983	9833703	11588717	6226830	4985774	7367737	5464170	8150623	7918757	4531716	8309532	7.58251e+06	8773914	9028913	8565322	8.04339e+06	5306562	5856347	5524278	6095881	4787073	18248796	18011220	13477162	17283112	11861961	6169704	5264732	5892140	5400561	6725336	12487297
1058	375	3138	LC/MS Pos Early	493	1932	249.064	529-96-4	1053	C00647	PYRIDOXAMINE-5P	Cofactors, Prosthetic Groups, Electron Carriers	Vitamin B metabolism (B6 or B12)	pyridoxamine phosphate	1456868	623515	772970	783360	823842	667579	621272	615536	557358	702395	681103	630952	573604	741003	601428	723157	726527	744652	644271	763607	564497	437344	465542	518454	687559	537467	592465	548833	582739	700009	616744	537763	584969	561203	809492	556156
1056	376	31555	LC/MS Neg	100001121	2185	182.046	82-82-6	6723	C00847		Cofactors, Prosthetic Groups, Electron Carriers	Vitamin B metabolism (B6 or B12)	pyridoxate	1298343	1161021	1217550	1103056	1572078	4216125	4.09636e+06	3802083	2871340	2351428	2991860	3.96024e+06	3510770	1593842	3954888	4393507	3240524	5085496	3495363	2952607	1904821	9310215	2117122	4480618	1685713	19605584	14967132	9328584	16149497	6139395	6818035	4374159	2651846	3698078	11395322	12475779
1057	377	608	LC/MS Pos Early	936	2442	170.081	58-56-0	1054	C00314	PYRIDOXINE	Cofactors, Prosthetic Groups, Electron Carriers	Vitamin B metabolism (B6 or B12)	pyridoxine (Vitamin B6)	781009	534790	589556	834659	719211	485119	533100	527820	396818	442791	514415	688455	630996	355554	669965	766499	523801	490342	388175	636600	2331641	1557337	3160440	3064800	1664476	1501519	1.8397e+06	1701858	2030826	1650778	2.08251e+06	987690	1204341	1093010	2744244	2118076
200	378	46225	LC/MS Pos Early	100001540	1900	129.066	2353-44-8	134508			Amino acid	Glutamate family (alpha-ketoglutarate derived)	pyroglutamine*	3402177	3357253	3799808	2540677	3344259	3710021	4212245	3064710	3304775	4256692	3847505	3555285	2840028	3584646	3296934	3844460	3.93248e+06	5305602	4472722	4220150	2803165	2725020	2334633	2445598	4224140	4855109	4596187	7439021	4104331	5946630	4495419	2941528	3999408	4.14356e+06	2771292	7414856
351	379	48990	LC/MS Polar	823	1083	87.0088	127-17-3	1060	C00022	PYRUVATE	Carbohydrate	Glycolysis	pyruvate	405215	3668282	998120	1129303	1278822	1690014	1838662	3916627	7937000	3175060	9483878	1571337	3466010	5081794	1336099	1647082	2424541	3516088	3362879	1785069	3718012	3510207	1249730	1320815	7116360	879347	857061	1634970	723531	566888	5427743	6166448	5298334	5637945	2655092	1184511
66	380	18335	LC/MS Polar	100000442	2432.9	191.056	77-95-2	6508	C00296	QUINATE	Amino acid	Aromatic amino acid metabolism (PEP derived)	quinate	303576480	263937184	301682112	412267232	351596896	589533888	418667488	779507456	753137600	379580480	862652032	382764736	432494400	840741440	349906752	783065664	684438848	684336192	540358336	618052160	574783040	877938944	790527808	664613632	482678336	122812040	116065672	119760000	129099608	79058064	435327808	505106624	252811056	415615520	591303104	95643800
500	381	586	LC/MS Neg	879	978.3	503.162	17629-30-0	10542	C00492	CPD-1099	Carbohydrate	Sucrose, glucose,fructose metabolism	raffinose		1317570	557114	325909	59087	455913	1068080	4505297	3554731	9378322	2.07738e+06	4.05338e+06	4732930	2108213	6111251	2592558	5554980	7517811	6.54988e+06	3.80885e+06	1176859	3018826	2015727	1122480	1664745	7.18669e+06	2843330	13765459	4800176	3.82012e+06	3696731	5851795	2778511	5036307	1918170	348860
409	382	15772	LC/MS Polar	100000406	1789.6	151.061	488-81-3	6912	C00474		Carbohydrate	Amino sugar and nucleotide sugar	ribitol	3623150	3089190	2214363	4387269	2715400	2566579	1641958	2715252	2960031	2.62779e+06	2453411	2179897	2510251	4056738	2239535	3160440	2737537	2762478	2385213	3215442	3394155	3419216	3834889	5556532	3901984	1.52816e+06	1.45458e+06	1572219	1389525	1754845	2671384	2156245	2771308	2589863	2529132	2220846
1020	383	1827	LC/MS Pos Early	500	2292	377.146	83-88-5	493570	C00255	RIBOFLAVIN	Cofactors, Prosthetic Groups, Electron Carriers	Riboflavin and FAD metabolism	riboflavin (Vitamin B2)	171222	57318		148530	92817	93195	95459	120703	124072	134551	126259	73479		79705		134035	137806	121931	100292	159562	71441	90283	89158	96004	118059	228300	200987	175225	179299	176862	84358	41889	88499	109162	86972	164598
410	384	27731	LC/MS Polar	100001007	2425	165.041	5336-08-03	5460677	C01685		Carbohydrate	Amino sugar and nucleotide sugar	ribonate	457284000	350287264	363612256	430418176	246395296	190545760	114250648	180605280	157749184	195157504	275710752	167582640	145446512	299531744	141488944	311763232	179701632	124685600	157294672	251142384	300530752	174621216	187691232	304186688	386863936	208926608	243712000	207357280	198301264	278237600	603914816	219479680	622556992	328238784	706204416	430495360
411	385	1471	LC/MS Polar	914	1508.2	195.051	50-69-1	5779	C00121	RIBOSE	Carbohydrate	Amino sugar and nucleotide sugar	ribose	25582776	24507364	25055096	32116420	34515408	27731696	17990196	30379912	21236876	18814064	17805570	21807786	19642784	12720211	22371908	30544362	21409532	20862860	17014132	22809614	43637788	39668552	64845572	99498784	34231808	63642796	57718336	53440352	65586952	33636808	31160386	27018860	29417192	29824358	34818456	75478664
374	386	561	LC/MS Polar	19	4193	229.012	18265-46-8;108321-05-7		C00117	RIBOSE-5P	Carbohydrate	Calvin cycle and pentose phosphate	ribose 5-phosphate	20367112	15900829	16014264	15698673	20177708	17289592	17716324	18864556	17778678	20227620	19593680	6910825	18272042	16578616	6613234	20805530	17580848	17017776	15574034	15199083	18825232	18468888	22409480	18732938	23623810	11612538	11823214	15498891	13235030	16031128	17495176	18408552	17179768	21004264	20188916	24316404
433	387	48340	LC/MS Polar	100006122	1400	149.046					Carbohydrate	Amino sugar and nucleotide sugar	ribulose/xylulose	1249547	1487842	1294575	1535679	1321076	1686744	1193366	1485052	1812800	1479453	1.34643e+06	1.4735e+06	1113902	1190116	1328825	1.77912e+06	1306337	1.72436e+06	1433841	1352674	1214335	1.63509e+06	1586515	2.70275e+06	1431020	1.72526e+06	1157866	1333634	1323459	872335	1221529	1130867	1247323	1135918	975670	718014
137	388	1495	LC/MS Pos Early	392	2530	277.139	997-68-2	160556	C00449	SACCHAROPINE	Amino acid	Aspartate family (OAA derived)	saccharopine	25203736	8504496	14286542	7847538	6455143	9721293	24789776	8230386	8719378	43388372	13136099	10254380	10432131	18057176	10605954	25439680	38048868	21042590	16678137	58494040	6551707	7412928	6559301	9461117	7027127	12005578	11735744	9826250	8653144	14524803	13492499	13485829	15132830	12705183	8336953	3158066
138	389	42382	LC/MS Neg	197	1832.4	383.114	979-92-0	439155	C00021	ADENOSYL-HOMO-CYS	Amino acid	Aspartate family (OAA derived)	S-adenosylhomocysteine (SAH)	1604402	1193714	1685244	2029189	1.8862e+06	848812	742015	1344677	874453	1288833	1410827	350858	914293	1631507	408739	2142261	1219868	1101245	944979	1380911	2448589	1.94295e+06	2946770	3579507	2633825	2225685	2312652	2106009	2.07085e+06	2291775	2102310	1151926	1883665	1276023	1.85199e+06	2577800
139	390	15915	LC/MS Pos Early	1263	3002	399.144	24346-00-7;86867-01-8;86867-0108	34755	C00019	S-ADENOSYLMETHIONINE	Amino acid	Aspartate family (OAA derived)	S-adenosylmethionine (SAM)	2500349	1961259	2183437	2667261	1886186	954130	619389	916005	1355328	1.9113e+06	2.01597e+06		1256545	2473587	810989	1.8803e+06	1721574	1563968	1508853	2177241	1.91543e+06	1604542	1839552	1426257	2651976	1383202	1475650	1702122	1137386	2393152	4.01853e+06	1274664	3021443	1877630	3.82247e+06	1555478
1519	391	1515	LC/MS Polar	501	802	137.024	69-72-7	338	C00805	CPD-110	Secondary metabolism	Benzenoids	salicylate	1864390	1242078	1386133	1647826	1.83272e+06	918260	826671	1456827	1233708	1443139	1599363	723578	1109925	2383524	1051711	1446031	981153	1156240	1121242	756367	2018737	1653337	2223111	10251576	1762970	2575315	2323987	1884961	2808684	1263688	2841598	3195520	3123301	3253926	1653602	4724314
19	392	47897	LC/MS Pos Early	100002324	1490	180.032	638-23-3	1080	C03727		Amino acid	Serine family (phosphoglycerate derived)	S-carboxymethyl-L-cysteine	666360	499627	485676	456996	465309	1.54538e+06	4335802	1099826	867472	2214123	924175	1539344	1.70877e+06	753158	1578646	1542129	2874301	4014048	3556006	2508378	522993	255464	646655	523059	419793	2648660	3336087	2320193	2306517	3.19091e+06	631266	352881	750860	444811	683043	1511355
950	393	32398	LC/MS Neg	100001211	1788	201.113	111-20-6	5192	C08277		Lipids	Fatty acid, Dicarboxylate	sebacate (decanedioate)	19163304	6478613	10575857	15696676	15754388	11524551	7559600	7216413	6070371	3846493	2342984	8303904	4412460	3751972	7.05202e+06	5108942	7106441	13557999	7167227	11572398	2323334	5402213	3588607	4312810	2023657	1.58758e+06	2321217	3585343	2609008	2818443	3084326	6277348	708885	4056886	6021086	1995992
379	394	53237	LC/MS Polar	100002619	2255	209.067	3019-74-7	5459879			Carbohydrate	Calvin cycle and pentose phosphate	sedoheptulose	105895368	82458016	85232464	97532432	91018120	104696912	75008760	119029696	108608576	97862280	121328944	95509488	93433688	93737728	97973488	101772144	96922104	96394176	88222552	95588520	128733072	138013504	149885728	135476448	131659080	91593208	110644776	116008336	110408792	118601512	63070428	126304312	70412256	118291072	71886048	145383168
377	395	35649	LC/MS Neg	100001628	599.6	289.033	2646-35-7	616	C05382	D-SEDOHEPTULOSE-7-P	Carbohydrate	Calvin cycle and pentose phosphate	sedoheptulose-7-phosphate	1829539	1301893	847798	1110451	1082994	857480	1243612	1333436	1363653	1408357	2137831	2328215	1282595	2118023	2403133	1240674	1374165	1.46164e+06	1344910	1672523	1800611	1674400	1.86232e+06	1630077	2537365	1782373	2.03525e+06	2308809	2032113	1874171	1293374	1470656	1449460	1359425	1412370	1961483
16	396	1648	LC/MS Pos Early	503	1239	106.05	56-45-1	5951	C00065	SER	Amino acid	Serine family (phosphoglycerate derived)	serine	457658624	389318016	457581184	505646208	422551584	420637504	407325120	475896512	400411424	401536512	421603392	397001952	391155712	501229792	396877472	427857600	438760928	447786176	354477024	424386752	459427776	442328672	465796608	594059648	520219392	335832544	344821408	336233248	325352928	311244320	413526624	330263424	346466720	352415232	430328608	436876672
68	397	15144	LC/MS Polar	100000293	2725	173.046	138-59-0	8742	C00493	SHIKIMATE	Amino acid	Aromatic amino acid metabolism (PEP derived)	shikimate	5420498	6493467	8130745	9243107	8451328	15345458	10639672	15851876	14286901	7.49155e+06	16794504	7678199	9093407	14593343	10825841	15655619	11139263	10921405	9033546	11351747	17402406	34755244	32241342	24879868	11746263	2973452	2786375	2513777	2612437	2187135	9036256	10500873	6409066	7997326	13945501	2162616
18	398	39592	LC/MS Pos Early	100002749	1955	119.016	1187-84-4	24417		S-METHYL-L-CYSTEINE	Amino acid	Serine family (phosphoglycerate derived)	S-methylcysteine	1514951	978378	1451310	2146424	1748469	6121932	13888649	10375635	5727519	12998437	5792638	7266357	8589281	4830292	7091502	9795372	17353596	10788835	8753061	13233378	1402945	675550	2140343	2469162	1330962	2693340	5084387	3960183	3457995	7573916	2673967	1241391	4343899	2.08875e+06	2647378	10570051
156	399	38127	LC/MS Pos Early	100002183	2584	164.074	3493-12-07	458	C05319	CPD-397	Amino acid	Aspartate family (OAA derived)	S-methylmethionine	1027135040	787974720	898598848	1192339840	790069760	751800128	1014357568	898555712	778931264	548500160	876414400	687002368	724839232	1202495744	649004800	698693952	845267776	1229308928	455446784	688789440	686173120	855692928	783834496	1010299328	702247744	218320048	385038720	358838112	291037536	598288064	530468256	356237888	352248832	359480096	754738560	550690048
299	400	485	LC/MS Pos Late	50	700	146.165	124-20-9	1102	C00315	SPERMIDINE	Amino acid	Amines and polyamines	spermidine	591662	973532	915082	715900	826976	177939	47307	400814	480757	294711	610933	100967	208034	938550	109202	467668	231564	119151	79387	354331	1440435	1610607	1344233	1113660	992922	49539	59853	125658	77589	132877	1969756	932970	1466584	1011066	609435	207801
879	401	17769	LC/MS Pos Late	313	1413	302.305	3102-56-5	3126	C00836	DIHYDRO-SPHINGOSINE	Lipids	Sphingolipid	sphinganine	1477858	2192175	4437126	1431398	2069526	1339842	2439784	1172798	861683	2398251	1579993	1732443	1744210	1278725	1783326	1659725	1977780	1475688	2185164	1162729	2741690	3008037	2693823	2147595	2997758	8921244	10256405	10317167	9331959	12374280	2435165	2315041	4552557	2367238	1823165	14853683
880	402	17747	LC/MS Pos Late	297	1393	300.29	123-78-4	5353955	C00319	SPHINGOSINE	Lipids	Sphingolipid	sphingosine	657431	779320	1316282	670808	687151	499736	613132	416140	509294	812590	740954	567042	665806	352963	551721	854989	588407	432043	509249	465107	1.02092e+06	1.02324e+06	951684	939353	1121169	2832664	2419184	1.84824e+06	2254473	2017268	498512	623768	1385111	795837	354995	2855250
610	403	1358	LC/MS Neg	439	5872	283.264	57-11-4	5281	C01530	STEARIC_ACID	Lipids	Free fatty acid	stearate (18:0)	700488768	564105152	518204192	704984768	631687168	698356160	609608320	549032256	560030016	671126272	519128192	650381376	485852352	676194432	621107584	502994496	509034432	576110592	536864352	633769536	375950208	471200928	487924352	453960128	354492000	434651552	452140800	491537792	473782272	437043008	529145440	477857440	339875296	502580960	570636224	515601504
951	404	15730	LC/MS Polar	100000016	2577.6	173.082	505-48-6	10457	C08278	CPD0-1264	Lipids	Fatty acid, Dicarboxylate	suberate (octanedioate)	1271188	653553	738588	1176575	619149	855083	637455	699795	481211	627514	681197	710614	569305	582867	560716	562423	1.47749e+06	787619	664006	808423	442638	534064	708379	802869	677139	386132	396747	397422	459964	581160	638454	614832	466204	596108	565819	463434
367	405	1437	LC/MS Polar	252	3149	117.019	110-15-6	1110	C00042	SUC	Carbohydrate	TCA cycle	succinate	842443200	837054720	843832128	813022144	856374080	897157888	769827328	951094848	810452160	720044224	842496256	705042816	730184768	791078464	735617472	953348608	794054976	848010432	728124864	781965312	961123264	844062912	936292096	958897024	932140992	680258688	671719936	636922560	661300416	577996736	969359936	757373696	965060992	869628160	1051833856	750974080
1806	406	41888	LC/MS Polar	100003696	2155	116.035	123-56-8	11439	C07273		Xenobiotics	Chemicals	succinimide	1.49114e+06	4536454	2961998	2380099	2794976	3.85646e+06	2459892	3.37288e+06	5220975	3.22442e+06	5232967	2292219	3339736	4710560	2958937	2400641	3386398	4571621	3768591	2719826	3.27122e+06	2611719	1938195	1605847	4340683	464468	772242	1437850	865839		4827052	4667184	3799023	4623826	3892208	835108
507	407	1519	LC/MS Polar	935	3092	387.114	57-50-1	5988	C00089	SUCROSE	Carbohydrate	Sucrose, glucose,fructose metabolism	sucrose	9302828	177859776	12129526	10358170	19512372	214750816	181847504	659772160	349415552	1379653888	651952896	464683776	851987840	1391149824	512621248	279151392	796905600	623330752	721516416	585451904	335450304	109775000	681448576	151868128	310509312	349338720	193089952	525474144	219769680	645115136	528924704	375615328	468360672	252866224	340001664	44870296
24	408	46960	LC/MS Neg	100002528	616	96.9601	14808-79-8	1118	C00059		Amino acid	Serine family (phosphoglycerate derived)	sulfate*	22763178	56417836	19701384	33293964	26364730	27592748	22930224	37195340	37057640	27688704	37998556	32366678	33032182	52228176	30954766	35206636	31936296	36877160	22274984	29452788	45752720	44483632	53530912	53827720	45376392	12363914	15698957	20286876	13820623	21296756	52839864	32431732	39200444	33986316	62802088	27639026
1681	409	37091	LC/MS Neg	100001919	1450	197.046	530-57-4	10742	C10833		Secondary metabolism	Phenylpropanoids	syringic acid	259018	366049	98781		137487	1747581	2997544	900867	1226370	4304111	4358319	131083	4.0212e+06	1457799	773408	2933876	3533549	3879317	4.03617e+06	2107125					63551	2111727	2.01061e+06	1950194	1822850	2241249					76861	2.00251e+06
387	410	20693	LC/MS Neg	100000840	610	118.999	80-69-3	45	C02287		Carbohydrate	Photorespiration	tartronate (hydroxymalonate)	3.11291e+06	2847873	2729583	2168331	2827243	3478155	3301814	3007594	3054895	4134885	2418268	3081660	3556549	2992800	3138083	3.32344e+06	3777324	4072685	3936531	4.17857e+06	2585615	1720622	2112838	1141155	3154903	2.0662e+06	2135125	2358890	1969740	2252270	4449006	2604370	4376873	3.27768e+06	4713210	3.04237e+06
17	411	2125	LC/MS Polar	512	2120	124.007	107-35-7	1123	C00245		Amino acid	Serine family (phosphoglycerate derived)	taurine	4565375	5994851	3444466	4916632	6748974	5202656	5372090	3942575	4321129	6972952	4497341	4276805	3573815	5124637	4692699	4782743	5383421	7.39688e+06	6963853	5388118	3479498	3802349	3536426	6160530	4793610	8382683	4079117	7.27203e+06	3485610	3973177	5.27906e+06	3704049	3226493	4657283	4255292	6317353
1040	412	5341	LC/MS Pos Early	873	3050	265.112	59-43-8	1130	C00378	THIAMINE	Cofactors, Prosthetic Groups, Electron Carriers	Thiamine metabolism	thiamin (Vitamin B1)	4736917	3590223	4579557	3926128	4031437	4471725	4.13395e+06	3513651	3278881	3946053	3468115	4608516	4089683	2468031	4.1238e+06	4201299	4521563	4206845	4409310	4087709	2525518	2104713	2374888	2412232	2968433	7784897	7594150	6774556	5836312	7082696	3072622	2216429	3333135	2541052	2633415	6858810
1832	413	53231	LC/MS Pos Early	100009232	1250	134.027	34592-47-4	93176;6973609			Xenobiotics	Chemicals	thioproline	431033	543837	395413	424987	649258	523765	578432	791077	558547	1082074	804986	318919	652395	557399	390372	1300161	1388064	815549	671619	654391	1532152	414551	1628104	1941506	1827065	5067766	5555377	5840697	3704431	5190260	818514	454104	1524338	663235	1158273	4253125
1032	414	27738	LC/MS Polar	100001022	2384	135.03	70753-61-6	151152	C01620	L-THREONATE	Cofactors, Prosthetic Groups, Electron Carriers	Ascorbate metabolism	threonate	1045525760	781191936	811093952	1316016896	1030895616	613972672	387483328	835797760	562984896	553506048	567075840	491304160	423298144	606418944	450694368	1027739200	619026624	537155328	396497920	714315840	1439869312	1455596416	1845502592	2292485120	1259430784	438712128	462446528	450544928	433621984	425801120	904714880	761563136	970571840	872292672	1069089792	777312448
140	415	1284	LC/MS Pos Early	564	1514	120.066	72-19-5	6288	C00188	THR	Amino acid	Aspartate family (OAA derived)	threonine	673654784	365821312	588389440	594429632	492679456	536839776	580659328	515611424	428515808	554922240	483090656	463440608	480937280	599752000	491822784	588071424	608176960	598469056	494535712	626299136	502401312	422623104	439680288	557790720	631884096	615739968	586808896	565706368	562912320	580725952	483342816	334525088	423304608	380309024	504877472	695860992
1268	416	31530	LC/MS Pos Early	100001125	3077	267.134	16875-27-7	4099799;4099798			Peptide	Dipeptide	threonylphenylalanine	240347	269416	191934	257021	153419	137786	160271	141698	142435	98550	145556	778335	95876	144407	300793	191974	251836	181419	107269	210060	121899	159544	138382	161529	99521	105944	122593	162706	64160	158438	123093	111637		125788	88938
1149	417	2183	LC/MS Neg	872	1963.7	241.083	50-89-5	5789	C00214	THYMIDINE	Nucleotide	Pyrimidine metabolism	thymidine	4945376	4400355	4018556	6030767	5500998	8766579	3871410	11381576	4428132	5128887	3844449	9863856	5380807	3469697	5217722	10073804	6530760	8116692	5959709	9349133	12632625	10865737	16236706	11325790	8708809	8006731	11887386	8448714	12126813	10736801	6506509	8050529	8411765	9978459	6487219	11347514
1150	418	12023	LC/MS Neg	1248	883	321.049	33430-62-5	9700	C00364	TMP	Nucleotide	Pyrimidine metabolism	thymidine 5'-monophosphate	2306230	1249953	1461033	2244642	1007060				440572		645834			203453		449320	390326			1446993		69785			713011						528211	605340			740947
1151	419	604	LC/MS Neg	882	1654	125.036	65-71-4	1135	C00178	THYMINE	Nucleotide	Pyrimidine metabolism	thymine	391091	502345	432265	457310	432808	1287499	1349420	561985	323847	535624	312610	1439690	654142	230330	1790496	618882	525026	772751	393914	439186	952597	724009	2426319	4604997	778967	4034509	2868949	3393135	2953828	1331692	505552	607124	773418	631127	335245	4068751
204	420	32306	LC/MS Pos Early	1001	1064	132.065	51-35-4	5810	C01157	Protein-hydroxyprolines	Amino acid	Glutamate family (alpha-ketoglutarate derived)	trans-4-hydroxyproline	14181838	7291466	14054009	10035215	11279519	15348738	20279008	14206810	11294856	12651597	8693104	10660252	11673751	9312871	12668992	19125340	15681329	25751176	24972188	17256036	12602411	7.34248e+06	13848212	15453378	13941908	22025054	18302632	8.36099e+06	15376284	8921548	14259814	6192867	5004481	6576378	13206574	9165443
368	421	52303	LC/MS Pos Early	100001043	1320	192.05	4023-65-8	444212	C02341	CPD-225	Carbohydrate	TCA cycle	trans-aconitate	12881439	22577204	11072964	17099928	8553397	10318205	2888724	12292938	7765074	2114903	7.14068e+06	8072709	5843698	12218461	7756585	10923526	9028568	4841777	3643117	16646820	12381737	7121898	7487313	4882261	6742908	3.68997e+06	4529255	1.92137e+06	3.80006e+06	1302949	4264011	3057409	5234355	2870853	9805676	1058381
1454	422	21022	LC/MS Pos Early	100000892	2536	352.162	6025-53-2	6440982	C16431	CPD-4208	Hormone metabolism	Cytokinin metabolism	trans-zeatin-riboside	104505	85464	30610	113491	93747	83552		111801	70420	74031	69715	96806	61733	64191	79915	96122	72925	47983		80390	59426	76503	49237	68356		51277	44566		62579		76554	54712	65999	69234	73982
509	423	15573	LC/MS Polar	915	3495	387.114	6138-23-4	7427	C01083	TREHALOSE	Carbohydrate	Sucrose, glucose,fructose metabolism	trehalose	1409777	3038668	723468	6815307	3642092	2346964		4109738	3457815	2132219	7307916	8203129	4892728	4249352	5679340	5539176	4783993	1493414	5850215	3329702	3730235	3630372	6921236	5701075	4207570				2881643		1536453	1693170	3292177	3.90846e+06	3607188	2771647
369	424	15729	LC/MS Polar	2053	4200	175.025	99-14-9	14925	C19806		Carbohydrate	TCA cycle	tricarballylate	1244545	2195535	1144948	1485287	1517519	1140351	1332408	1489540	1247700	964442	1581476	2297136	1535205	2105766	2201785	1798294	995391	1150595	683008	1.04278e+06	1.91242e+06	2186964	2760240	3335009	2105770	1414129	1825098	1800441	1988146	2047790	2676812	2094631	2218645	2232490	2839874	2784018
998	425	32401	LC/MS Pos Early	100001092	1388	138.055	535-83-1	5570	C01004	METHYLNICOTINATE	Cofactors, Prosthetic Groups, Electron Carriers	Nicotinate and nicotinamide metabolism	trigonelline (N'-methylnicotinate)	108110048	176696288	74320032	106653920	110409624	81030992	55333232	85805952	90316104	99011184	121375448	88165928	88685904	99406952	83284264	127307616	94977008	72495616	55296100	112854728	76323336	70596592	96414728	124471688	86126344	136191968	124740320	82747616	113315552	73359272	112600016	34520120	94773240	62244368	86841048	162065696
1824	426	40406	LC/MS Pos Early	100003397	2100	76.0757	1184-78-7	1145	C01104		Xenobiotics	Chemicals	trimethylamine N-oxide	172232	117000	110311	113923	135998	226195	332282	176429	221946	223297	234426	266418	208868	273783	218959	205808	234784	180179	211801	226040	212209	173111	180826	209623	209805	183177	223411	223156	221361	265620	147228	186585	163427	195986	133212	268621
69	427	54	LC/MS Pos Early	565	2986	205.097	73-22-3	6305	C00078	TRP	Amino acid	Aromatic amino acid metabolism (PEP derived)	tryptophan	97136720	39164128	110531608	37853112	37009160	40704592	44276688	36197924	33118254	44429412	37647832	38894212	33088836	30735656	38110272	50827352	45464268	45463192	36213556	55948392	28920856	37610472	35827512	44004536	27983372	70096640	62919264	59834308	63150496	48487832	53288024	24666728	56254276	37695016	40252948	93281040
85	428	1603	LC/MS Pos Early	1133	2540	138.091	60-19-5	5610	C00483	TYRAMINE	Amino acid	Aromatic amino acid metabolism (PEP derived)	tyramine	153595	395791	558052	317911	151762	296984	143711	509634		233356		1099808	514417		1275136	574276	327687			479728	120994		171986	176705	151590	91586	140596	208551	128377	338790	79765		163509	80840	90898
71	429	1299	LC/MS Pos Early	815	2430	182.081	60-18-4	6057	C00082	TYR	Amino acid	Aromatic amino acid metabolism (PEP derived)	tyrosine	227543696	189227840	273847232	181629104	169513472	199470160	169372480	176667888	176436176	188925504	199648016	197858144	178559312	170180016	191714912	201212640	166149248	185676448	148755440	198749072	217149920	225547136	243546704	217609584	223880192	195910800	196369088	197115312	192417920	172663616	243800496	184612368	239949520	203373760	204798704	201168304
953	430	42395	LC/MS Neg	100001617	2440	215.129	1852-04-6	15816			Lipids	Fatty acid, Dicarboxylate	undecanedioate	484178	353988	649309	484779	491023	472714	317942	359491	532804	251577	264334	415620	274244	411178	307982	443449	495060	599669	419916	709159	334064	742356	254151	573117	307261	174404	226619	323686	178387	295819	261850	985233	129180	494939	731958	246451
1152	431	605	LC/MS Neg	825	1086	111.02	66-22-8	1174	C00106	URACIL	Nucleotide	Pyrimidine metabolism	uracil	18918348	31124040	30015438	30475444	32447008	50551108	40226756	34501344	21131110	23786380	13718312	26614292	32012310	8388599	37888312	40419808	22091700	28003920	17696540	20862660	46927556	48227884	60682864	87335696	26266548	59627224	60418992	64041200	67342744	38022740	25414880	28564948	35124996	30706856	28253772	77673264
1106	432	1604	LC/MS Neg	1134	757.1	167.021	69-93-2;120K5305	1175	C00366	URATE	Nucleotide	Purine metabolism	urate	331034	253558	818668	433608	528234	987334	832674	731715		937331		280810	682487		380652	660682	759119	678535	258756	713500	1451309	1194822	1552591	1482536	1.01946e+06	1.0471e+06	1705470	1960675	1744672	947541	1011967	898064	1415505	693891	1137820	1729037
1153	433	606	LC/MS Polar	535	1431	289.068	58-96-8	6029	C00299	URIDINE	Nucleotide	Pyrimidine metabolism	uridine	109344888	126728864	121001112	124678800	146076640	116279672	92645072	111384496	112860016	104563376	103213784	111051152	90030384	103353968	105374888	115616352	96348664	125701472	105378936	98494336	105212216	136055472	111819264	168713424	120777632	174854000	136269472	160299728	137256416	108030320	106090664	114548256	88329936	117405104	87440280	153116224
1161	434	39764	LC/MS Polar	106	3800	323.029	35170-0-7;35170-03-7	101543	C01368		Nucleotide	Pyrimidine metabolism	uridine 3'-monophosphate (3'-UMP)	6769161	1953818	3567162	6663220	3748040	3316592	2365252	2767496	1741760	1692815	1161175	9680575	2529934	1246061	3881585	2349819	1641497	1811621	1335367	2262442	2125707	2.79826e+06	3.15668e+06	2269380	2128138	3.47772e+06	3711185	2513497	3615269	3364572	1421065	1.84729e+06	1.26275e+06	1597090	1888879	3.58921e+06
1155	435	2856	LC/MS Polar	869	4150	323.029	3387-36-8	6030	C00105	UMP	Nucleotide	Pyrimidine metabolism	uridine 5'-monophosphate (UMP)	418998080	248978096	321674464	309429248	238745792	114865072	74106592	166527728	217590112	164085296	268984000	99964984	125361008	219277152	91559168	197427520	168372944	121127504	142902560	197106560	172777968	171951632	144299280	24238952	225470944	26574384	38914964	64016224	29626846	95877384	206558592	230156752	215962336	227968800	237304160	34595172
1156	436	37137	LC/MS Neg	75	1090	305.018	40632-52-8	439715	C02355		Nucleotide	Pyrimidine metabolism	uridine-2',3'-cyclic monophosphate	6943425	2540587	2904146	5227396	3016268	6276495	2519996	3079076	2550071	2550709	1760638	6999469	3548874	3046245	3.66418e+06	2665086	2545188	2145060	1847148	3523993	2178461	2479309	1958053	1145196	2181391	4883864	4929991	3803844	5106693	5790894	2330820	3270470	2018337	2605210	4283586	5028128
277	437	1649	LC/MS Pos Early	566	2479	118.086	72-18-4	6287	C00183	VAL	Amino acid	Branched Chain Amino Acids (pyruvate derived)	valine	1029310272	671563520	964196480	815873728	735843456	754621504	734840128	794914688	725229696	955424320	837233728	709263232	738821056	1094225024	709627776	933852288	904555200	849838144	684788864	987743552	776161728	850294208	819607168	949076736	871024704	856384832	817324800	862483392	789664000	895943552	879719744	543211584	770335296	647512768	857263872	980695296
1328	438	42079	LC/MS Pos Early	100003640	2295	246.145	42854-54-6	5253209			Peptide	Dipeptide	valylglutamine	428688	595274	376660	393109	348369	423616	474074	343274	500185	302731	538542	2257625	353586	546831	1037134	428174	496478	658480	454494	585694	424958	313064	316390	315472	377010	523310	584876	573306	410764	643453	366779	451455	360065	534811	360242	307771
1169	439	40475	LC/MS Pos Early	100003641	2444	175.108	686-43-1	136487			Peptide	Dipeptide	valylglycine	1358334	1789750	1079353	1123644	1015379	1183598	1.26949e+06	1055357	1081921	697366	1229206	3.55417e+06	968465	1005794	1936717	1249732	1246808	1250470	849869	1417607	1037038	710039	730600	566768	1095405	1790541	1819458	1672435	1450927	1723620	951640	1311195	1298089	1332547	839673	890852
1286	440	39994	LC/MS Pos Early	100003210	3138	231.17	22906-55-4	352039			Peptide	Dipeptide	valylleucine	671377	779621	460184	505000	433990	451332	500543	389613	468629	312372	614883	3074445	404593	557891	1256466	527471	574494	698620	447718	669561	678365	555421	485624	464969	619102	733587	807767	710949	610241	922930	533395	651067	589546	685063	446685	410015
1690	441	35639	LC/MS Neg	100001634	1100	167.035	121-34-6	8468	C06672		Secondary metabolism	Phenylpropanoids	vanillate	8501835	3615252	6251624	7864732	6334786	2.64698e+06	2098518	2821465	2043438	1598185	1.9396e+06	2500835	1870192	2253652	2426097	2.81135e+06	2157132	2006628	1467591	2678021	3107871	2.99333e+06	2447846	1206668	3378742	2378686	2.74086e+06	2371010	3127897	1.87234e+06	3290430	1455890	3106560	1918158	2787674	2630913
1107	442	3147	LC/MS Neg	1004	910	151.026	69-89-6	1188	C00385	XANTHINE	Nucleotide	Purine metabolism	xanthine	7613010	109369	1693089	9937050	8988428				105163		328492	1676474		296410		3629306		66990		3.89698e+06	5406526	7598261	12480127	12957159	6264892	20931264	16132977	10669824	15896762	10702509	7276741				10129609	18695120
1108	443	15136	LC/MS Neg	100000299	1075.3	283.068	146-80-5	64959	C01762	XANTHOSINE	Nucleotide	Purine metabolism	xanthosine	1747716	2313793	4266280	2162618	2110248	3.7922e+06	2665261	1816707	1711780	1527367	827782	1598500	2163277	734440	3235029	1512429	1898024	2132980	1095343	1926179	1805103	1214249	1298209	1291893	1383395	1593642	3232686	2980168	2540562	2306787	1224360	1504430	1600708	1575640	1.86698e+06	2.02923e+06
74	444	15679	LC/MS Pos Early	100000015	2236	206.045	59-007	5699	C02470		Amino acid	Aromatic amino acid metabolism (PEP derived)	xanthurenate							71017	44808		77110	45226	47357	49538			130642	78912	68544	44145	98603						77138	77262		83028	26971	38937	23434	21570			89655
420	445	15581	LC/MS Polar	826	1727	195.051	609-06-3	135191	C00181	XYLOSE	Carbohydrate	Amino sugar and nucleotide sugar	xylose	3.61402e+06	3982571	3.12523e+06	5166569	4757208	9467840	5893946	9538858	7790325	7794642	5.73925e+06	6972748	6477659	4042605	7110368	9248574	7832713	7392057	5761424	9026505	4339770	5202288	5718654	9745110	3752093	6.72988e+06	5850891	5263713	6002268	3112350	4123477	3500852	4020886	3446041	4234359	4.13659e+06
[truncated: 4 more columns]
