# Supplementary material for: Deciphering drought‐induced metabolic responses and regulation in developing maize kernels
Source: Plant Biotechnol J. 2018 Mar 14;16(9):1616–28. doi: 10.1111/pbi.12899 (PMC6097124; doi:10.1111/pbi.12899)
Supplement: Supplementary file 3 — File S2 Differentially expressed metabolites. [file PBI-16-1616-s005.xlsx]

## Sheet: Sheet1
Supplementary File 2 - Differentially expressed metabolites.								*S - Sensitive B73				**R - Resistant Lo964
Heat map of statistically significant biochemicals profiled in this study. Red and green shaded cells indicate p≤0.05 (red indicates that the mean values are significantly higher for that comparison; green values significantly lower). Light red and light green shaded cells indicate 0.05<p<0.10 (light red indicates that the mean values trend higher for that comparison; light green values trend low…								Fold of Change (Ratios of Group Means in Scaled Imputed Data)													Statistical Values (From log transformed Scaled Imputed Data)																									Mean Values (Scaled Imputed Data)
								DROUGHT EFFECTS (D/W)				TIME EFFECTS (14/7)				GENOTYPE EFFECTS (R/S)					B73_DR_7 / B73_CTL_7		B73_DR_14 / B73_CTL_14		LO964_DR_7 / LO964_CTL_7		LO964_DR_14 / LO964_CTL_14		B73_CTL_7 / B73_CTL_14		B73_DR_7 / B73_DR_14		LO964_CTL_7 / LO964_CTL_14		LO964_DR_7 / LO964_DR_14		LO964_CTL_7 / B73_CTL_7		LO964_CTL_14 / B73_CTL_14		LO964_DR_7 / B73_DR_7		LO964_DR_14 / B73_DR_14
Pathway Order	Alpha	Platform	Comp ID	Super Pathway	Sub Pathway	Biochemical Name	X	*S7D / S7W	S14D / S14W	**R7D / R7W	R14D / R14W	S14W / S7W	S14D / S7D	R14W / R7W	R14D / R7D	R7W / S7W	R14W / S14W	R7D / S7D	R14D / S14D	X	p-value	q-value	p-value	q-value	p-value	q-value	p-value	q-value	p-value	q-value	p-value	q-value	p-value	q-value	p-value	q-value	p-value	q-value	p-value	q-value	p-value	q-value	p-value	q-value	X	B73 CTL 7	B73 CTL 14	B73 DR 7	B73 DR 14
2	170	LC/MS pos early	3141	Amino acid	Serine family (phosphoglycerate derived)	betaine		0.05	0.12	1.32	4.07	0.36	0.94	0.94	2.89	0.44	1.14	12.49	38.39		1.3632e-08	2.1252e-06	0.1521	0.2983	0.775	0.3479	0.022	0.0145	0.0515	0.0498	0.6584	0.7135	0.8645	0.4869	0.0631	0.1335	0.0469	0.0432	0.3673	0.2121	0.0077	0.0049	0.0002	0.0005		2.2592	0.813	0.1043	0.0982
4	185	LC/MS pos early	1868	Amino acid	Serine family (phosphoglycerate derived)	cysteine		1.12	1.28	1.37	1.25	0.95	1.09	0.92	0.83	1.39	1.34	1.71	1.31		0.5858	0.2407	0.2151	0.3373	0.0351	0.0335	0.1977	0.0755	0.7213	0.3191	0.6737	0.7149	0.5785	0.3706	0.1406	0.1844	0.0599	0.0494	0.1041	0.1086	0.013	0.0071	0.1481	0.0496		0.7613	0.7225	0.8516	0.9277
5	187	LC/MS pos early	37443	Amino acid	Serine family (phosphoglycerate derived)	cysteine sulfinic acid		0.85	1.19	0.43	0.49	0.69	0.96	0.69	0.8	1.47	1.47	0.73	0.61		0.3863	0.1792	0.6031	0.4927	0.0006	0.0017	0.0129	0.0102	0.0614	0.0577	0.9515	0.7765	0.0758	0.1132	0.2381	0.2408	0.0312	0.0329	0.1134	0.1143	0.389	0.1019	0.1066	0.0386		1.3179	0.907	1.125	1.0779
6	190	LC/MS pos early	56	Amino acid	Serine family (phosphoglycerate derived)	cystine		0.69	1.6	0.9	3.67	0.35	0.81	0.24	0.99	2.08	1.44	2.69	3.29		0.1471	0.0932	0.3505	0.4027	0.9157	0.388	0.0012	0.002	0.0029	0.0081	0.5067	0.6539	0.0076	0.0449	0.7307	0.4208	0.0872	0.0636	0.1002	0.1086	0.007	0.0046	0.0109	0.0072		1.2735	0.4479	0.8843	0.7181
8	247	LC/MS pos early	58	Amino acid	Serine family (phosphoglycerate derived)	glycine		0.79	1.07	0.7	1.02	0.82	1.1	0.7	1.03	1.3	1.11	1.15	1.07		0.0479	0.0406	0.6245	0.498	0.0174	0.0198	0.8099	0.2129	0.1259	0.0946	0.4568	0.6463	0.0145	0.0573	0.7947	0.4364	0.0612	0.0499	0.3266	0.203	0.0964	0.0329	0.5341	0.1378		1.0933	0.8917	0.8639	0.9516
10	265	LC/MS pos early	590	Amino acid	Serine family (phosphoglycerate derived)	hypotaurine		1.05	1.54	1.32	1.14	0.78	1.15	0.94	0.81	0.79	0.95	0.99	0.7		0.7305	0.2819	0.0002	0.0225	0.0222	0.024	0.6886	0.1904	0.0267	0.0354	0.1773	0.6131	0.5795	0.3706	0.1947	0.2261	0.0655	0.0519	0.5501	0.2719	0.9274	0.2018	0.0751	0.0305		1.0668	0.8312	1.1197	1.2839
13	331	LC/MS pos early	37076	Amino acid	Serine family (phosphoglycerate derived)	N-acetylserine		0.39	0.59	0.93	0.77	0.56	0.85	1.45	1.21	0.61	1.59	1.46	2.07		0.0005	0.0023	0.2631	0.3579	0.952	0.3967	0.2528	0.0904	0.062	0.058	0.131	0.6131	0.165	0.1776	0.0087	0.0637	0.0627	0.0504	0.1225	0.1169	0.0003	0.0006	0.0003	0.0006		1.7178	0.9589	0.6677	0.5675
15	346	LC/MS pos early	15947	Amino acid	Serine family (phosphoglycerate derived)	O-acetylserine		0.36	0.61	0.98	0.2	0.77	1.29	3.5	0.71	0.17	0.78	0.46	0.26		0.0415	0.0364	0.1672	0.3116	0.5549	0.2715	0.0006	0.0013	0.6368	0.2946	0.7309	0.7266	0.0149	0.0573	0.2288	0.2392	0.0054	0.0114	0.3617	0.2118	0.0087	0.0053	0.0135	0.008		2.1229	1.6337	0.7717	0.9926
16	396	LC/MS pos early	1648	Amino acid	Serine family (phosphoglycerate derived)	serine		0.94	0.99	0.67	1.09	0.94	0.99	0.75	1.23	1.11	0.89	0.79	0.97		0.3295	0.1581	0.9271	0.5807	0.001	0.0026	0.2714	0.0961	0.3879	0.2074	0.8951	0.7765	0.0056	0.0393	0.0115	0.0661	0.1745	0.1046	0.1263	0.1186	0.0005	0.0009	0.6755	0.1665		1.0604	1.0011	1.0001	0.9941
17	411	LC/MS polar	2125	Amino acid	Serine family (phosphoglycerate derived)	taurine		1.01	1.35	1.25	1.18	0.86	1.16	0.97	0.91	0.85	0.95	1.05	0.83		0.9396	0.3342	0.0238	0.1948	0.4113	0.2228	0.4297	0.1334	0.3672	0.2007	0.2702	0.6196	0.8895	0.4905	0.7908	0.4354	0.3357	0.1724	0.6106	0.2921	0.9724	0.2096	0.2505	0.0747		1.0722	0.9258	1.0781	1.2495
18	398	LC/MS pos early	39592	Amino acid	Serine family (phosphoglycerate derived)	S-methylcysteine		6.27	1.79	2.84	2.04	4.28	1.22	1.62	1.17	1.02	0.39	0.46	0.44		8.6647e-05	0.0007	0.0071	0.1462	0.0064	0.0095	0.0958	0.0442	2.8052e-05	0.0006	0.3263	0.6222	0.1421	0.1637	0.8441	0.4466	0.8879	0.3613	0.0046	0.0231	0.0174	0.0091	0.0212	0.0117		0.3776	1.617	2.3657	2.8865
19	392	LC/MS pos early	47897	Amino acid	Serine family (phosphoglycerate derived)	S-carboxymethyl-L-cysteine		3.91	2.23	5.83	2.7	2.53	1.44	1.21	0.56	0.92	0.44	1.37	0.53		0.0114	0.0155	0.0091	0.1601	6.3612e-05	0.0006	0.0008	0.0015	0.0035	0.0094	0.1874	0.6131	0.382	0.2883	0.0005	0.0188	0.5192	0.2422	0.0062	0.0244	0.1723	0.0512	0.0205	0.0114		0.3781	0.9555	1.4783	2.1294
23	332	LC/MS polar	48187	Amino acid	Serine family (phosphoglycerate derived)	N-acetyltaurine		2.34	1.27	2.83	2.98	1.86	1.01	1.01	1.07	1.69	0.92	2.05	2.17		0.0407	0.0361	0.2547	0.3536	0.0007	0.002	0.0066	0.0065	0.085	0.0717	0.6891	0.7186	0.8635	0.4869	0.5498	0.352	0.0792	0.0595	0.774	0.3385	0.025	0.0118	0.0003	0.0006		0.4448	0.8274	1.0407	1.0503
24	408	LC/MS neg	46960	Amino acid	Serine family (phosphoglycerate derived)	sulfate*		0.96	0.83	0.34	0.65	1.18	1.02	0.91	1.73	1.53	1.19	0.55	0.93		0.9381	0.3342	0.2135	0.3368	0.0002	0.0008	0.0369	0.0216	0.3358	0.1914	0.8585	0.7697	0.4032	0.2985	0.0049	0.0547	0.0526	0.046	0.3595	0.2117	0.0027	0.0027	0.5527	0.1412		0.9862	1.1606	0.9484	0.9688
28	186	LC/MS polar	22176	Amino acid	Serine family (phosphoglycerate derived)	cysteine s-sulfate		1.2	1.31	1.74	1.86	0.9	0.98	0.81	0.87	1.02	0.93	1.47	1.31		0.5746	0.237	0.5236	0.4699	0.038	0.0359	0.0618	0.0327	0.8	0.3367	0.8748	0.7765	0.5386	0.3545	0.3614	0.2863	0.9578	0.3772	0.7058	0.3196	0.0967	0.0329	0.3613	0.1014		0.6586	0.5895	0.7933	0.7747
31	96	LC/MS pos early	53229	Amino acid	Serine family (phosphoglycerate derived)	2-methylserine		1.74	0.68	1.82	1.36	3.36	1.31	1.68	1.26	1.84	0.92	1.93	1.85		0.0755	0.0567	0.0037	0.0976	0.008	0.0111	0.0409	0.0235	9.5241e-06	0.0003	0.173	0.6131	0.0111	0.0533	0.1439	0.1876	0.008	0.014	0.3928	0.2197	0.0205	0.0105	0.0014	0.0017		0.3672	1.2354	0.6392	0.8377
32	104	LC/MS neg	32197	Amino acid	Aromatic amino acid metabolism (PEP derived)	3-(4-hydroxyphenyl)lactate		3.17	1.19	2.19	0.53	3.45	1.3	3.29	0.8	1.94	1.85	1.34	0.83		0.0098	0.015	0.149	0.2983	0.0211	0.0231	0.2025	0.0766	0.0012	0.0051	0.2227	0.6131	0.0219	0.0726	0.0571	0.1274	0.0791	0.0595	0.2086	0.1551	0.2047	0.0583	0.0266	0.0139		0.2961	1.0216	0.9387	1.2189
37	116	LC/MS pos early	12017	Amino acid	Aromatic amino acid metabolism (PEP derived)	3-methoxytyrosine		0.95	0.76	1.76	0.79	1.16	0.93	3.2	1.43	0.32	0.88	0.59	0.91		0.9168	0.3308	0.176	0.3124	0.0015	0.0032	0.7315	0.1976	0.46	0.2356	0.5115	0.6553	0.0438	0.0965	0.2955	0.2618	0.0067	0.0127	0.4761	0.2469	0.0009	0.0012	0.4901	0.1295		1.1857	1.3748	1.1289	1.0501
38	127	LC/MS neg	541	Amino acid	Aromatic amino acid metabolism (PEP derived)	4-hydroxyphenylacetate		1.26	0.69	2.46	2.36	1.63	0.89	1.14	1.1	1.02	0.72	1.99	2.46		0.3739	0.174	0.1699	0.3123	0.0011	0.0028	0.0077	0.0073	0.0854	0.0717	0.735	0.7266	0.454	0.3214	0.8289	0.4466	0.3739	0.1839	0.222	0.1623	0.0086	0.0053	0.0074	0.0058		0.5049	0.821	0.6383	0.5664
48	269	LC/MS neg	18349	Amino acid	Aromatic amino acid metabolism (PEP derived)	indolelactate		1.49	1.31	3.58	0.41	1.76	1.55	9.67	1.11	0.39	2.17	0.95	0.68		0.2673	0.1393	0.0362	0.197	0.0003	0.0012	0.1588	0.0649	0.0847	0.0717	0.0832	0.6131	0.0061	0.0415	0.3969	0.2993	0.1333	0.0856	0.2313	0.1681	0.8328	0.185	0.0083	0.0059		0.5969	1.0481	0.8875	1.3713
51	278	LC/MS neg	1417	Amino acid	Aromatic amino acid metabolism (PEP derived)	kynurenate		0.02	0.34	1.55	0.82	0.07	1	2.07	1.09	0.02	0.71	1.55	1.69		3.3796e-05	0.0006	0.1778	0.3124	0.0738	0.0613	0.6146	0.1756	0.0011	0.0046			0.1031	0.1341	0.9728	0.4817	3.3796e-05	0.0019	0.8118	0.349	0.0738	0.0267	0.2111	0.0653		10.91	0.7564	0.2609	0.2609
52	279	LC/MS pos early	15140	Amino acid	Aromatic amino acid metabolism (PEP derived)	kynurenine		0.38	1.35	0.74	1.29	0.34	1.23	0.87	1.5	0.43	1.11	0.86	1.05		0.0622	0.0505	0.0304	0.1948	0.1589	0.1108	0.1982	0.0755	0.0482	0.0472	0.1369	0.6131	0.539	0.3545	0.0571	0.1274	0.0994	0.0699	0.0758	0.0957	0.1906	0.0552	0.8709	0.1998		2.1426	0.731	0.806	0.9898
53	301	LC/MS pos early	1584	Amino acid	Aromatic amino acid metabolism (PEP derived)	methyl indole-3-acetate		0.94	0.44	0.35	0.4	1.5	0.7	1.32	1.52	4.18	3.69	1.55	3.38		0.5311	0.2226	0.2766	0.3601	0.0772	0.0635	0.0067	0.0066	0.9188	0.3643	0.459	0.6469	0.2384	0.2147	0.1954	0.2261	0.0238	0.0275	0.0187	0.0417	0.1382	0.0441	0.0056	0.0048		0.7258	1.086	0.6818	0.4757
54	328	LC/MS neg	33950	Amino acid	Aromatic amino acid metabolism (PEP derived)	N-acetylphenylalanine		2.06	1.19	0.73	1.05	1.77	1.02	1	1.43	1.15	0.65	0.41	0.57		0.0005	0.0023	0.413	0.4334	0.0638	0.0547	0.8336	0.218	0.0058	0.0133	0.9857	0.7911	0.8899	0.4905	0.3716	0.2892	0.4006	0.1942	0.0205	0.0433	0.0002	0.0005	0.065	0.0275		0.8503	1.5032	1.752	1.7917
63	359	LC/MS pos early	64	Amino acid	Aromatic amino acid metabolism (PEP derived)	phenylalanine		1.72	1.01	1.25	1.08	1.69	0.99	1.39	1.21	1.14	0.93	0.82	1		0.0019	0.0052	0.9069	0.5755	0.1045	0.0785	0.7903	0.2097	0.001	0.0046	0.9957	0.7911	0.0369	0.091	0.3694	0.2886	0.4488	0.2151	0.3809	0.2158	0.1013	0.034	0.8288	0.1919		0.6714	1.1374	1.1572	1.1503
64	361	LC/MS neg	22130	Amino acid	Aromatic amino acid metabolism (PEP derived)	phenyllactate (PLA)		3.05	0.61	0.46	0.17	5.5	1.11	3	1.11	2.64	1.44	0.4	0.4		0.028	0.0277	0.1492	0.2983	0.3657	0.2036	0.0352	0.0208	8.5094e-05	0.001	0.8963	0.7765	0.1371	0.1616	0.8953	0.4583	0.2591	0.1425	0.9543	0.3905	0.0494	0.0195	0.0697	0.0291		0.2662	1.4647	0.813	0.8999
66	380	LC/MS polar	18335	Amino acid	Aromatic amino acid metabolism (PEP derived)	quinate		1.79	1.15	0.17	0.39	1.76	1.13	0.65	1.5	2.08	0.77	0.19	0.26		0.0161	0.0196	0.3478	0.4013	1.8118e-06	6.6145e-05	0.0157	0.0118	0.0629	0.0586	0.3598	0.6462	0.0391	0.0954	0.4476	0.3197	0.0009	0.0043	0.3844	0.2164	5.0178e-05	0.0002	0.0053	0.0047		0.783	1.3753	1.4002	1.5871
68	397	LC/MS polar	15144	Amino acid	Aromatic amino acid metabolism (PEP derived)	shikimate		1.69	0.99	0.11	0.4	1.56	0.91	0.4	1.47	3.21	0.81	0.21	0.33		0.0219	0.0237	0.9522	0.5845	0.0003	0.001	0.0202	0.0138	0.0461	0.0461	0.6891	0.7186	0.0081	0.0471	0.5369	0.3482	0.0029	0.0089	0.3336	0.2045	0.0001	0.0004	0.0111	0.0072		0.8326	1.3014	1.4036	1.2819
69	427	LC/MS pos early	54	Amino acid	Aromatic amino acid metabolism (PEP derived)	tryptophan		0.62	1.31	1.75	1.83	0.55	1.18	1.22	1.28	0.54	1.19	1.53	1.66		0.2187	0.1222	0.0188	0.1853	0.0009	0.0025	0.0168	0.0121	0.131	0.0981	0.1262	0.6131	0.3538	0.2748	0.2097	0.2363	0.1134	0.0774	0.4195	0.2296	0.001	0.0012	0.0218	0.012		1.4576	0.8087	0.9004	1.0599
71	429	LC/MS pos early	1299	Amino acid	Aromatic amino acid metabolism (PEP derived)	tyrosine		0.87	0.96	0.85	0.94	0.9	0.99	0.95	1.05	1.08	1.15	1.05	1.12		0.2487	0.1328	0.5126	0.4648	0.001	0.0027	0.3456	0.1137	0.3695	0.2013	0.8101	0.7503	0.4089	0.299	0.2523	0.2485	0.3473	0.1768	0.069	0.0912	0.2541	0.07	0.1294	0.0454		1.055	0.9499	0.9225	0.912
74	444	LC/MS pos early	15679	Amino acid	Aromatic amino acid metabolism (PEP derived)	xanthurenate		2.19	2.27	2.65	3.5	1.72	1.78	1.18	1.55	1	0.69	1.21	1.06		0.0821	0.0604	0.0144	0.1694	0.0483	0.0439	0.022	0.0145	0.071	0.0637	0.0876	0.6131	0.3069	0.253	0.3473	0.281			0.1806	0.1439	0.6588	0.1535	0.9224	0.2102		0.2912	0.5003	0.6375	1.1364
77	105	LC/MS neg	39587	Amino acid	Aromatic amino acid metabolism (PEP derived)	3-(4-hydroxyphenyl)propionate		1.49	1.15	2.88	2.1	1.32	1.02	1.27	0.93	0.66	0.64	1.28	1.17		0.0347	0.0322	0.2737	0.3601	0.0002	0.001	0.001	0.0018	0.1092	0.0858	0.9233	0.7765	0.1578	0.1743	0.2814	0.2591	0.062	0.0501	0.0089	0.029	0.0208	0.0106	0.1408	0.0476		0.7329	0.9644	1.0939	1.112
82	353	LC/MS neg	45413	Amino acid	Aromatic amino acid metabolism (PEP derived)	O-sulfo-L-tyrosine		0.97	1.28	1.39	1.45	0.84	1.1	1.06	1.11	0.74	0.94	1.06	1.07		0.9025	0.328	0.0528	0.2067	0.0059	0.0092	0.0118	0.0096	0.2732	0.1691	0.3127	0.6222	0.4061	0.2985	0.3764	0.2907	0.0631	0.0505	0.6546	0.3074	0.4381	0.111	0.5993	0.1519		1.0915	0.9172	1.0622	1.1731
85	428	LC/MS pos early	1603	Amino acid	Aromatic amino acid metabolism (PEP derived)	tyramine		0.8	0.51	1.3	1.4	1.93	1.22	0.71	0.76	0.44	0.16	0.72	0.45		0.5145	0.218	0.5961	0.4904	0.4953	0.2491	0.2748	0.097	0.7681	0.3319	0.8996	0.7765	0.1198	0.1491	0.4375	0.3187	0.0499	0.0447	0.1047	0.1086	0.5411	0.1306	0.2829	0.0829		1.785	3.4508	1.43	1.7444
90	335	LC/MS neg	48433	Amino acid	Aromatic amino acid metabolism (PEP derived)	N-formylphenylalanine		1.59	1.03	0.52	0.98	1.06	0.69	0.73	1.38	0.95	0.65	0.31	0.62		0.0208	0.0231	0.9539	0.5845	0.0835	0.0664	0.9586	0.2428	0.9079	0.3609	0.1499	0.6131	0.3942	0.2953	0.1784	0.2121	0.6678	0.2947	0.31	0.1962	0.0003	0.0006	0.2675	0.0796		0.8847	0.9406	1.4097	0.9658
108	74	LC/MS pos early	6146	Amino acid	Aspartate family (OAA derived)	2-aminoadipate		1.27	2.83	5.96	2.27	0.62	1.38	1.52	0.58	0.22	0.54	1.04	0.44		0.8542	0.315	0.0035	0.0976	2.2836e-05	0.0003	0.0029	0.0037	0.2879	0.1733	0.2503	0.6196	0.0886	0.1242	0.0227	0.0925	0.0042	0.0101	0.0252	0.0482	0.5096	0.1242	0.0106	0.0071		1.3612	0.8461	1.7273	2.3914
109	100	LC/MS neg	38347	Amino acid	Aspartate family (OAA derived)	2-oxoadipate		2.46	2.16	1.38	0.66	1.44	1.27	1.37	0.65	1.25	1.18	0.7	0.36		0.0028	0.0063	0.039	0.197	0.544	0.2676	0.1294	0.0553	0.245	0.1556	0.5429	0.6724	0.2652	0.2299	0.4558	0.3234	0.5642	0.2582	0.5155	0.2598	0.1969	0.0566	0.0123	0.0075		0.7128	1.0282	1.7507	2.2255
110	150	LC/MS pos early	1126	Amino acid	Aspartate family (OAA derived)	alanine		0.82	1.05	0.76	1.13	0.86	1.1	0.83	1.22	1.17	1.13	1.09	1.2		0.1158	0.0788	0.575	0.4843	0.1077	0.0805	0.5361	0.1574	0.2808	0.1708	0.3628	0.6462	0.2567	0.226	0.2719	0.255	0.3309	0.171	0.4173	0.2293	0.4756	0.1175	0.3029	0.0871		1.087	0.934	0.8909	0.9829
112	163	LC/MS pos early	512	Amino acid	Aspartate family (OAA derived)	asparagine		0.38	1.58	1.49	3.3	0.27	1.15	0.45	0.99	0.32	0.52	1.27	1.09		0.0006	0.0025	0.0853	0.2551	0.0179	0.0203	9.5833e-05	0.0005	0.0001	0.0014	0.6457	0.7039	0.0012	0.0301	0.9408	0.4696	0.0002	0.0026	0.0081	0.0278	0.0516	0.0201	0.4881	0.1293		2.6724	0.7344	1.008	1.1588
113	164	LC/MS pos early	443	Amino acid	Aspartate family (OAA derived)	aspartate		1.12	1.25	1.08	1.86	0.97	1.08	0.62	1.07	1.11	0.71	1.07	1.06		0.3585	0.1691	0.0888	0.2551	0.4707	0.2427	0.002	0.0027	0.7986	0.3367	0.3812	0.6462	0.0679	0.1122	0.2195	0.2392	0.7739	0.3289	0.0507	0.0747	0.376	0.0995	0.3033	0.0871		0.8891	0.8589	0.9961	1.071
116	262	LC/MS pos early	18351	Amino acid	Aspartate family (OAA derived)	homoserine		0.79	1.11	0.61	1.17	0.92	1.28	0.58	1.11	1.5	0.95	1.15	1		0.1569	0.0978	0.6505	0.5055	0.0265	0.0269	0.3928	0.1237	0.6344	0.2943	0.2182	0.6131	0.0167	0.0594	0.5696	0.3571	0.0559	0.0472	0.7218	0.3241	0.3769	0.0995	0.9644	0.2156		1.0926	1.0061	0.8684	1.1145
117	263	LC/MS pos early	15696	Amino acid	Aspartate family (OAA derived)	homoserine lactone		0.99	0.62	0.49	0.68	1.25	0.78	0.88	1.22	0.93	0.66	0.46	0.72		0.7529	0.2889	0.0593	0.2223	0.0053	0.0083	0.1583	0.0649	0.347	0.1947	0.4202	0.6462	0.3823	0.2883	0.2303	0.2396	0.6043	0.273	0.1176	0.1166	0.016	0.0085	0.0629	0.0269		1.1917	1.4911	1.1818	0.9275
119	288	LC/MS pos early	1301	Amino acid	Aspartate family (OAA derived)	lysine		0.78	1.26	0.8	0.8	0.78	1.27	0.88	0.89	0.78	0.88	0.8	0.56		0.0891	0.0643	0.2045	0.336	0.2247	0.1429	0.0698	0.0354	0.0929	0.0765	0.1956	0.6131	0.5382	0.3545	0.2027	0.2317	0.1374	0.0876	0.3496	0.2089	0.1002	0.0339	0.0081	0.0059		1.4114	1.1044	1.0971	1.3943
120	297	LC/MS pos early	1302	Amino acid	Aspartate family (OAA derived)	methionine		0.94	1.12	0.84	1.29	0.93	1.11	0.73	1.12	0.84	0.66	0.75	0.76		0.3925	0.1804	0.4195	0.4344	0.1905	0.1255	0.1788	0.0713	0.4255	0.2213	0.4244	0.6462	0.0623	0.111	0.558	0.3541	0.1406	0.088	0.0146	0.0378	0.0039	0.0032	0.1088	0.0391		1.1857	1.1065	1.1113	1.234
121	299	LC/MS pos early	18374	Amino acid	Aspartate family (OAA derived)	methionine sulfoxide		0.64	1.19	0.58	1.11	0.6	1.12	0.66	1.25	0.68	0.75	0.62	0.7		0.0167	0.0199	0.2238	0.3401	0.0124	0.0153	0.6621	0.185	0.0061	0.0138	0.4406	0.6462	0.0715	0.1126	0.307	0.2668	0.0424	0.0408	0.1294	0.1203	0.0091	0.0055	0.0713	0.0294		1.6663	1.0051	1.0711	1.1981
122	308	LC/MS polar	36751	Amino acid	Aspartate family (OAA derived)	N2-acetyllysine		0.98	1.65	1.37	1.94	0.85	1.43	0.85	1.21	0.98	0.98	1.37	1.16		0.8186	0.3068	0.0517	0.2067	0.0622	0.0538	0.0185	0.0129	0.6148	0.2899	0.2036	0.6131	0.4436	0.3169	0.2578	0.2493	0.9292	0.3686	0.8744	0.3706	0.1812	0.0533	0.4202	0.1131		0.8842	0.7516	0.8668	1.2386
123	310	LC/MS polar	36752	Amino acid	Aspartate family (OAA derived)	N6-acetyllysine		0.46	1.85	0.76	0.46	0.38	1.51	1.28	0.77	0.8	2.73	1.33	0.68		0.0098	0.015	0.0674	0.2372	0.13	0.0957	0.0056	0.0057	0.0014	0.0052	0.2004	0.6131	0.2793	0.2369	0.0727	0.1404	0.3223	0.1681	0.0013	0.0125	0.1411	0.0447	0.2433	0.0738		1.5963	0.5997	0.7336	1.1099
124	309	LC/MS pos early	1498	Amino acid	Aspartate family (OAA derived)	N6,N6,N6-trimethyllysine		0.78	1.35	1.27	2.01	0.72	1.24	0.74	1.17	0.77	0.8	1.26	1.19		0.1145	0.0786	0.0717	0.245	0.0781	0.0639	0.0019	0.0027	0.0401	0.0424	0.1897	0.6131	0.0677	0.1122	0.2483	0.2476	0.1275	0.0833	0.0033	0.0212	0.0375	0.0157	0.2741	0.081		1.2145	0.8687	0.9445	1.1695
126	313	LC/MS polar	1585	Amino acid	Aspartate family (OAA derived)	N-acetylalanine		0.81	0.98	1.72	2.02	0.83	1	0.77	0.9	0.9	0.84	1.92	1.73		0.0434	0.0378	0.9802	0.5938	0.0001	0.0007	8.121e-05	0.0005	0.1132	0.0882	0.9271	0.7765	0.001	0.0301	0.2542	0.2485	0.0977	0.0692	0.216	0.1586	0.0002	0.0005	0.0001	0.0003		1.1219	0.9256	0.9061	0.9053
127	315	LC/MS pos early	33942	Amino acid	Aspartate family (OAA derived)	N-acetylasparagine		0.34	1.36	0.65	1.51	0.28	1.13	0.42	0.97	0.37	0.54	0.69	0.6		9.12e-05	0.0007	0.1751	0.3124	0.0246	0.0261	0.1318	0.0561	0.0008	0.0041	0.5552	0.6752	0.0138	0.0572	0.7022	0.4107	0.0003	0.0028	0.0679	0.0911	0.009	0.0055	0.0305	0.0154		3.4306	0.972	1.1767	1.3244
128	316	LC/MS polar	22185	Amino acid	Aspartate family (OAA derived)	N-acetylaspartate (NAA)		0.48	0.89	0.24	0.46	0.63	1.18	0.49	0.94	1.16	0.89	0.57	0.46		0.0019	0.0052	0.5609	0.4843	0.0002	0.001	0.0879	0.0421	0.0293	0.0361	0.3882	0.6462	0.037	0.091	0.7492	0.4248	0.3638	0.1815	0.4671	0.246	0.0283	0.0129	0.0133	0.008		1.7401	1.1046	0.8314	0.9833
129	317	LC/MS neg	37432	Amino acid	Aspartate family (OAA derived)	N-acetyl-beta-alanine		1.49	1.02	1.78	1.08	1.42	0.97	1.1	0.67	1.02	0.79	1.22	0.84		0.0167	0.0199	0.8998	0.5749	0.0135	0.0161	0.6652	0.1853	0.0911	0.0757	0.7058	0.7207	0.7014	0.4262	0.0665	0.1358	0.7943	0.3333	0.2675	0.1784	0.326	0.0878	0.3427	0.0964		0.7791	1.1074	1.1629	1.1301
130	326	LC/MS neg	1589	Amino acid	Aspartate family (OAA derived)	N-acetylmethionine		0.47	0.68	1.11	1.57	0.9	1.31	0.63	0.89	0.93	0.66	2.2	1.51		1.2526e-05	0.0003	0.5392	0.4745	0.1403	0.1005	0.0007	0.0014	0.3775	0.2037	0.0204	0.6131	0.0005	0.0301	0.0492	0.1225	0.3368	0.1725	0.4694	0.246	1.2197e-05	9.4622e-05	0.0022	0.0024		1.1731	1.0527	0.5521	0.7207
134	368	LC/MS pos early	1444	Amino acid	Aspartate family (OAA derived)	pipecolate		0.69	0.85	0.56	0.51	1.16	1.42	1.09	0.98	1.68	1.57	1.37	0.95		0.065	0.0522	0.7151	0.5147	0.0025	0.0046	0.0484	0.0269	0.822	0.3401	0.1113	0.6131	0.9538	0.5079	0.7857	0.4348	0.0044	0.0102	0.1604	0.1363	0.0959	0.0329	0.7733	0.1834		1.0121	1.1775	0.7014	0.9964
137	388	LC/MS pos early	1495	Amino acid	Aspartate family (OAA derived)	saccharopine		1.52	2.56	1.53	0.36	1	1.68	1.71	0.4	0.59	1.01	0.6	0.14		0.4709	0.2056	0.014	0.1694	0.0062	0.0093	0.0003	0.0007	0.6982	0.3117	0.1463	0.6131	0.0039	0.0345	0.0005	0.0188	0.1857	0.108	0.9168	0.3822	0.4391	0.111	0.0003	0.0006		1.2046	1.2082	1.834	3.0881
138	389	LC/MS neg	42382	Amino acid	Aspartate family (OAA derived)	S-adenosylhomocysteine (SAH)		0.61	1.44	0.81	1.28	0.56	1.33	0.61	0.96	1.61	1.75	2.16	1.55		0.0103	0.015	0.1971	0.3283	0.1359	0.0984	0.1372	0.0582	0.0764	0.0667	0.1742	0.6131	0.0127	0.0566	0.5768	0.3587	0.0084	0.0145	0.0853	0.1036	0.0022	0.0024	0.0282	0.0146		0.9498	0.5333	0.5766	0.7677
139	390	LC/MS pos early	15915	Amino acid	Aspartate family (OAA derived)	S-adenosylmethionine (SAM)		0.51	1.23	0.86	0.62	0.64	1.54	1.48	1.07	0.84	1.95	1.41	0.98		0.0156	0.0191	0.2785	0.3601	0.3449	0.1943	0.1464	0.0617	0.0957	0.0778	0.0586	0.6131	0.2282	0.2097	0.6909	0.4062	0.1818	0.1074	0.0721	0.0946	0.1383	0.0441	0.7865	0.1847		1.1928	0.7644	0.6131	0.9429
140	415	LC/MS pos early	1284	Amino acid	Aspartate family (OAA derived)	threonine		0.96	1.16	1.14	1.46	0.93	1.11	0.83	1.06	0.94	0.84	1.11	1.06		0.8645	0.3164	0.0448	0.1978	0.1305	0.0957	0.0042	0.0048	0.6343	0.2943	0.1404	0.6131	0.1227	0.1511	0.3415	0.2809	0.705	0.3088	0.0894	0.1057	0.1001	0.0339	0.4026	0.1099		0.976	0.9056	0.9406	1.0481
145	135	LC/MS pos early	43231	Amino acid	Aspartate family (OAA derived)	6-oxopiperidine-2-carboxylic acid		1.27	1.85	3.71	1.9	0.89	1.29	1.29	0.66	0.38	0.56	1.12	0.58		0.6881	0.268	0.0185	0.1853	8.3321e-05	0.0007	0.0021	0.0029	0.7092	0.3154	0.2991	0.6222	0.1438	0.1647	0.0437	0.1154	0.0027	0.0085	0.0039	0.0213	0.476	0.1175	0.0289	0.0149		1.0828	0.961	1.3715	1.7735
147	327	LC/MS pos early	45428	Amino acid	Aspartate family (OAA derived)	N-acetylmethionine sulfoxide		0.26	0.76	0.76	1.3	0.44	1.29	0.57	0.97	0.61	0.78	1.78	1.34		8.4354e-05	0.0007	0.8345	0.5531	0.3073	0.1792	0.3046	0.1043	0.0362	0.0402	0.2734	0.6196	0.0776	0.1132	0.826	0.4466	0.0399	0.039	0.808	0.3487	0.018	0.0093	0.2189	0.0673		2.2476	0.9955	0.5841	0.7525
149	86	LC/MS polar	31934	Amino acid	Aspartate family (OAA derived)	2-hydroxyadipate		1.4	1.24	1.2	0.83	1.03	0.91	1.02	0.71	1.74	1.72	1.48	1.15		0.1301	0.0842	0.1929	0.3233	0.3129	0.1813	0.7467	0.2005	0.834	0.3434	0.7081	0.7207	0.9498	0.5079	0.0116	0.0661	0.5019	0.2348	0.624	0.2969	0.0486	0.0193	0.2473	0.0742		0.7486	0.77	1.0489	0.952
156	399	LC/MS pos early	38127	Amino acid	Aspartate family (OAA derived)	S-methylmethionine		0.85	0.95	0.46	1.22	0.88	0.98	0.58	1.55	0.86	0.57	0.46	0.73		0.2314	0.1281	0.6937	0.508	0.005	0.008	0.2056	0.0772	0.3419	0.1936	0.8009	0.7503	0.0147	0.0573	0.04	0.1139	0.2019	0.1166	0.0159	0.0393	0.005	0.0037	0.185	0.0591		1.3539	1.1935	1.1509	1.1294
157	298	LC/MS pos early	44878	Amino acid	Aspartate family (OAA derived)	methionine sulfone		1.64	0.96	1.26	0.98	1.35	0.79	1.43	1.11	0.65	0.69	0.5	0.7		0.0025	0.0061	0.587	0.4876	9.2144e-05	0.0007	0.9783	0.2466	0.0029	0.0081	0.0772	0.6131	0.0771	0.1132	0.2964	0.2618	0.0005	0.0032	0.0374	0.0607	0.0009	0.0012	0.0117	0.0074		0.9903	1.3335	1.6193	1.2763
159	120	LC/MS polar	47089	Amino acid	Aspartate family (OAA derived)	3-sulfo-L-alanine		0.55	1.37	0.46	0.57	0.51	1.28	0.76	0.95	1.5	2.2	1.24	0.93		0.0035	0.0073	0.2919	0.3687	0.0023	0.0043	0.1443	0.061	0.0011	0.0046	0.4253	0.6462	0.2296	0.21	0.7202	0.4178	0.0537	0.0464	0.0451	0.0694	0.1537	0.0474	0.9363	0.2124		1.4149	0.728	0.7793	0.9973
160	365	LC/MS pos early	37453	Amino acid	Aspartate family (OAA derived)	phosphothreonine		1.95	1.3	0.55	0.4	2.07	1.38	1.14	0.84	0.43	0.24	0.12	0.07		0.0146	0.0182	0.1855	0.3211	0.533	0.2644	0.0118	0.0096	0.0052	0.0121	0.137	0.6131	0.4755	0.3295	0.3259	0.2754	0.058	0.0484	0.0004	0.0051	1.2761e-05	9.4622e-05	4.8435e-06	5.3462e-05		1.2227	2.5298	2.3846	3.2963
165	266	LC/MS pos early	15716	Amino acid	Glutamate family (alpha-ketoglutarate derived)	imidazole lactate		3.55	0.77	0.92	0.33	4.96	1.08	4.4	1.56	4.88	4.34	1.26	1.83		1.3045e-05	0.0003	0.2841	0.3624	0.9787	0.4033	0.0256	0.0163	0.0003	0.0021	0.7477	0.7315	0.0054	0.0389	0.0007	0.0203	0.0023	0.0079	0.0056	0.0231	0.0606	0.0231	0.0072	0.0058		0.2167	1.0745	0.7696	0.8297
167	32	LC/MS pos early	32350	Amino acid	Glutamate family (alpha-ketoglutarate derived)	1-methylimidazoleacetate		1.5	0.51	0.7	0.89	1.99	0.68	0.72	0.9	1.96	0.71	0.92	1.23		0.2769	0.1408	0.0527	0.2067	0.441	0.2322	0.7166	0.1962	0.0483	0.0472	0.2886	0.6201	0.4675	0.326	0.7414	0.4246	0.1405	0.088	0.244	0.1735	0.7985	0.1795	0.6434	0.1598		0.5608	1.1157	0.8423	0.5711
170	118	LC/MS neg	15677	Amino acid	Glutamate family (alpha-ketoglutarate derived)	3-methylhistidine		1.12	0.94	1.72	2.49	1.16	0.97	0.7	1.01	0.52	0.31	0.8	0.83		0.4152	0.1865	0.4636	0.4454	0.0023	0.0043	0.0017	0.0026	0.3006	0.1791	0.7568	0.7346	0.072	0.1126	0.8959	0.4583	0.0172	0.0233	0.0009	0.0106	0.0464	0.0185	0.2179	0.0672		1.0459	1.216	1.176	1.1379
171	121	LC/MS pos early	1558	Amino acid	Glutamate family (alpha-ketoglutarate derived)	4-acetamidobutanoate		1.81	0.52	0.7	0.86	3.32	0.96	1.38	1.7	1.64	0.68	0.63	1.12		0.2051	0.1189	0.5579	0.4843	0.6451	0.3043	0.6463	0.1828	0.2082	0.1389	0.6622	0.7135	0.9934	0.5191	0.238	0.2408	0.3515	0.1774	0.6716	0.312	0.3778	0.0995	0.5005	0.1315		0.5151	1.7104	0.9319	0.8955
173	124	LC/MS polar	34585	Amino acid	Glutamate family (alpha-ketoglutarate derived)	4-hydroxybutyrate (GHB)		1.58	1.37	0.59	1.19	1.68	1.46	0.81	1.63	1.61	0.78	0.6	0.68		0.0257	0.0261	0.0524	0.2067	0.0003	0.0012	0.6513	0.1838	0.0238	0.0335	0.0133	0.6131	0.2074	0.1996	0.1542	0.1969	0.0171	0.0233	0.2322	0.1681	0.0054	0.0039	0.1016	0.0374		0.7077	1.1854	1.1149	1.6264
175	130	LC/MS pos early	18319	Amino acid	Glutamate family (alpha-ketoglutarate derived)	5-aminovalerate		6.12	1.09	1.25	1.55	5.19	0.93	0.78	0.97	1.28	0.19	0.26	0.27		0.0103	0.015	0.5804	0.4865	0.4477	0.2335	0.1834	0.0726	0.0008	0.0041	0.7516	0.7315	0.1857	0.1886	0.8562	0.4472	0.1857	0.108	0.0008	0.0094	0.0229	0.0111	0.0012	0.0016		0.2446	1.2701	1.4958	1.3892
176	161	LC/MS pos early	1638	Amino acid	Glutamate family (alpha-ketoglutarate derived)	arginine		0.31	0.93	0.84	1.09	0.37	1.1	0.66	0.87	0.48	0.87	1.3	1.03		3.2327e-06	0.0002	0.4704	0.4454	0.3012	0.1762	0.4498	0.1385	9.7405e-06	0.0003	0.3941	0.6462	0.0357	0.091	0.1229	0.1711	0.0015	0.0059	0.2476	0.1738	0.0167	0.0088	0.8024	0.1875		2.6566	0.9738	0.8196	0.9009
177	162	LC/MS pos early	15497	Amino acid	Glutamate family (alpha-ketoglutarate derived)	argininosuccinate		0.33	0.93	1.1	1.83	0.29	0.81	0.55	0.92	0.48	0.92	1.6	1.81		0.0015	0.0044	0.5279	0.472	0.4451	0.2328	0.0142	0.0109	7.8232e-07	0.0001	0.4386	0.6462	0.0432	0.0961	0.4657	0.324	0.0097	0.0154	0.4831	0.2498	0.0367	0.0154	0.0122	0.0075		2.562	0.7352	0.8386	0.6827
178	176	LC/MS pos early	40007	Amino acid	Glutamate family (alpha-ketoglutarate derived)	carboxyethyl-GABA		0.89	1.63	1.43	1.66	0.71	1.29	0.91	1.06	0.8	1.02	1.27	1.04		0.4913	0.2104	0.0008	0.0499	0.1023	0.0773	0.0688	0.0351	0.0443	0.0453	0.0422	0.6131	0.7211	0.4347	0.9319	0.469	0.242	0.1361	0.9979	0.4005	0.1691	0.0505	0.934	0.2123		1.0582	0.7513	0.9459	1.2209
179	183	LC/MS pos early	2132	Amino acid	Glutamate family (alpha-ketoglutarate derived)	citrulline		1.07	0.98	0.66	0.7	1.13	1.04	1.29	1.37	0.86	0.98	0.53	0.7		0.7274	0.2814	0.9679	0.5904	0.0307	0.0303	0.0228	0.0149	0.5274	0.2586	0.6935	0.7186	0.0772	0.1132	0.0786	0.1456	0.2639	0.1446	0.9987	0.4005	0.0082	0.0051	0.0112	0.0072		1.1239	1.2725	1.202	1.2466
181	198	LC/MS pos early	36808	Amino acid	Glutamate family (alpha-ketoglutarate derived)	dimethylarginine (SDMA + ADMA)		0.5	0.99	1.12	1.17	0.59	1.15	0.78	0.81	0.66	0.88	1.48	1.04		0.0016	0.0048	0.9881	0.5954	0.3088	0.1795	0.3282	0.1096	0.009	0.0177	0.2011	0.6131	0.1415	0.1637	0.1087	0.1644	0.0243	0.0277	0.4673	0.246	0.0012	0.0014	0.7854	0.1847		1.6128	0.9442	0.8115	0.9355
182	201	LC/MS pos early	37459	Amino acid	Glutamate family (alpha-ketoglutarate derived)	ergothioneine		1.22	0.88	17.12	20.71	3.63	2.6	0.71	0.86	1.06	0.21	14.84	4.9		0.3918	0.1804	0.8628	0.5636	0.0003	0.0011	5.2632e-06	0.0002	0.0373	0.0412	0.0873	0.6131	0.566	0.3681	0.3334	0.2787	0.9827	0.3827	0.0222	0.046	3.4574e-05	0.0002	0.0047	0.0044		0.3658	1.327	0.448	1.1646
183	213	LC/MS pos early	1416	Amino acid	Glutamate family (alpha-ketoglutarate derived)	gamma-aminobutyrate (GABA)		0.99	1.24	1.28	1.64	0.93	1.17	0.71	0.91	0.85	0.65	1.11	0.86		0.8182	0.3068	0.0059	0.1311	0.0005	0.0017	0.0031	0.0039	0.2785	0.1705	0.0299	0.6131	0.0155	0.0573	0.0852	0.1456	0.0208	0.0257	0.0056	0.0231	0.104	0.0347	0.0225	0.0121		1.0225	0.949	1.0072	1.1797
184	235	LC/MS pos early	57	Amino acid	Glutamate family (alpha-ketoglutarate derived)	glutamate		0.76	1.08	0.4	0.63	0.79	1.12	0.93	1.46	1.15	1.37	0.62	0.81		0.0052	0.0093	0.4283	0.4352	8.2857e-05	0.0007	0.0158	0.0118	0.0611	0.0577	0.1205	0.6131	0.2602	0.2278	0.0477	0.1214	0.009	0.0149	0.0277	0.0504	0.0013	0.0016	0.128	0.0451		1.1439	0.8982	0.8642	0.9656
185	236	LC/MS pos early	33487	Amino acid	Glutamate family (alpha-ketoglutarate derived)	glutamate, gamma-methyl ester		0.89	1.1	0.85	0.71	0.9	1.12	1.01	0.84	0.92	1.03	0.88	0.67		0.2916	0.1447	0.6693	0.5061	0.3187	0.1835	0.0349	0.0207	0.3627	0.1992	0.626	0.697	0.8688	0.4881	0.2153	0.2377	0.4946	0.2332	0.7659	0.3374	0.2677	0.0734	0.0658	0.0276		1.1864	1.0695	1.0571	1.1809
186	237	LC/MS pos early	53	Amino acid	Glutamate family (alpha-ketoglutarate derived)	glutamine		0.6	1.08	1.15	1.57	0.52	0.94	0.6	0.82	0.29	0.34	0.56	0.49		0.0085	0.0143	0.7914	0.5414	0.2972	0.175	0.3409	0.1124	0.0009	0.0045	0.6973	0.7204	0.0496	0.1016	0.3174	0.2725	1.1038e-05	0.0009	0.0032	0.0212	0.006	0.0042	0.044	0.0203		2.4372	1.2771	1.4702	1.3851
187	258	LC/MS pos early	1574	Amino acid	Glutamate family (alpha-ketoglutarate derived)	histamine		9.4	1.03	0.4	1.33	9.76	1.07	0.44	1.48	5.11	0.23	0.22	0.3		8.7583e-05	0.0007	0.9144	0.579	0.1649	0.1136	0.5267	0.1561	9.6203e-06	0.0003	0.9079	0.7765	0.235	0.2142	0.3336	0.2787	0.0275	0.0303	5.2687e-05	0.0024	0.0002	0.0005	0.0078	0.0059		0.1961	1.9139	1.8432	1.9766
188	259	LC/MS pos early	59	Amino acid	Glutamate family (alpha-ketoglutarate derived)	histidine		0.76	0.93	0.9	1.15	0.86	1.06	0.9	1.15	0.86	0.89	1.02	1.1		0.2111	0.1201	0.7386	0.5236	0.2357	0.1494	0.2418	0.087	0.5288	0.2586	0.6328	0.6989	0.3789	0.2883	0.028	0.0994	0.5212	0.2424	0.5201	0.2605	0.4791	0.1177	0.3373	0.0955		1.2566	1.0869	0.9546	1.0154
190	261	LC/MS pos early	22138	Amino acid	Glutamate family (alpha-ketoglutarate derived)	homocitrulline		1.44	1.32	2.16	1.66	1.52	1.39	1.07	0.82	0.77	0.54	1.15	0.68		0.0599	0.0489	0.0637	0.2326	0.0006	0.0018	0.0012	0.002	0.0302	0.0366	0.0456	0.6131	0.5625	0.3668	0.0605	0.1311	0.1823	0.1074	0.0011	0.0115	0.289	0.0785	0.0122	0.0075		0.7389	1.1205	1.0657	1.483
191	314	LC/MS pos early	33953	Amino acid	Glutamate family (alpha-ketoglutarate derived)	N-acetylarginine		0.19	0.87	1.62	1	0.21	1	1.02	0.63	0.34	1.63	2.97	1.88		0.0028	0.0063	0.7695	0.5331	0.0378	0.0359	0.9422	0.2402	0.0014	0.0052	0.7086	0.7207	0.8608	0.4869	0.0469	0.1212	0.0011	0.0045	0.099	0.1086	0.0138	0.0075	0.0421	0.0198		3.1432	0.6687	0.582	0.5809
192	322	LC/MS polar	15720	Amino acid	Glutamate family (alpha-ketoglutarate derived)	N-acetylglutamate		0.53	1.32	0.42	1.52	0.5	1.24	0.53	1.91	1.38	1.49	1.11	1.72		0.0255	0.0261	0.4181	0.4344	0.0003	0.0011	0.1075	0.0478	0.0171	0.0261	0.5558	0.6752	0.0228	0.0742	0.0133	0.0732	0.1039	0.0716	0.1984	0.1494	0.3988	0.1034	0.0644	0.0275		1.5201	0.754	0.8022	0.9937
193	323	LC/MS pos early	33943	Amino acid	Glutamate family (alpha-ketoglutarate derived)	N-acetylglutamine		0.59	1.27	0.66	1.31	0.4	0.86	0.44	0.88	0.35	0.39	0.39	0.4		0.0875	0.0635	0.4477	0.4394	0.0321	0.0313	0.6624	0.185	0.0109	0.0195	0.5942	0.694	0.0103	0.0516	0.4616	0.324	0.0046	0.0103	0.0065	0.0252	0.004	0.0032	0.0328	0.0162		2.7114	1.0848	1.5928	1.3747
196	329	LC/MS pos early	34387	Amino acid	Glutamate family (alpha-ketoglutarate derived)	N-acetylproline		1.18	0.77	1.49	1.17	1.3	0.84	1.32	1.04	1.31	1.34	1.66	2.04		0.3293	0.1581	0.1073	0.2673	0.0086	0.0114	0.3184	0.107	0.1468	0.108	0.2854	0.6201	0.0276	0.0825	0.8794	0.4552	0.1386	0.0877	0.0199	0.0433	0.0039	0.0032	0.0033	0.0034		0.7305	0.9474	0.8644	0.7252
197	351	LC/MS pos early	1493	Amino acid	Glutamate family (alpha-ketoglutarate derived)	ornithine		0.68	0.89	0.94	1.95	0.72	0.95	0.82	1.7	0.69	0.78	0.95	1.7		0.005	0.0091	0.4601	0.4454	0.6684	0.3112	0.0048	0.0052	0.0244	0.0337	0.6038	0.6952	0.1746	0.1819	0.0172	0.0806	0.0197	0.0252	0.0732	0.0954	0.6067	0.1428	0.03	0.0153		1.4633	1.0576	0.9966	0.943
199	369	LC/MS pos early	1898	Amino acid	Glutamate family (alpha-ketoglutarate derived)	proline		0.71	1.11	0.83	0.97	0.67	1.06	0.86	1	0.92	1.16	1.07	1.02		0.04	0.0358	0.3717	0.4163	0.2655	0.1643	0.8368	0.218	0.0149	0.024	0.6735	0.7149	0.4049	0.2985	0.8945	0.4583	0.5618	0.2578	0.7013	0.3188	0.5626	0.1347	0.7785	0.1841		1.2965	0.8749	0.9217	0.9726
200	378	LC/MS pos early	46225	Amino acid	Glutamate family (alpha-ketoglutarate derived)	pyroglutamine*		1.13	1.27	1.85	1.73	1.04	1.17	1.26	1.18	0.88	1.07	1.45	1.46		0.2318	0.1281	0.0153	0.1694	0.0032	0.0055	0.0751	0.0375	0.6183	0.2905	0.0999	0.6131	0.1343	0.1608	0.6452	0.3867	0.3023	0.1611	0.6296	0.298	0.0242	0.0115	0.2104	0.0653		0.8551	0.8905	0.9646	1.1324
204	420	LC/MS pos early	32306	Amino acid	Glutamate family (alpha-ketoglutarate derived)	trans-4-hydroxyproline		1.3	1.94	1.16	1.21	0.93	1.39	0.72	0.75	1.11	0.85	0.99	0.53		0.1287	0.0841	0.0009	0.0499	0.6731	0.3126	0.2688	0.0955	0.7312	0.3211	0.0452	0.6131	0.1609	0.1765	0.3283	0.2764	0.5819	0.2648	0.3333	0.2045	0.7838	0.177	0.0014	0.0017		0.898	0.8374	1.1656	1.6238
205	342	LC/MS pos early	37431	Amino acid	Glutamate family (alpha-ketoglutarate derived)	N-methylproline		0.84	1.06	1.1	1.23	0.91	1.16	0.89	1	0.96	0.93	1.25	1.07		0.6421	0.2586	0.5177	0.4661	0.3329	0.1893	0.3251	0.1089	0.7243	0.3191	0.3514	0.6416	0.4631	0.3249	0.8577	0.4472	0.9033	0.3641	0.9601	0.3911	0.2204	0.0613	0.6962	0.1699		1.0225	0.9353	0.8609	0.995
211	126	LC/MS pos early	40499	Amino acid	Glutamate family (alpha-ketoglutarate derived)	4-hydroxyglutamate		1.38	1.14	0.92	1.25	1.34	1.11	0.97	1.32	1.2	0.87	0.8	0.96		0.0806	0.0596	0.1582	0.3033	0.6201	0.2971	0.181	0.0719	0.0953	0.0778	0.2634	0.6196	0.9333	0.5072	0.1103	0.1646	0.3023	0.1611	0.1216	0.1169	0.0504	0.0197	0.6363	0.1584		0.8019	1.0761	1.1037	1.2227
214	31	LC/MS pos early	30460	Amino acid	Glutamate family (alpha-ketoglutarate derived)	1-methylhistidine		1.34	0.96	1.6	1.67	1.52	1.09	0.94	0.99	0.95	0.59	1.13	1.02		0.0802	0.0596	0.576	0.4843	6.3637e-05	0.0006	0.0017	0.0025	0.0311	0.0369	0.4186	0.6462	0.4649	0.3251	0.8437	0.4466	0.9495	0.3756	0.0023	0.0181	0.0698	0.0255	0.7357	0.1765		0.7414	1.1295	0.9946	1.0871
218	334	LC/MS pos early	43249	Amino acid	Glutamate family (alpha-ketoglutarate derived)	N-delta-acetylornithine		1.82	0.58	2.07	1.42	2.67	0.85	1.2	0.83	1.31	0.59	1.49	1.45		0.0113	0.0154	0.0313	0.1948	4.3814e-06	7.9977e-05	0.0117	0.0096	0.0023	0.0072	0.0976	0.6131	0.1343	0.1608	0.0139	0.0732	0.1028	0.0713	0.0364	0.0596	0.0002	0.0005	0.0055	0.0048		0.5794	1.5477	1.0558	0.8967
222	343	LC/MS pos early	43586	Amino acid	Glutamate family (alpha-ketoglutarate derived)	N-monomethylarginine		0.28	1.15	1.76	1.25	0.31	1.26	1.02	0.73	0.24	0.78	1.47	0.85		0.0005	0.0023	0.4206	0.4344	0.0016	0.0033	0.2777	0.0977	2.7988e-05	0.0006	0.2406	0.6196	0.8192	0.4753	0.0167	0.0806	3.4363e-06	0.0006	0.26	0.1762	0.0555	0.0214	0.341	0.0962		3.2489	1.0033	0.916	1.1571
223	122	LC/MS pos early	15681	Amino acid	Glutamate family (alpha-ketoglutarate derived)	4-guanidinobutanoate		0.27	1.16	0.3	0.73	0.26	1.13	0.44	1.07	1.1	1.87	1.24	1.17		1.0517e-05	0.0003	0.1574	0.3033	0.0298	0.0296	0.1741	0.0701	8.3008e-06	0.0003	0.326	0.6222	0.1083	0.1386	0.5239	0.3467	0.7508	0.3223	0.0206	0.0433	0.1089	0.0358	0.1772	0.0572		2.9123	0.7596	0.7777	0.8826
225	128	LC/MS pos early	32349	Amino acid	Glutamate family (alpha-ketoglutarate derived)	4-imidazoleacetate		1.58	1.08	0.64	1.02	1.49	1.01	0.76	1.2	1.13	0.58	0.46	0.54		0.0104	0.015	0.5915	0.4896	0.01	0.0129	0.8505	0.2204	0.0346	0.039	0.9067	0.7765	0.0643	0.1122	0.1209	0.1711	0.3682	0.1831	0.008	0.0278	0.0005	0.0009	0.0013	0.0017		0.927	1.3787	1.4657	1.4867
236	168	LC/MS pos early	35101	Amino acid	Glutamate family (alpha-ketoglutarate derived)	beta-guanidinopropanoate		1.27	1.56	2.54	2.26	1.02	1.25	1.19	1.05	0.57	0.66	1.13	0.95		0.2394	0.1296	0.1021	0.2613	0.0004	0.0012	0.0456	0.0259	0.9075	0.3609	0.3814	0.6462	0.1536	0.1726	0.9307	0.469	0.0479	0.0437	0.0946	0.1086	0.4917	0.1205	0.758	0.1806		0.8134	0.8265	1.0359	1.2929
240	274	LC/MS pos early	1125	Amino acid	Branched Chain Amino Acids (OAA derived)	isoleucine		0.96	1.06	1.67	1.92	0.92	1.02	0.98	1.13	0.88	0.93	1.52	1.69		0.9736	0.3426	0.5709	0.4843	0.0001	0.0008	0.0004	0.001	0.83	0.3426	0.8839	0.7765	0.7923	0.4643	0.2723	0.255	0.6223	0.2796	0.4884	0.2511	0.0003	0.0006	0.0014	0.0017		0.9891	0.9141	0.9519	0.9678
254	73	LC/MS polar	38276	Amino acid	Branched Chain Amino Acids (pyruvate derived)	2,3-dihydroxyisovalerate		0.9	0.47	0.19	0.24	1.73	0.89	1.19	1.47	1.56	1.07	0.33	0.55		0.837	0.3107	0.114	0.2713	0.0015	0.0032	3.8015e-05	0.0004	0.2039	0.1371	0.4768	0.652	0.3581	0.2773	0.0523	0.1248	0.1773	0.1056	0.5182	0.2604	0.0001	0.0004	0.0059	0.005		1.2159	2.1065	1.0997	0.9812
257	85	LC/MS neg	36746	Amino acid	Branched Chain Amino Acids (pyruvate derived)	2-hydroxy-3-methylvalerate		1.51	0.64	2.6	1.22	2.31	0.97	2.83	1.33	0.85	1.05	1.47	2		0.0291	0.0283	0.0456	0.1978	0.0143	0.0169	0.4828	0.1467	0.0013	0.0051	0.8504	0.7663	0.002	0.0301	0.3088	0.2673	0.0907	0.065	0.824	0.3534	0.22	0.0613	0.0225	0.0121		0.4975	1.1475	0.7522	0.7318
259	112	LC/MS polar	1549	Amino acid	Branched Chain Amino Acids (pyruvate derived)	3-hydroxyisobutyrate		0.55	1.14	0.64	0.66	0.58	1.19	1.33	1.36	0.59	1.37	0.69	0.79		0.0212	0.0234	0.24	0.3433	0.0028	0.0049	0.1481	0.0618	0.0281	0.0361	0.1674	0.6131	0.3346	0.2644	0.0536	0.1248	0.0325	0.0337	0.2805	0.1835	0.0405	0.0166	0.0703	0.0291		1.6731	0.9643	0.9272	1.1032
260	117	LC/MS polar	44526	Amino acid	Branched Chain Amino Acids (pyruvate derived)	3-methyl-2-oxobutyrate		1.16	0.63	0.33	0.62	1.37	0.73	0.81	1.51	2.01	1.18	0.57	1.17		0.6463	0.259	0.1339	0.2922	0.0034	0.0057	0.016	0.0118	0.3166	0.1844	0.3091	0.6222	0.5063	0.3438	0.0265	0.0994	0.0279	0.0306	0.355	0.2104	0.067	0.025	0.302	0.0871		1.0077	1.3775	1.1732	0.8622
262	129	LC/MS neg	22116	Amino acid	Branched Chain Amino Acids (pyruvate derived)	4-methyl-2-oxopentanoate		0.43	0.51	1.4	1	1.03	1.22	1	0.72	0.4	0.39	1.29	0.76		0.1487	0.0938	0.0649	0.2337	0.0836	0.0664			0.6989	0.3117	0.5679	0.6852			0.0836	0.1456	0.1181	0.0788	0.0239	0.048	0.1637	0.0494	0.3739	0.1035		1.2191	1.2497	0.5217	0.6363
265	154	LC/MS neg	22132	Amino acid	Branched Chain Amino Acids (pyruvate derived)	alpha-hydroxyisocaproate		1.2	0.39	1.35	0.52	2.92	0.94	2.83	1.1	0.99	0.96	1.12	1.3		0.0942	0.0677	0.0035	0.0976	0.1821	0.1214	0.0039	0.0046	0.0039	0.0101	0.6184	0.697	0.0006	0.0301	0.5805	0.3591	0.3739	0.1839	0.9921	0.3996	0.7008	0.1617	0.1412	0.0476		0.5482	1.5985	0.6578	0.6215
266	155	LC/MS polar	46537	Amino acid	Branched Chain Amino Acids (pyruvate derived)	alpha-hydroxyisovalerate		0.7	0.82	1.04	0.57	0.87	1.03	2.34	1.29	0.53	1.4	0.78	0.98		0.0332	0.0313	0.0878	0.2551	0.6484	0.305	0.0217	0.0144	0.3907	0.2082	0.6854	0.7186	0.0034	0.0335	0.0055	0.0561	0.0075	0.0137	0.1117	0.1132	0.0108	0.0063	0.7599	0.1806		1.3864	1.2105	0.9677	0.9986
267	169	LC/MS polar	12129	Amino acid	Branched Chain Amino Acids (pyruvate derived)	beta-hydroxyisovalerate		0.7	1.65	4.08	4.57	0.47	1.12	1.15	1.28	0.27	0.67	1.61	1.85		0.2649	0.1391	0.0252	0.1948	9.7e-05	0.0007	0.0019	0.0027	0.0391	0.0418	0.5037	0.6531	0.5161	0.3463	0.5569	0.3541	0.0022	0.0076	0.0334	0.0557	0.074	0.0267	0.1022	0.0375		1.6737	0.789	1.1651	1.3017
268	281	LC/MS pos early	60	Amino acid	Branched Chain Amino Acids (pyruvate derived)	leucine		0.78	1.03	1.18	1.51	0.75	0.99	0.79	1	0.9	0.94	1.37	1.38		0.147	0.0932	0.7934	0.5414	0.0842	0.0665	0.0003	0.0008	0.1096	0.0858	0.8938	0.7765	0.0462	0.0995	0.9897	0.4845	0.5505	0.2541	0.4982	0.2532	0.0011	0.0014	0.0045	0.0044		1.1964	0.8999	0.9291	0.9224
270	302	LC/MS polar	1496	Amino acid	Branched Chain Amino Acids (pyruvate derived)	methylmalonate (MMA)		1.24	1.6	2.35	2.42	0.96	1.24	0.8	0.83	0.81	0.68	1.54	1.03		0.2676	0.1393	0.0144	0.1694	0.0001	0.0008	0.0004	0.001	0.7982	0.3367	0.2503	0.6196	0.154	0.1726	0.0271	0.0994	0.1565	0.0959	0.0168	0.0399	0.0226	0.0111	0.7074	0.1714		0.8976	0.8612	1.1101	1.3756
271	304	LC/MS polar	15745	Amino acid	Branched Chain Amino Acids (pyruvate derived)	methylsuccinate		0.64	0.62	0.95	0.93	0.92	0.88	2.07	2.03	1.68	3.8	2.49	5.7		0.0378	0.0344	0.0203	0.187	0.9758	0.403	0.5023	0.1509	0.659	0.3025	0.469	0.6493	0.0099	0.0512	0.0325	0.1019	0.0571	0.048	3.2097e-05	0.0019	0.0004	0.0007	0.0002	0.0005		0.8464	0.775	0.5416	0.4792
272	324	LC/MS neg	33967	Amino acid	Branched Chain Amino Acids (pyruvate derived)	N-acetylisoleucine		0.79	0.92	1.21	1.34	0.86	1	1.09	1.2	0.82	1.04	1.26	1.51		0.2603	0.1382	0.733	0.521	0.0916	0.0715	0.1256	0.0539	0.48	0.2416	0.9969	0.7911	0.8388	0.4806	0.0695	0.1367	0.3577	0.1795	0.9291	0.3838	0.033	0.0143	0.0056	0.0048		1.1251	0.9681	0.8922	0.895
273	325	LC/MS neg	1587	Amino acid	Branched Chain Amino Acids (pyruvate derived)	N-acetylleucine		1.01	1.21	0.84	1.43	0.85	1.01	0.65	1.1	1.13	0.86	0.93	1.01		0.9763	0.3428	0.3438	0.3984	0.3659	0.2036	0.0272	0.0169	0.1872	0.1289	0.9488	0.7765	0.0399	0.0961	0.4895	0.334	0.5832	0.2648	0.3588	0.2117	0.549	0.1318	0.8589	0.1975		1.0702	0.9079	1.0851	1.1009
274	333	LC/MS neg	1591	Amino acid	Branched Chain Amino Acids (pyruvate derived)	N-acetylvaline		0.91	1.12	0.83	1.1	1.04	1.28	0.7	0.93	1.15	0.78	1.05	0.77		0.5193	0.2192	0.5295	0.472	0.2243	0.1429	0.5898	0.1699	0.6333	0.2943	0.1694	0.6131	0.0688	0.1122	0.518	0.3438	0.3918	0.1905	0.0973	0.1086	0.5679	0.135	0.1646	0.0538		1.0095	1.0479	0.9148	1.1697
277	437	LC/MS pos early	1649	Amino acid	Branched Chain Amino Acids (pyruvate derived)	valine		0.94	1.07	0.99	1.21	0.97	1.1	0.87	1.06	1.01	0.9	1.06	1.03		0.5868	0.2407	0.5151	0.4654	0.8253	0.3656	0.0871	0.0419	0.7863	0.335	0.287	0.6201	0.166	0.1776	0.255	0.2485	0.8075	0.3357	0.4286	0.2331	0.2728	0.0745	0.6685	0.1652		1.0067	0.9763	0.9466	1.0411
278	92	LC/MS polar	15667	Amino acid	Branched Chain Amino Acids (pyruvate derived)	2-isopropylmalate		1.07	0.46	0.02	0.07	2.17	0.94	0.31	0.86	10.84	1.54	0.25	0.23		0.9087	0.3295	0.7234	0.5169	0.3142	0.1815	0.017	0.0121	0.6497	0.299	0.996	0.7911	0.4595	0.3243	0.3398	0.2809	0.796	0.3333	0.323	0.2022	0.1161	0.0379	0.0744	0.0304		0.787	1.7056	0.8395	0.785
296	132	LC/MS pos early	1419	Amino acid	Amines and polyamines	5-methylthioadenosine (MTA)		0.59	0.94	0.62	0.48	0.79	1.26	1.5	1.15	0.98	1.86	1.04	0.96		0.0272	0.0273	0.8816	0.5717	0.0091	0.012	0.0781	0.0383	0.248	0.1569	0.2378	0.6196	0.3432	0.2675	0.3494	0.281	0.873	0.3578	0.1272	0.1188	0.7141	0.1644	0.7854	0.1847		1.2556	0.9879	0.7355	0.9239
298	372	LC/MS pos early	1408	Amino acid	Amines and polyamines	putrescine		0.15	0.8	0.3	0.45	0.21	1.15	0.85	1.24	0.82	3.3	1.7	1.83		7.6097e-05	0.0007	0.3705	0.4163	0.0037	0.0063	0.0109	0.0091	5.1014e-05	0.0008	0.8428	0.7646	0.6188	0.3893	0.4477	0.3197	0.2898	0.1559	0.0003	0.0045	0.1436	0.045	0.099	0.0372		3.149	0.6641	0.4615	0.5322
299	400	LC/MS pos late	485	Amino acid	Amines and polyamines	spermidine		0.35	0.64	0.07	0.18	0.49	0.89	0.92	2.41	1.62	3.04	0.32	0.86		0.034	0.0318	0.6587	0.5061	2.6133e-05	0.0003	0.0053	0.0056	0.0715	0.0637	0.9202	0.7765	0.5315	0.3545	0.1673	0.2049	0.005	0.011	0.0304	0.0537	0.0833	0.0295	0.6874	0.1686		2.0371	0.9963	0.7096	0.634
302	318	LC/MS pos early	43530	Amino acid	Amines and polyamines	N-acetyl-cadaverine		1.75	0.21	1.31	0.59	7.9	0.97	1.63	0.74	1.37	0.28	1.02	0.77		0.1777	0.1069	0.0965	0.2551	0.3791	0.2072	0.0121	0.0097	0.0383	0.0415	0.9039	0.7765	0.0468	0.0995	0.3486	0.281	0.3356	0.1724	0.1997	0.1497	0.8155	0.1824	0.399	0.1092		0.4959	3.9199	0.867	0.8423
304	330	LC/MS pos early	37496	Amino acid	Amines and polyamines	N-acetylputrescine		0.29	0.73	0.46	0.38	0.41	1.04	1.73	1.44	0.69	2.88	1.09	1.5		6.8737e-05	0.0007	0.1365	0.2922	0.0078	0.011	0.0002	0.0007	0.0003	0.0027	0.9021	0.7765	0.009	0.0483	0.0873	0.1462	0.0337	0.0343	0.0002	0.0044	0.8316	0.185	0.0483	0.0217		2.2629	0.9382	0.6599	0.6888
305	336	LC/MS pos early	43026	Amino acid	Amines and polyamines	nicotianamine		1.2	1.71	2.56	1.9	0.96	1.36	1.09	0.81	0.24	0.27	0.51	0.3		0.3961	0.1806	0.0413	0.1978	2.5263e-06	6.6203e-05	0.0039	0.0046	0.96	0.3742	0.1732	0.6131	0.649	0.4049	0.1152	0.1673	0.0013	0.0053	0.0004	0.0051	0.0098	0.0058	0.0003	0.0006		1.53	1.4641	1.8357	2.5054
309	134	LC/MS neg	1494	Amino acid	Glutathione metabolism	5-oxoproline		0.71	0.96	0.97	1.78	0.64	0.87	0.5	0.92	0.88	0.68	1.2	1.27		0.0329	0.0313	0.7163	0.5147	0.9085	0.3875	0.0005	0.001	0.0027	0.0079	0.4289	0.6462	0.0158	0.0573	0.3173	0.2725	0.3879	0.1897	0.0037	0.0212	0.1426	0.0449	0.0923	0.0355		1.3864	0.8923	0.9822	0.8584
310	188	LC/MS pos early	35159	Amino acid	Glutathione metabolism	cysteine-glutathione disulfide		2.08	0.76	0.19	0.69	2.65	0.96	1.52	5.46	1.67	0.96	0.15	0.87		0.0223	0.024	0.1313	0.2922	0.0822	0.0661	0.0769	0.0381	0.0025	0.0076	0.8734	0.7765	0.1959	0.193	0.005	0.0547	0.9658	0.3786	0.6398	0.302	0.0027	0.0027	0.6996	0.1703		0.6156	1.6293	1.283	1.2323
314	350	LC/MS pos early	34592	Amino acid	Glutathione metabolism	ophthalmate		4.44	1.17	1.3	1.19	6.02	1.59	2.1	1.91	1.37	0.48	0.4	0.48		0.0479	0.0406	0.8744	0.5695	0.8945	0.3846	0.3809	0.1217	0.0001	0.0014	0.2743	0.6196	0.0686	0.1122	0.0639	0.1335	0.7214	0.3128	0.023	0.0473	0.1313	0.0424	0.0984	0.0372		0.2834	1.707	1.2585	2.0027
319	189	LC/MS pos early	35637	Amino acid	Glutathione metabolism	cysteinylglycine		0.87	0.9	1.41	0.76	0.95	0.98	1.34	0.72	0.63	0.89	1.03	0.76		0.1551	0.0971	0.6748	0.5061	0.1349	0.0981	0.0935	0.0437	0.6267	0.2931	0.8074	0.7503	0.1561	0.1737	0.0824	0.1456	0.068	0.0535	0.6646	0.3104	0.8713	0.1909	0.0983	0.0372		1.1883	1.1303	1.0336	1.0155
320	214	LC/MS pos early	37063	Amino acid	Glutathione metabolism	gamma-glutamylalanine		0.84	1.01	0.57	0.71	0.85	1.02	0.84	1.05	1.77	1.76	1.2	1.23		0.2358	0.1294	0.7431	0.5254	0.0013	0.003	0.0159	0.0118	0.3079	0.1817	0.7675	0.7348	0.0992	0.1314	0.7068	0.4111	0.001	0.0044	0.0128	0.0362	0.2165	0.0605	0.0834	0.0329		0.9723	0.8253	0.8212	0.836
321	216	LC/MS pos early	36738	Amino acid	Glutathione metabolism	gamma-glutamylglutamate		0.77	0.96	0.44	0.82	0.8	0.99	0.58	1.1	2.29	1.68	1.29	1.43		0.2005	0.1171	0.8408	0.5539	7.8935e-05	0.0007	0.0897	0.0428	0.228	0.1481	0.9778	0.7882	0.0016	0.0301	0.3029	0.2653	0.0005	0.0032	0.0125	0.036	0.1414	0.0447	0.0409	0.0195		0.9628	0.7697	0.7452	0.7399
322	217	LC/MS pos early	2730	Amino acid	Glutathione metabolism	gamma-glutamylglutamine		0.72	0.92	0.82	1.15	0.62	0.79	0.58	0.81	0.55	0.51	0.63	0.64		0.0581	0.0479	0.661	0.5061	0.0522	0.0472	0.7739	0.2063	0.0124	0.0211	0.2628	0.6196	0.0419	0.0961	0.27	0.255	0.0004	0.0032	0.0255	0.0482	0.0314	0.0138	0.1008	0.0374		1.8501	1.1409	1.3277	1.0472
323	218	LC/MS pos early	33949	Amino acid	Glutathione metabolism	gamma-glutamylglycine		0.8	1.15	0.43	1.15	0.69	0.99	0.27	0.72	2.79	1.08	1.49	1.09		0.442	0.1958	0.3739	0.417	0.0158	0.0186	0.2431	0.0872	0.1787	0.1245	0.8895	0.7765	0.0026	0.0332	0.104	0.1607	0.0069	0.0129	0.3739	0.2142	0.0557	0.0214	0.5073	0.133		0.812	0.5608	0.6507	0.6424
324	219	LC/MS pos early	18245	Amino acid	Glutathione metabolism	gamma-glutamylhistidine		1	0.85	0.63	1.03	1	0.85	0.68	1.1	1.44	0.98	0.91	1.18		0.9411	0.3342	0.6226	0.498	0.002	0.0039	0.6799	0.1885	0.8115	0.339	0.4235	0.6462	0.0137	0.0572	0.197	0.2268	0.023	0.0272	0.8883	0.3756	0.667	0.155	0.2459	0.074		1.0039	1.0031	1.0045	0.8569
325	220	LC/MS pos early	34456	Amino acid	Glutathione metabolism	gamma-glutamylisoleucine*		1.08	1.09	1.46	2.2	0.88	0.9	0.67	1.01	1.65	1.25	2.24	2.51		0.5272	0.2215	0.6062	0.4927	0.0453	0.0418	0.0031	0.0038	0.6945	0.3113	0.3796	0.6462	0.0834	0.1185	0.9705	0.4816	0.0486	0.0441	0.283	0.1836	7.1449e-05	0.0003	0.0006	0.001		0.8302	0.7344	0.8932	0.8028
326	221	LC/MS pos early	18369	Amino acid	Glutathione metabolism	gamma-glutamylleucine		0.95	1.08	0.92	1.5	0.81	0.92	0.68	1.11	1.46	1.22	1.42	1.71		0.8046	0.3037	0.8024	0.5415	0.6926	0.32	0.0185	0.0129	0.2025	0.1367	0.4949	0.652	0.0357	0.091	0.5039	0.3374	0.0505	0.0451	0.075	0.0957	0.0049	0.0037	0.0165	0.0095		1.01	0.8212	0.9611	0.8856
327	215	LC/MS pos early	33934	Amino acid	Glutathione metabolism	gamma-glutamyl-epsilon-lysine		0.73	1.85	1.93	1.64	0.64	1.62	0.79	0.67	0.32	0.39	0.84	0.35		0.2379	0.1296	0.0281	0.1948	0.0272	0.0273	0.0178	0.0125	0.0638	0.059	0.1363	0.6131	0.6004	0.3798	0.049	0.1225	0.003	0.0089	0.005	0.0231	0.9207	0.2008	0.0007	0.001		1.4832	0.95	1.0893	1.7596
328	222	LC/MS pos early	44872	Amino acid	Glutathione metabolism	gamma-glutamylmethionine		1.42	1.04	0.6	0.94	1.26	0.92	0.81	1.26	1.27	0.82	0.54	0.74		0.0251	0.0259	0.711	0.5147	0.0327	0.0316	0.5692	0.1648	0.1621	0.1153	0.5296	0.6688	0.3161	0.2546	0.2235	0.2392	0.2658	0.1452	0.1787	0.1436	0.002	0.0022	0.0753	0.0305		0.9095	1.1434	1.2905	1.1932
329	223	LC/MS pos early	33422	Amino acid	Glutathione metabolism	gamma-glutamylphenylalanine		1.76	1.06	1.04	1.19	1.59	0.95	1.06	1.23	1.71	1.14	1	1.29		0.0111	0.0153	0.8935	0.5749	0.6374	0.3022	0.5117	0.1533	0.0129	0.0218	0.7394	0.7277	0.5821	0.3712	0.4415	0.3187	0.0236	0.0275	0.2812	0.1835	0.808	0.1812	0.309	0.0885		0.5771	0.916	1.0174	0.968
330	224	LC/MS pos early	33364	Amino acid	Glutathione metabolism	gamma-glutamylthreonine*		1.24	1.47	2.43	1.64	1.07	1.27	1.08	0.73	0.7	0.7	1.36	0.78		0.3048	0.1504	0.2257	0.3401	0.0025	0.0046	0.0463	0.026	0.5632	0.2693	0.4893	0.652	0.8872	0.4905	0.1248	0.172	0.3503	0.1773	0.1096	0.1117	0.1446	0.0452	0.4706	0.125		0.8993	0.9638	1.1188	1.4204
331	225	LC/MS pos early	33947	Amino acid	Glutathione metabolism	gamma-glutamyltryptophan		1.09	1.19	1.14	1.2	1.03	1.13	1.98	2.08	0.74	1.43	0.78	1.44		0.4779	0.2072	0.2081	0.3368	0.4806	0.2464	0.38	0.1217	0.5798	0.2757	0.377	0.6462	0.0278	0.0825	0.004	0.0547	0.6543	0.2902	0.1976	0.1494	0.153	0.0474	0.0659	0.0276		0.9384	0.9645	1.0202	1.1508
332	226	LC/MS pos early	2734	Amino acid	Glutathione metabolism	gamma-glutamyltyrosine		1.16	0.76	0.58	0.94	1.26	0.82	0.71	1.14	2.58	1.45	1.29	1.81		0.6594	0.2618	0.2106	0.3368	0.0132	0.0158	0.8101	0.2129	0.3391	0.1926	0.6133	0.697	0.0541	0.1035	0.4809	0.3293	0.0088	0.0147	0.1091	0.1117	0.2798	0.0762	0.0097	0.0065		0.6935	0.8719	0.8071	0.6587
333	227	LC/MS pos early	43829	Amino acid	Glutathione metabolism	gamma-glutamylvaline		1.01	1.17	0.82	1.38	0.86	1	0.56	0.95	1.74	1.14	1.42	1.34		0.9668	0.341	0.4609	0.4454	0.1235	0.0912	0.0107	0.0091	0.3088	0.1817	0.9419	0.7765	0.0018	0.0301	0.3192	0.273	0.0023	0.0079	0.3653	0.2121	0.0275	0.0127	0.0819	0.0324		0.8922	0.7666	0.8974	0.8995
339	103	LC/MS polar	35629	Carbohydrate	Glycolysis	2-phosphoglycerate		0.33	1.27	9.37	7.99	0.36	1.37	1.47	1.26	0.11	0.47	3.2	2.94		0.0245	0.0255	0.5652	0.4843	0.0004	0.0014	0.001	0.0018	0.0207	0.0308	0.462	0.6485	0.4978	0.3399	0.3596	0.2861	0.0002	0.0028	0.1314	0.121	0.018	0.0093	0.0122	0.0075		2.1198	0.7554	0.7046	0.9624
343	231	LC/MS polar	48152	Carbohydrate	Glycolysis	glucose		0.93	1.16	0.76	0.83	0.89	1.1	0.95	1.04	1.13	1.21	0.92	0.87		0.2914	0.1447	0.0811	0.2551	0.0002	0.001	0.03	0.0183	0.0724	0.064	0.2428	0.6196	0.3616	0.2781	0.4939	0.334	0.0454	0.0424	0.0168	0.0399	0.1627	0.0493	0.1127	0.0403		1.0498	0.9316	0.9786	1.0771
345	232	LC/MS polar	31260	Carbohydrate	Glycolysis	glucose 6-phosphate		1.14	1.18	0.9	0.97	0.97	1	1.01	1.09	1.04	1.09	0.82	0.89		0.0563	0.047	0.156	0.3033	0.2168	0.1394	0.6013	0.1723	0.6876	0.3098	0.9421	0.7765	0.808	0.4711	0.2267	0.2392	0.6449	0.2875	0.4016	0.2225	0.0101	0.006	0.0703	0.0291		0.9589	0.9281	1.0923	1.0966
346	233	LC/MS polar	15443	Carbohydrate	Glycolysis	glucuronate		1.5	0.96	0.55	1.03	1.46	0.93	0.63	1.18	2.43	1.05	0.9	1.14		0.0203	0.0229	0.7698	0.5331	0.0073	0.0106	0.6563	0.1847	0.0396	0.0421	0.5883	0.694	0.0545	0.1035	0.1276	0.1726	0.0008	0.0043	0.9248	0.3829	0.4232	0.1079	0.2702	0.0801		0.698	1.0197	1.049	0.9759
347	272	LC/MS neg	46896	Carbohydrate	Glycolysis	Isobar: fructose 1,6-diphosphate, glucose 1,6-diphosphate, myo-inositol 1,4 or 1,3-diphosphate		2.72	0.83	6.21	6.07	2.89	0.88	1.05	1.03	1.29	0.47	2.94	3.44		0.0333	0.0313	0.7312	0.521	0.001	0.0027	0.0072	0.0069	0.0444	0.0453	0.7715	0.7367	0.5896	0.375	0.7276	0.4208	0.8056	0.3357	0.1381	0.1238	0.0109	0.0063	0.0405	0.0195		0.3412	0.9866	0.9289	0.8155
348	280	LC/MS polar	527	Carbohydrate	Glycolysis	lactate		0.93	0.89	0.85	0.99	1.13	1.08	0.99	1.14	1.5	1.3	1.37	1.44		0.6051	0.2463	0.8363	0.5531	0.4633	0.2396	0.8998	0.2316	0.7733	0.3319	0.3975	0.6462	0.9321	0.5072	0.2959	0.2618	0.0657	0.0519	0.1711	0.142	0.0289	0.0131	0.0074	0.0058		0.8444	0.9546	0.7868	0.8531
349	363	LC/MS polar	597	Carbohydrate	Glycolysis	phosphoenolpyruvate (PEP)		0.45	1.1	2.83	2.76	0.54	1.3	1.45	1.41	0.28	0.75	1.73	1.88		0.0237	0.025	0.723	0.5169	0.0316	0.031	0.0045	0.0051	0.067	0.061	0.3891	0.6462	0.2607	0.2278	0.1215	0.1711	0.0185	0.0245	0.3499	0.2089	0.0083	0.0051	0.0316	0.0159		1.7082	0.9161	0.7715	1.0037
351	379	LC/MS polar	48990	Carbohydrate	Glycolysis	pyruvate		2.48	0.61	0.28	0.38	2.8	0.69	1.49	2.06	2.26	1.2	0.25	0.75		0.0598	0.0489	0.5027	0.4605	0.0225	0.0242	0.0026	0.0034	0.079	0.068	0.4511	0.6462	0.1736	0.1818	0.0159	0.0806	0.1155	0.078	0.3504	0.2089	0.0067	0.0045	0.2454	0.074		0.6775	1.8966	1.6809	1.1536
357	156	LC/MS polar	528	Carbohydrate	TCA cycle	alpha-ketoglutarate		1.95	0.66	0.07	0.21	2.13	0.72	1.63	4.54	1.98	1.52	0.08	0.48		0.1377	0.0887	0.7668	0.5331	0.0014	0.0031	0.0061	0.0062	0.2318	0.15	0.5968	0.694	0.1449	0.1652	0.032	0.1019	0.1535	0.0947	0.1805	0.1439	0.0008	0.0012	0.0564	0.0249		0.8424	1.791	1.6406	1.1822
358	180	LC/MS pos early	52304	Carbohydrate	TCA cycle	cis-aconitate		0.77	1.14	0.63	0.89	1.01	1.49	0.64	0.91	0.74	0.47	0.61	0.37		0.3082	0.1515	0.4255	0.4345	0.0975	0.0754	0.528	0.1561	0.961	0.3742	0.1107	0.6131	0.0562	0.1037	0.6805	0.4012	0.2137	0.1226	0.0204	0.0433	0.1628	0.0493	0.0408	0.0195		1.3644	1.372	1.0442	1.5583
359	182	LC/MS neg	1564	Carbohydrate	TCA cycle	citrate		4.63	1.27	0.24	0.13	7.19	1.97	6.45	3.62	0.78	0.7	0.04	0.07		0.0047	0.0089	0.6852	0.5079	0.0118	0.0147	0.0039	0.0046	0.0015	0.0055	0.1368	0.6131	0.0013	0.0301	0.0861	0.1456	0.7625	0.3264	0.1728	0.1424	3.8219e-05	0.0002	0.001	0.0014		0.4198	3.0197	1.9451	3.8389
360	210	LC/MS polar	1643	Carbohydrate	TCA cycle	fumarate		0.98	0.96	0.72	0.93	1.04	1.02	0.96	1.24	1.08	1	0.79	0.97		0.7547	0.2889	0.8003	0.5414	0.0088	0.0116	0.4467	0.1379	0.8111	0.339	0.7855	0.744	0.6763	0.4168	0.0305	0.1019	0.3397	0.1735	0.9444	0.3874	0.0741	0.0267	0.6071	0.1535		1.0248	1.066	1.0075	1.0242
361	273	LC/MS polar	12110	Carbohydrate	TCA cycle	isocitrate		24.07	2.57	1.56	1.8	30.98	3.3	2.06	2.37	0.55	0.04	0.04	0.03		0.0002	0.0012	0.1904	0.3213	0.1403	0.1005	0.23	0.0841	0.0001	0.0013	0.0912	0.6131	0.2086	0.1996	0.1139	0.1668	0.4361	0.2096	8.6691e-05	0.0031	0.0002	0.0005	0.0003	0.0006		0.1286	3.9837	3.0958	10.226
362	289	LC/MS neg	1303	Carbohydrate	TCA cycle	malate		2.33	0.5	0.61	1.27	3.52	0.75	0.76	1.57	3.15	0.68	0.83	1.74		0.1982	0.1166	0.3151	0.3855	0.7757	0.3479	0.7159	0.1962	0.1157	0.0897	0.5928	0.694	0.6867	0.4205	0.7312	0.4208	0.415	0.2006	0.7791	0.3399	0.6165	0.1444	0.7209	0.1738		0.981	3.4534	2.2812	1.7133
363	290	LC/MS polar	20676	Carbohydrate	TCA cycle	maleate		1.16	1.02	1.02	1.5	0.79	0.69	0.76	1.11	1.24	1.18	1.08	1.74		0.6217	0.2524	0.9253	0.5807	0.7094	0.327	0.0503	0.0278	0.0783	0.0677	0.1603	0.6131	0.3413	0.2669	0.565	0.3565	0.5016	0.2348	0.3397	0.2055	0.5296	0.1285	0.009	0.0063		0.9201	0.7277	1.0703	0.7422
367	405	LC/MS polar	1437	Carbohydrate	TCA cycle	succinate		0.99	1.08	0.7	0.89	0.91	0.99	1	1.27	1.1	1.21	0.78	1		0.7757	0.2949	0.2232	0.3401	1.5781e-05	0.0002	0.156	0.0644	0.0341	0.039	0.8919	0.7765	0.8851	0.4905	0.0061	0.0561	0.0113	0.0174	0.0256	0.0482	0.0047	0.0036	0.9522	0.215		1.0164	0.9222	1.0057	0.9952
368	421	LC/MS pos early	52303	Carbohydrate	TCA cycle	trans-aconitate		0.49	1.1	0.39	0.65	0.57	1.27	0.65	1.07	0.53	0.61	0.43	0.36		0.0691	0.0539	0.9506	0.5845	0.0105	0.0134	0.1771	0.0708	0.0347	0.039	0.5033	0.6531	0.1125	0.1423	0.571	0.3571	0.0263	0.0298	0.0663	0.091	0.1309	0.0424	0.0477	0.0215		2.0825	1.1838	1.0207	1.3007
369	424	LC/MS polar	15729	Carbohydrate	TCA cycle	tricarballylate		0.81	0.58	0.74	0.97	1.28	0.92	0.98	1.29	1.62	1.24	1.47	2.07		0.1997	0.117	0.0168	0.1795	0.0472	0.0433	0.7628	0.2038	0.1057	0.0838	0.4996	0.6531	0.9639	0.5083	0.0311	0.1019	0.0122	0.0183	0.069	0.0912	0.0044	0.0034	0.0048	0.0044		0.8121	1.0404	0.6608	0.6068
370	95	LC/MS neg	52282	Carbohydrate	TCA cycle	2-methylcitrate/homocitrate		0.73	1.24	1.19	2.02	0.78	1.31	0.67	1.13	0.94	0.81	1.52	1.31		0.0279	0.0277	0.0832	0.2551	0.0949	0.0737	0.0003	0.0008	0.0092	0.0181	0.0703	0.6131	0.0029	0.0332	0.2877	0.2604	0.4827	0.2289	0.0073	0.0271	0.0081	0.0051	0.0565	0.0249		1.1004	0.854	0.8073	1.0586
372	119	LC/MS polar	1414	Carbohydrate	Calvin cycle and pentose phosphate	3-phosphoglycerate		0.13	2.45	24.01	48.68	0.12	2.18	0.58	1.17	0.05	0.24	8.76	4.68		0.0174	0.0205	0.174	0.3124	1.3988e-05	0.0002	0.0167	0.0121	0.0121	0.0209	0.2686	0.6196	0.1792	0.1852	0.6801	0.4012	0.0025	0.0081	0.1343	0.1217	0.0033	0.0029	0.2399	0.0733		2.5871	0.2985	0.3346	0.7305
374	386	LC/MS polar	561	Carbohydrate	Calvin cycle and pentose phosphate	ribose 5-phosphate		1.04	1.27	0.67	0.95	0.77	0.94	0.92	1.31	1.16	1.39	0.74	1.04		0.507	0.2153	0.2396	0.3433	0.0016	0.0033	0.5342	0.1574	0.2159	0.1413	0.3132	0.6222	0.2737	0.233	0.0683	0.1367	0.0995	0.0699	0.1507	0.1312	0.0071	0.0046	0.8548	0.197		1.0053	0.7751	1.0477	0.9827
377	395	LC/MS neg	35649	Carbohydrate	Calvin cycle and pentose phosphate	sedoheptulose-7-phosphate		1.01	0.69	1.06	0.98	1.66	1.14	0.73	0.68	1.54	0.68	1.62	0.96		0.8846	0.3229	0.0338	0.197	0.5089	0.2545	0.6708	0.1864	0.0163	0.0253	0.2135	0.6131	0.0177	0.0622	0.0528	0.1248	0.0204	0.0256	0.0323	0.0549	0.0031	0.0029	0.6338	0.1584		0.8482	1.4111	0.8528	0.9747
379	394	LC/MS polar	53237	Carbohydrate	Calvin cycle and pentose phosphate	sedoheptulose		1.09	0.95	0.8	1.3	1.09	0.95	0.66	1.07	1.48	0.9	1.08	1.22		0.3995	0.181	0.4612	0.4454	0.0045	0.0074	0.1232	0.0531	0.2575	0.1617	0.623	0.697	0.0323	0.0867	0.5388	0.3482	0.0002	0.0026	0.3808	0.2158	0.3685	0.0984	0.0769	0.0309		0.8953	0.9725	0.9788	0.9278
381	354	LC/MS polar	20694	Carbohydrate	Photorespiration	oxalate (ethanedioate)		1.01	0.94	0.67	0.97	1.06	0.99	0.78	1.13	2.59	1.91	1.71	1.97		0.8216	0.3071	0.3683	0.4163	0.1003	0.0769	0.8213	0.2153	0.5482	0.2636	0.9312	0.7765	0.3083	0.2531	0.2272	0.2392	0.0024	0.008	0.0003	0.0045	0.0006	0.0009	8.8621e-05	0.0003		0.7647	0.8112	0.7757	0.7652
385	240	LC/MS polar	1572	Carbohydrate	Photorespiration	glycerate		1.02	0.94	0.87	1.15	1.01	0.93	0.84	1.11	1.16	0.96	1	1.18		0.8596	0.316	0.1389	0.2922	0.0739	0.0613	0.2389	0.0865	0.7487	0.3254	0.4259	0.6462	0.1837	0.1873	0.1103	0.1646	0.0437	0.0414	0.6056	0.2913	0.9969	0.213	0.0048	0.0044		0.9623	0.9761	0.9813	0.9145
387	410	LC/MS neg	20693	Carbohydrate	Photorespiration	tartronate (hydroxymalonate)		1.24	1.27	1.01	0.71	1.11	1.14	1.81	1.28	0.78	1.28	0.64	0.72		0.0323	0.031	0.014	0.1694	0.7437	0.3377	0.0452	0.0258	0.2681	0.1666	0.1022	0.6131	0.0201	0.0684	0.0018	0.0419	0.1723	0.1037	0.1244	0.1179	0.0004	0.0007	0.0004	0.0008		0.9123	1.0124	1.1317	1.2858
391	157	LC/MS polar	575	Carbohydrate	Amino sugar and nucleotide sugar	arabinose		1.12	0.88	1.74	2.39	1.39	1.09	0.75	1.03	1.07	0.58	1.67	1.58		0.3934	0.1804	0.9855	0.5954	0.008	0.0111	0.0015	0.0024	0.5054	0.25	0.3669	0.6462	0.1297	0.1587	0.9025	0.4605	0.8103	0.336	0.1916	0.1474	0.0037	0.0031	0.0225	0.0121		0.92	1.2766	1.0266	1.1197
394	203	LC/MS polar	20699	Carbohydrate	Amino sugar and nucleotide sugar	erythritol		0.8	1.01	0.89	1	0.78	0.99	1.2	1.35	1.86	2.86	2.07	2.82		0.0962	0.0682	0.928	0.5807	0.3321	0.1893	0.9585	0.2428	0.0444	0.0453	0.9935	0.7911	0.0903	0.126	0.0002	0.0129	0.001	0.0044	1.7814e-07	3.1785e-05	0.0008	0.0012	9.6204e-06	6.6197e-05		0.749	0.5871	0.5991	0.5943
395	204	LC/MS polar	42420	Carbohydrate	Amino sugar and nucleotide sugar	erythronate*		0.68	1.07	0.65	0.76	0.73	1.14	1.37	1.6	1.1	2.06	1.04	1.46		0.0117	0.0156	0.8125	0.5455	0.016	0.0186	0.387	0.1226	0.036	0.0402	0.5436	0.6724	0.3107	0.2532	0.0099	0.0647	0.5403	0.2507	0.0298	0.0533	0.5652	0.1347	0.0567	0.0249		1.2027	0.8808	0.8216	0.9396
398	230	LC/MS pos early	27681	Carbohydrate	Amino sugar and nucleotide sugar	glucosaminate		1.22	0.89	1.01	1.45	1.35	0.98	1.05	1.51	2.87	2.24	2.37	3.63		0.2093	0.1201	0.4179	0.4344	0.9547	0.397	0.1023	0.0459	0.0498	0.0484	0.9485	0.7765	0.677	0.4168	0.1017	0.1594	5.9435e-05	0.002	0.0002	0.0045	0.0031	0.0029	0.0003	0.0006		0.5864	0.7899	0.7178	0.7061
405	319	LC/MS polar	15741	Carbohydrate	Amino sugar and nucleotide sugar	N-acetyl-glucosamine 1-phosphate		0.67	1.67	0.53	0.56	0.52	1.31	1.08	1.13	0.74	1.53	0.59	0.51		0.0183	0.0212	0.1336	0.2922	0.0173	0.0198	0.0048	0.0052	0.099	0.0793	0.0067	0.6005	0.5349	0.3545	0.5052	0.3374	0.0769	0.0586	0.174	0.1424	0.0309	0.0137	0.0031	0.0033		1.4636	0.7635	0.9737	1.2782
406	320	LC/MS polar	15107	Carbohydrate	Amino sugar and nucleotide sugar	N-acetylglucosamine 6-phosphate		0.49	1.05	0.34	0.46	0.57	1.21	0.86	1.15	0.87	1.31	0.6	0.57		0.0008	0.0029	0.5953	0.4904	0.0023	0.0044	0.0141	0.0109	0.0456	0.0459	0.2205	0.6131	0.1135	0.1428	0.6644	0.3939	0.1836	0.1075	0.1902	0.1474	0.0373	0.0156	0.0416	0.0197		1.6634	0.9464	0.8221	0.9963
409	382	LC/MS polar	15772	Carbohydrate	Amino sugar and nucleotide sugar	ribitol		0.78	1.06	0.38	0.75	0.84	1.14	0.63	1.24	1.25	0.95	0.62	0.67		0.1642	0.1012	0.5413	0.4745	0.0001	0.0007	0.0023	0.0031	0.3096	0.1817	0.2619	0.6196	0.0047	0.0375	0.0086	0.0637	0.1503	0.0932	0.809	0.3487	0.0077	0.0049	0.0006	0.001		1.2434	1.0426	0.9706	1.1063
410	384	LC/MS polar	27731	Carbohydrate	Amino sugar and nucleotide sugar	ribonate		0.45	1	0.84	0.87	0.56	1.22	1.83	1.89	0.73	2.41	1.36	2.1		0.0007	0.0026	0.9787	0.5938	0.4414	0.2322	0.7772	0.2067	0.0155	0.0243	0.4191	0.6462	0.0778	0.1132	0.0023	0.0419	0.116	0.078	0.0179	0.0406	0.0321	0.014	0.0058	0.0049		1.403	0.7818	0.6365	0.7779
411	385	LC/MS polar	1471	Carbohydrate	Amino sugar and nucleotide sugar	ribose		0.82	1.19	0.97	1.96	0.67	0.97	0.54	1.09	1.99	1.61	2.36	2.65		0.1384	0.0888	0.2359	0.3433	0.9162	0.388	0.0004	0.001	0.0119	0.0209	0.8536	0.7672	0.0478	0.0995	0.5302	0.3477	0.0297	0.0318	0.0057	0.0231	0.0007	0.0011	5.9484e-05	0.0002		0.9308	0.6194	0.7626	0.7395
420	445	LC/MS polar	15581	Carbohydrate	Amino sugar and nucleotide sugar	xylose		1.96	1.29	0.94	0.94	1.47	0.97	0.67	0.68	1.39	0.64	0.67	0.46		0.0007	0.0026	0.0862	0.2551	0.8564	0.3762	0.483	0.1467	0.0248	0.0337	0.8135	0.7503	0.1031	0.1341	0.0523	0.1248	0.1693	0.1023	0.0103	0.0328	0.0342	0.0145	0.0002	0.0005		0.7891	1.1597	1.5473	1.5005
427	159	LC/MS polar	48255	Carbohydrate	Amino sugar and nucleotide sugar	arabonate/xylonate		0.79	0.95	0.8	1.05	0.95	1.15	0.99	1.31	1.24	1.3	1.26	1.44		0.0229	0.0242	0.6324	0.498	0.0625	0.0538	0.5135	0.1535	0.6194	0.2905	0.1836	0.6131	0.9836	0.5151	0.0021	0.0419	0.0887	0.0644	0.0396	0.063	0.0054	0.0039	0.0045	0.0044		1.0069	0.9575	0.791	0.9087
430	158	LC/MS polar	48885	Carbohydrate	Amino sugar and nucleotide sugar	arabitol/xylitol		0.84	1.15	1.07	1.63	0.85	1.15	0.65	0.99	1.2	0.92	1.53	1.31		0.1293	0.0841	0.3429	0.3984	0.4625	0.2396	0.0269	0.0168	0.0642	0.0591	0.3582	0.6462	0.0126	0.0566	0.7558	0.4248	0.2109	0.1214	0.3289	0.2033	0.0054	0.0039	0.1839	0.0589		1.0433	0.8816	0.8793	1.0106
432	321	LC/MS polar	46539	Carbohydrate	Amino sugar and nucleotide sugar	N-acetylglucosamine/N-acetylgalactosamine		1.09	1.44	1.74	1.87	0.84	1.11	0.9	0.96	0.62	0.66	0.99	0.86		0.5201	0.2192	0.0147	0.1694	0.0005	0.0016	0.0004	0.0009	0.3046	0.1808	0.2853	0.6201	0.2651	0.2299	0.5813	0.3591	0.0116	0.0175	0.0118	0.0344	0.9855	0.2115	0.1336	0.0464		1.0375	0.8709	1.1288	1.258
433	387	LC/MS polar	48340	Carbohydrate	Amino sugar and nucleotide sugar	ribulose/xylulose		1.11	1.18	0.75	1.02	0.94	0.99	0.67	0.91	1.24	0.89	0.84	0.76		0.2696	0.1393	0.0835	0.2551	0.1537	0.1092	0.8372	0.218	0.3255	0.1868	0.9499	0.7765	0.0481	0.0995	0.5391	0.3482	0.2516	0.1392	0.1023	0.1086	0.1909	0.0552	0.1481	0.0496		1.0349	0.9694	1.1504	1.1412
440	234	LC/MS neg	52312	Carbohydrate	Amino sugar and nucleotide sugar	glucuronate 1-phosphate*		0.95	0.98	0.5	0.49	0.73	0.75	1.47	1.44	1.02	2.05	0.54	1.03		0.863	0.3164	0.8854	0.5728	0.0291	0.029	0.1915	0.075	0.2384	0.1525	0.2634	0.6196	0.5373	0.3545	0.062	0.1328	0.982	0.3827	0.1783	0.1436	0.0236	0.0114	0.7965	0.1866		1.3128	0.9635	1.2529	0.9451
443	271	LC/MS polar	43849	Carbohydrate	Inositol metabolism	inositol 1-phosphate (I1P)		0.56	1.39	1.5	1.78	0.43	1.07	0.87	1.02	0.48	0.95	1.27	1.22		0.0324	0.031	0.06	0.2223	0.0013	0.0031	0.0116	0.0096	0.0016	0.0057	0.5924	0.694	0.2949	0.2465	0.9858	0.4842	0.0032	0.0089	0.7642	0.3374	0.1851	0.0543	0.2794	0.0821		1.6907	0.7327	0.9517	1.0186
446	305	LC/MS polar	1124	Carbohydrate	Inositol metabolism	myo-inositol		1.02	1.11	1.16	1.25	0.92	1.01	1.04	1.12	0.94	1.06	1.07	1.19		0.7878	0.2988	0.1029	0.2613	0.1675	0.115	0.1638	0.0665	0.4765	0.2412	0.9132	0.7765	0.8296	0.4765	0.3652	0.2863	0.6105	0.2751	0.7722	0.3385	0.2074	0.0589	0.1723	0.0561		0.9798	0.9019	0.9964	1.0017
459	16	LC/MS neg	22012	Carbohydrate	Sucrose, glucose,fructose metabolism	1-kestose		2.46	0.96	0.62	0.4	2.86	1.11	1.5	0.95	2.42	1.27	0.61	0.52		0.0145	0.0182	0.7999	0.5414	0.0536	0.0475	0.0525	0.0289	0.0081	0.0168	0.4478	0.6462	0.0574	0.1046	0.47	0.3259	0.016	0.0226	0.1344	0.1217	0.0397	0.0164	0.1011	0.0374		0.4294	1.2261	1.0571	1.1731
460	107	LC/MS polar	43805	Carbohydrate	Sucrose, glucose,fructose metabolism	3-deoxyoctulosonate		0.84	1.35	0.94	1.17	0.78	1.26	0.81	1.01	1.12	1.16	1.26	1.01		0.2726	0.14	0.0467	0.1978	0.4855	0.2468	0.0916	0.0431	0.1427	0.1054	0.081	0.6131	0.0294	0.084	0.9141	0.4643	0.3037	0.1613	0.243	0.1734	0.1057	0.0349	0.9606	0.2156		0.9988	0.7792	0.8395	1.0544
464	205	LC/MS polar	37427	Carbohydrate	Sucrose, glucose,fructose metabolism	erythrulose		1.11	0.93	0.84	0.83	1.19	1	1.13	1.12	1.13	1.07	0.85	0.96		0.5448	0.2271	0.6266	0.498	0.8802	0.3817	0.5223	0.1553	0.2373	0.1524	0.9567	0.7765	0.5726	0.3691	0.4419	0.3187	0.9121	0.366	0.9037	0.3785	0.387	0.1016	0.7098	0.1716		0.8984	1.0655	0.9992	0.9944
465	209	LC/MS polar	48195	Carbohydrate	Sucrose, glucose,fructose metabolism	fructose		1.01	1.2	0.75	0.81	0.92	1.09	0.93	1.01	1.2	1.21	0.89	0.82		0.8333	0.31	0.0115	0.1694	0.0002	0.0008	0.0209	0.014	0.1332	0.0992	0.1358	0.6131	0.2373	0.2147	0.9321	0.469	0.0065	0.0127	0.0235	0.0477	0.0095	0.0057	0.0148	0.0087		1.0184	0.9398	1.0275	1.1233
467	211	LC/MS polar	34706	Carbohydrate	Sucrose, glucose,fructose metabolism	galactinol		1.57	1.3	4.8	2.17	1.75	1.45	1.66	0.75	1.74	1.65	5.32	2.73		0.1789	0.1069	0.6769	0.5061	0.0006	0.0018	0.115	0.05	0.1783	0.1245	0.5439	0.6724	0.4309	0.3097	0.3222	0.2745	0.0868	0.0636	0.3997	0.2222	0.0005	0.0008	0.0435	0.0202		0.3233	0.567	0.5088	0.7392
469	212	LC/MS polar	27719	Carbohydrate	Sucrose, glucose,fructose metabolism	galactonate		1.01	1.16	0.81	0.96	0.7	0.81	0.96	1.15	1.45	1.99	1.15	1.64		0.9128	0.3302	0.7129	0.5147	0.2191	0.1403	0.9282	0.2374	0.1592	0.1142	0.3832	0.6462	0.7977	0.4663	0.2653	0.254	0.0594	0.0491	0.0402	0.0634	0.3416	0.0917	0.0812	0.0324		0.8968	0.6282	0.9063	0.7317
477	295	LC/MS polar	46142	Carbohydrate	Sucrose, glucose,fructose metabolism	mannitol/sorbitol		0.85	1.29	0.72	0.78	0.83	1.25	0.89	0.95	1.33	1.41	1.12	0.85		0.1269	0.0841	0.0904	0.2551	0.0115	0.0144	0.1967	0.0755	0.1236	0.0933	0.1009	0.6131	0.3907	0.2936	0.5668	0.3565	0.0219	0.0268	0.0788	0.0976	0.1721	0.0512	0.2879	0.0839		1.0205	0.8507	0.8718	1.0935
483	292	LC/MS polar	15586	Carbohydrate	Sucrose, glucose,fructose metabolism	maltose		1.63	1.09	1.8	1.36	1.54	1.04	1.51	1.14	0.86	0.84	0.95	1.04		0.0118	0.0156	0.4697	0.4454	0.0045	0.0074	0.0079	0.0073	0.0305	0.0366	0.7318	0.7266	0.013	0.0567	0.0996	0.1592	0.4194	0.2022	0.2607	0.1762	0.4738	0.1175	0.6287	0.1577		0.6722	1.0379	1.0935	1.1345
484	293	LC/MS polar	15910	Carbohydrate	Sucrose, glucose,fructose metabolism	maltotetraose		6.9	0.8	1.37	1.16	8.87	1.03	1.83	1.55	3.73	0.77	0.74	1.11		0.0004	0.0022	0.409	0.4334	0.1803	0.121	0.6345	0.1799	7.01e-05	0.0009	0.7146	0.7207	0.0686	0.1122	0.1275	0.1726	0.0237	0.0275	0.323	0.2022	0.4651	0.1164	0.7585	0.1806		0.1646	1.4596	1.1353	1.171
486	294	LC/MS polar	44688	Carbohydrate	Sucrose, glucose,fructose metabolism	maltotriose		1.79	1.04	1.42	0.9	1.84	1.06	1.58	1	1.11	0.95	0.88	0.83		0.0048	0.0091	0.7546	0.5293	0.0382	0.036	0.2879	0.1	0.0039	0.0101	0.5888	0.694	0.0158	0.0573	0.9635	0.4792	0.5779	0.2638	0.6581	0.3082	0.1911	0.0552	0.1499	0.05		0.6261	1.1508	1.1227	1.1941
492	296	LC/MS polar	1469	Carbohydrate	Sucrose, glucose,fructose metabolism	mannose-6-phosphate		0.61	1.4	1.62	1.54	0.51	1.19	1.52	1.44	0.31	0.91	0.83	1		0.0283	0.0277	0.1625	0.3094	0.159	0.1108	0.3524	0.1149	0.0081	0.0168	0.4474	0.6462	0.0699	0.1122	0.3889	0.2968	0.0016	0.0061	0.7597	0.3363	0.4131	0.1062	0.8192	0.1906		1.8472	0.9507	1.1187	1.3269
500	381	LC/MS neg	586	Carbohydrate	Sucrose, glucose,fructose metabolism	raffinose		8.18	1.36	3.6	0.61	8.23	1.37	2.14	0.36	3.88	1.01	1.71	0.45		0.0245	0.0255	0.2886	0.3664	0.0086	0.0114	0.1915	0.075	0.0097	0.0185	0.2634	0.6196	0.0244	0.0785	0.0649	0.1337	0.0324	0.0337	0.9361	0.3857	0.2096	0.0591	0.0837	0.0329		0.1536	1.2643	1.2563	1.7241
507	407	LC/MS polar	1519	Carbohydrate	Sucrose, glucose,fructose metabolism	sucrose		12.15	0.78	1.22	0.56	16.9	1.08	1.24	0.57	6.93	0.51	0.69	0.36		0.0028	0.0063	0.4221	0.4344	0.4898	0.2484	0.1144	0.0499	0.0018	0.0061	0.4864	0.652	0.3168	0.2546	0.1342	0.1775	0.0065	0.0127	0.0329	0.0553	0.6951	0.1612	0.0622	0.0268		0.1312	2.2167	1.5945	1.721
509	423	LC/MS polar	15573	Carbohydrate	Sucrose, glucose,fructose metabolism	trehalose		0.79	0.69	0.16	0.62	1.94	1.71	0.58	2.26	1.55	0.46	0.32	0.42		0.658	0.2618	0.1663	0.3116	0.0062	0.0093	0.2042	0.0769	0.0803	0.0684	0.2313	0.6196	0.0431	0.0961	0.2505	0.2485	0.1625	0.0988	0.011	0.0338	0.0695	0.0255	0.0976	0.0372		0.8638	1.6764	0.6795	1.1604
512	276	LC/MS polar	39777	Carbohydrate	Sucrose, glucose,fructose metabolism	isomaltose		1.12	1.27	2.71	2.56	0.97	1.1	0.82	0.77	1.1	0.93	2.67	1.88		0.4792	0.2072	0.0697	0.2412	3.7109e-06	7.8567e-05	0.0055	0.0057	0.5621	0.2693	0.4952	0.652	0.055	0.1035	0.1605	0.2007	0.3116	0.1635	0.2561	0.1757	0.0002	0.0005	0.0251	0.0134		0.9222	0.8913	1.0284	1.1301
529	300	LC/MS polar	46144	Carbohydrate	Sucrose, glucose,fructose metabolism	methyl glucopyranoside (alpha + beta)		0.76	1.52	4.16	2.1	0.54	1.09	1.56	0.79	0.68	1.96	3.75	2.7		0.2165	0.1215	0.258	0.3544	0.0002	0.001	0.0043	0.0049	0.0021	0.0067	0.8268	0.7566	0.0684	0.1122	0.1328	0.1774	0.0737	0.0569	0.0057	0.0231	0.0025	0.0025	0.0073	0.0058		1.1433	0.6183	0.8645	0.9421
531	229	LC/MS polar	587	Carbohydrate	Sucrose, glucose,fructose metabolism	gluconate		0.62	0.18	0.55	1.32	3.09	0.9	0.61	1.45	1.13	0.22	1	1.61		0.0184	0.0212	0.1392	0.2922	0.0785	0.0639	0.094	0.0437	0.4424	0.2283	0.6351	0.6993	0.1378	0.1616	0.0536	0.1248	0.8928	0.3615	0.2111	0.1563	0.9554	0.2069	0.0133	0.008		1.3661	4.2214	0.8507	0.7682
532	93	LC/MS polar	48370	Carbohydrate	Sucrose, glucose,fructose metabolism	2-ketogluconate		5.59	0	0.45	0.12	198.98	0.09	2.09	0.54	1.28	0.01	0.1	0.61		0.0961	0.0682	0.0303	0.1948	0.4201	0.2255	0.0728	0.0366	0.0344	0.039	0.053	0.6131	0.4378	0.3138	0.3739	0.29	0.6258	0.2805	0.0955	0.1086	0.0585	0.0224	0.3739	0.1035		0.2935	58.3996	1.6414	0.1491
536	181	LC/MS polar	22158	Carbohydrate	C5 branched dibasic acid metabolism	citramalate		2.06	1.1	0.87	1.53	1.94	1.03	0.83	1.46	1.53	0.66	0.64	0.91		0.0281	0.0277	0.4817	0.4521	0.5204	0.2595	0.1476	0.0618	0.0225	0.0323	0.6678	0.7149	0.4061	0.2985	0.1734	0.2083	0.0655	0.0519	0.1316	0.121	0.1495	0.0465	0.5193	0.1344		0.6352	1.2295	1.31	1.3546
544	12	LC/MS neg	33971	Lipids	Free fatty acid	10-heptadecenoate (17:1n7)		1.6	1.01	1.07	0.41	1.47	0.93	2.22	0.85	0.4	0.61	0.27	0.25		0.0352	0.0324	0.7475	0.5271	0.5283	0.2628	0.0308	0.0186	0.2828	0.1714	0.6461	0.7039	0.0419	0.0961	0.008	0.0637	0.0073	0.0136	0.1884	0.1474	0.0001	0.0004	0.0002	0.0005		1.0861	1.5965	1.7351	1.6152
545	13	LC/MS neg	33972	Lipids	Free fatty acid	10-nonadecenoate (19:1n9)		1.23	0.99	1.09	0.22	1.06	0.85	3.26	0.65	0.25	0.77	0.22	0.17		0.2781	0.1408	0.8997	0.5749	0.5017	0.2516	0.0375	0.0218	0.9207	0.3643	0.331	0.6222	0.0774	0.1132	0.018	0.0806	0.0041	0.0101	0.4235	0.2311	4.8609e-06	9.243e-05	1.318e-05	7.9656e-05		1.2191	1.2921	1.501	1.2745
550	90	LC/MS neg	35675	Lipids	Free fatty acid	2-hydroxypalmitate		1.15	1.07	0.71	1.99	1.13	1.05	0.45	1.25	1.84	0.73	1.14	1.35		0.2797	0.1411	0.8248	0.5483	0.4275	0.2271	0.0037	0.0045	0.3193	0.1846	0.8918	0.7765	0.0512	0.1021	0.2248	0.2392	0.1262	0.0832	0.054	0.0789	0.5463	0.1315	0.1009	0.0374		0.9122	1.0353	1.047	1.1042
551	91	LC/MS neg	17945	Lipids	Free fatty acid	2-hydroxystearate		1.31	1.14	0.69	2.73	1.12	0.98	0.32	1.25	2.26	0.64	1.2	1.52		0.05	0.0422	0.5678	0.4843	0.6166	0.2962	0.0003	0.0007	0.2879	0.1733	0.7644	0.7348	0.0416	0.0961	0.2325	0.2407	0.1327	0.0856	0.0047	0.0231	0.2659	0.0731	0.0514	0.0229		0.8113	0.9116	1.062	1.0429
552	110	LC/MS neg	22053	Lipids	Free fatty acid	3-hydroxydecanoate		1.06	1.13	0.75	0.9	0.93	1	0.97	1.16	1.14	1.18	0.8	0.94		0.6743	0.2654	0.2458	0.3484	0.0066	0.0097	0.2005	0.0761	0.419	0.2194	0.9917	0.7911	0.6816	0.4185	0.1548	0.1969	0.1506	0.0932	0.0472	0.0708	0.0839	0.0297	0.5417	0.1387		0.9923	0.9241	1.047	1.0443
553	113	LC/MS neg	32457	Lipids	Free fatty acid	3-hydroxylaurate		1.24	0.92	1.14	1.18	1.19	0.89	0.98	1.01	1.25	1.02	1.15	1.31		0.4226	0.1888	0.5127	0.4648	0.2624	0.1635	0.0646	0.0335	0.2101	0.1396	0.7208	0.7215	0.7547	0.4468	0.8827	0.4558	0.0696	0.0544	0.769	0.338	0.3944	0.1027	0.0108	0.0072		0.8191	0.9762	1.0136	0.8972
555	114	LC/MS neg	22001	Lipids	Free fatty acid	3-hydroxyoctanoate		0.94	1.15	0.93	0.96	0.79	0.96	0.99	1.02	0.81	1.01	0.8	0.84		0.4112	0.1852	0.281	0.3601	0.2458	0.1547	0.551	0.1604	0.0677	0.0614	0.7347	0.7266	0.824	0.4757	0.7724	0.4308	0.0051	0.0111	0.8077	0.3487	0.038	0.0158	0.1181	0.0419		1.2032	0.949	1.1339	1.0935
562	137	LC/MS neg	21239	Lipids	Free fatty acid	8-hydroxyoctanoate		0.69	1.54	0.66	0.63	0.55	1.23	0.91	0.87	0.41	0.68	0.4	0.28		0.0084	0.0143	0.0372	0.197	0.0207	0.0227	0.1488	0.0618	0.0006	0.0039	0.2709	0.6196	0.5734	0.3691	0.1685	0.2049	0.0003	0.0028	0.1024	0.1086	1.1599e-05	9.4622e-05	0.0001	0.0004		1.9152	1.0586	1.326	1.6303
564	160	LC/MS neg	1118	Lipids	Free fatty acid	arachidate (20:0)		0.72	1.18	0.98	0.3	0.57	0.93	2.49	0.78	0.19	0.85	0.26	0.22		0.1787	0.1069	0.412	0.4334	0.9003	0.3849	0.0339	0.0203	0.0436	0.0453	0.6284	0.697	0.0758	0.1132	0.0372	0.1099	0.0001	0.0025	0.4961	0.2529	1.7184e-05	0.0001	3.2437e-05	0.0001		1.9767	1.1173	1.4144	1.3137
568	173	LC/MS neg	1642	Lipids	Free fatty acid	caprate (10:0)		1.14	1.12	1.14	0.99	0.95	0.93	1.03	0.9	1.03	1.12	1.03	0.99		0.2259	0.1258	0.2273	0.3404	0.1566	0.1104	0.9288	0.2374	0.4725	0.2406	0.5296	0.6688	0.8629	0.4869	0.2127	0.2372	0.6315	0.2823	0.3745	0.2142	0.7406	0.1691	0.9554	0.2152		0.945	0.894	1.0741	1.0023
569	174	LC/MS neg	32489	Lipids	Free fatty acid	caproate (6:0)		1.32	1.1	0.86	0.87	1.19	1	1.22	1.24	1.24	1.27	0.81	1		0.0109	0.0152	0.371	0.4163	0.2029	0.1323	0.4197	0.1307	0.1353	0.1004	0.9559	0.7765	0.2125	0.2	0.28	0.2589	0.0447	0.0421	0.1471	0.1287	0.085	0.0299	0.8778	0.2009		0.8352	0.9958	1.1024	1.0988
570	175	LC/MS neg	32492	Lipids	Free fatty acid	caprylate (8:0)		1.21	1.11	1.17	0.85	0.93	0.85	1.29	0.95	1.04	1.45	1	1.11		0.3156	0.1538	0.3973	0.4288	0.4232	0.226	0.1599	0.0651	0.4887	0.2452	0.4138	0.6462	0.0097	0.051	0.825	0.4466	0.663	0.2933	0.0308	0.0539	0.9956	0.213	0.4605	0.1226		0.9453	0.8772	1.1448	0.9759
573	197	LC/MS neg	17805	Lipids	Free fatty acid	dihomo-linoleate (20:2n6)		0.46	0.87	0.51	0.26	0.4	0.76	2.24	1.14	0.21	1.17	0.23	0.35		0.0264	0.0267	0.6619	0.5061	0.1208	0.0897	0.0072	0.0069	0.0152	0.024	0.2074	0.6131	0.0701	0.1122	0.8422	0.4466	0.002	0.0073	0.7814	0.3401	0.0002	0.0004	0.0047	0.0044		3.253	1.3171	1.5013	1.1466
580	200	LC/MS neg	33587	Lipids	Free fatty acid	eicosenoate (20:1)		0.77	1.08	0.67	0.13	0.61	0.86	3.76	0.73	0.16	0.97	0.14	0.12		0.3243	0.157	0.6797	0.5061	0.4071	0.2212	0.0208	0.014	0.0958	0.0778	0.4152	0.6462	0.0808	0.1162	0.1141	0.1668	0.0008	0.0043	0.6425	0.3025	3.2093e-06	7.6282e-05	4.3914e-06	5.3462e-05		1.7487	1.0733	1.3531	1.1588
581	202	LC/MS neg	1552	Lipids	Free fatty acid	erucate (22:1n9)		0.6	1.13	0.41	0.08	0.48	0.9	3.94	0.78	0.15	1.21	0.1	0.09		0.0705	0.0544	0.5721	0.4843	0.0477	0.0435	0.011	0.0092	0.0293	0.0361	0.5627	0.6813	0.0972	0.13	0.3251	0.2754	0.0006	0.0036	0.9245	0.3829	1.1465e-05	9.4622e-05	5.9459e-06	5.9067e-05		2.4498	1.1791	1.4734	1.3313
588	277	LC/MS neg	44656	Lipids	Free fatty acid	isovalerate		0.71	1.13	0.35	0.89	0.6	0.95	1.12	2.85	0.42	0.78	0.21	0.62		0.359	0.1691	0.5399	0.4745	0.0032	0.0055	0.3101	0.1051	0.1546	0.1122	0.7502	0.7315	0.463	0.3249	0.2108	0.2363	0.0268	0.0301	0.0752	0.0957	0.0003	0.0006	0.1237	0.0437		1.8142	1.0863	1.2843	1.2221
592	285	LC/MS neg	1105	Lipids	Free fatty acid	linoleate (18:2n6)		1.65	0.91	1.19	0.18	1.46	0.81	4.49	0.7	0.18	0.54	0.13	0.11		0.0666	0.0529	0.9394	0.5845	0.3295	0.1886	0.0368	0.0216	0.3196	0.1846	0.4336	0.6462	0.0427	0.0961	0.0219	0.092	0.0013	0.0051	0.1934	0.1474	6.5434e-05	0.0002	9.9954e-06	6.6197e-05		1.3243	1.9395	2.1798	1.7667
593	286	LC/MS neg	34035	Lipids	Free fatty acid	linolenate [alpha or gamma; (18:3n3 or 6)]		1.1	0.91	0.93	0.31	1.03	0.85	2.5	0.83	0.29	0.7	0.24	0.24		0.6953	0.2696	0.6718	0.5061	0.7982	0.357	0.048	0.0268	0.7337	0.3214	0.6473	0.7039	0.0993	0.1314	0.4073	0.306	0.0126	0.0186	0.2673	0.1784	0.0009	0.0012	0.0002	0.0006		1.4822	1.521	1.6291	1.379
601	344	LC/MS neg	1356	Lipids	Free fatty acid	nonadecanoate (19:0)		0.93	1.11	0.92	1.32	0.83	0.99	1.03	1.47	0.65	0.8	0.64	0.95		0.6856	0.2679	0.4712	0.4454	0.8955	0.3846	0.2078	0.0778	0.2752	0.1696	0.8463	0.7646	0.9078	0.4957	0.0376	0.1099	0.0812	0.0602	0.3293	0.2033	0.0125	0.0069	0.7231	0.1739		1.2395	1.0255	1.1572	1.1403
604	355	LC/MS neg	1336	Lipids	Free fatty acid	palmitate (16:0)		0.99	1.1	1.2	0.76	0.8	0.89	1.37	0.86	0.47	0.8	0.57	0.55		0.9499	0.3365	0.4501	0.4394	0.2115	0.1369	0.3697	0.1191	0.1577	0.1135	0.35	0.6416	0.3071	0.253	0.089	0.147	0.0032	0.0089	0.2994	0.1917	0.0018	0.0019	0.0004	0.0007		1.3832	1.1064	1.3692	1.2144
610	403	LC/MS neg	1358	Lipids	Free fatty acid	stearate (18:0)		0.99	0.93	1.07	0.9	0.95	0.89	1.13	0.95	0.69	0.82	0.74	0.79		0.9252	0.3323	0.4431	0.439	0.3353	0.1901	0.3862	0.1226	0.5451	0.2635	0.1195	0.6131	0.3322	0.2634	0.3645	0.2863	0.0027	0.0085	0.1039	0.1086	0.0016	0.0018	0.0066	0.0054		1.2178	1.1527	1.2056	1.077
623	87	LC/MS neg	42489	Lipids	Free fatty acid	2-hydroxydecanoate		1.22	1.28	0.98	1.14	1.21	1.27	0.9	1.05	0.71	0.53	0.57	0.47		0.6374	0.2574	0.5003	0.4598	0.8249	0.3656	0.4142	0.1293	0.4998	0.2486	0.47	0.6493	0.4111	0.299	0.7848	0.4348	0.2353	0.1332	0.0381	0.0612	0.1402	0.0446	0.0379	0.0184		1.1677	1.4135	1.4281	1.8077
624	89	LC/MS neg	22036	Lipids	Free fatty acid	2-hydroxyoctanoate		0.66	1.88	0.99	0.56	0.45	1.29	1.27	0.72	0.22	0.61	0.33	0.18		0.1226	0.082	0.0511	0.2067	0.9263	0.3905	0.1079	0.0478	0.0215	0.0316	0.3303	0.6222	0.507	0.3438	0.1894	0.2216	0.0005	0.0032	0.186	0.1474	0.0016	0.0018	0.0002	0.0005		2.5967	1.1739	1.7077	2.204
632	88	LC/MS polar	37253	Lipids	Free fatty acid	2-hydroxyglutarate		1.02	1.69	3.16	3.44	0.69	1.13	1.02	1.11	0.37	0.55	1.15	1.12		0.7561	0.2889	0.1111	0.2688	0.006	0.0093	0.001	0.0018	0.3599	0.1986	0.6809	0.7183	0.8265	0.4759	0.5333	0.3482	0.0306	0.0325	0.1218	0.1169	0.3935	0.1027	0.5089	0.133		1.0953	0.7505	1.1206	1.2711
634	347	LC/MS neg	52285	Lipids	Free fatty acid	oleate/vaccenate (18:1)		1.43	1.12	1.7	0.15	1.16	0.91	5.31	0.48	0.14	0.63	0.16	0.09		0.0727	0.0558	0.5713	0.4843	0.1168	0.087	0.0462	0.026	0.6036	0.2854	0.5699	0.6853	0.0564	0.1037	0.0218	0.092	0.001	0.0044	0.252	0.1749	0.0001	0.0004	3.1962e-06	5.3462e-05		1.2915	1.4946	1.8406	1.6668
638	109	LC/MS polar	542	Lipids	Free fatty acid	3-hydroxybutyrate (BHBA)		0.41	1.2	0.73	0.62	0.47	1.38	1.04	0.88	0.56	1.24	1	0.64		0.0093	0.0149	0.3803	0.4206	0.2	0.1308	0.0584	0.0313	0.0306	0.0366	0.167	0.6131	0.9359	0.5074	0.8542	0.4472	0.0517	0.0454	0.3628	0.2118	0.8881	0.1941	0.0475	0.0215		2.0292	0.9561	0.8345	1.1476
642	111	LC/MS neg	53230	Lipids	Free fatty acid	3-hydroxyhexanoate		1.28	0.94	0.98	0.88	1.17	0.86	1.07	0.96	1.28	1.17	0.98	1.1		0.2823	0.1415	0.6583	0.5061	0.9253	0.3905	0.0648	0.0335	0.3456	0.1947	0.5042	0.6531	0.4903	0.3378	0.8198	0.4466	0.3298	0.171	0.1588	0.1356	0.9805	0.2109	0.3982	0.1092		0.8288	0.972	1.0629	0.9116
646	348	LC/MS neg	38102	Lipids	Fatty acid amide	oleoyl ethanolamide		1.24	0.8	0.72	1.28	1.35	0.87	0.67	1.21	1.05	0.52	0.61	0.84		0.3988	0.181	0.6267	0.498	0.7259	0.3321	0.3178	0.107	0.443	0.2283	0.5871	0.694	0.5558	0.3635	0.3895	0.2968	0.8443	0.3476	0.1015	0.1086	0.0498	0.0196	0.4572	0.1221		1.1099	1.4974	1.3712	1.1988
647	356	LC/MS neg	38165	Lipids	Fatty acid amide	palmitoyl ethanolamide		0.86	0.89	0.55	0.87	0.92	0.95	0.67	1.07	0.92	0.67	0.59	0.66		0.5493	0.2283	0.8058	0.5424	0.0757	0.0625	0.6593	0.185	0.6895	0.3099	0.9554	0.7765	0.2253	0.2086	0.5825	0.3591	0.7165	0.3121	0.2339	0.1683	0.0876	0.0307	0.0816	0.0324		1.6432	1.5121	1.4061	1.3398
654	287	LC/MS neg	52608	Lipids	Fatty acid amide	linoleoyl ethanolamide		0.84	0.77	0.41	1.41	0.82	0.75	0.38	1.32	1.37	0.64	0.66	1.16		0.5566	0.2308	0.2744	0.3601	0.1585	0.1108	0.1968	0.0755	0.4916	0.2452	0.2105	0.6131	0.1221	0.1511	0.2842	0.2602	0.7833	0.3304	0.0832	0.1024	0.0801	0.0285	0.5774	0.1471		1.4367	1.1723	1.2034	0.9062
655	15	LC/MS neg	37752	Lipids	Oxylipins	13-HODE + 9-HODE		1.26	1.38	2.16	0.94	1.02	1.11	1.45	0.63	0.59	0.84	1.01	0.57		0.3209	0.1559	0.0947	0.2551	0.0003	0.0011	0.9621	0.2431	0.7953	0.3367	0.551	0.6748	0.3183	0.255	0.0088	0.0637	0.0551	0.0467	0.397	0.2213	0.794	0.1789	0.012	0.0075		1.0094	1.0262	1.2743	1.4187
658	14	LC/MS neg	38395	Lipids	Oxylipins	12,13-DiHOME		1.18	1.11	0.7	0.72	1.08	1.01	0.91	0.94	1.07	0.91	0.64	0.59		0.0086	0.0143	0.4475	0.4394	0.0525	0.0472	0.0002	0.0006	0.5881	0.2789	0.9799	0.7882	0.636	0.399	0.4977	0.3351	0.7479	0.3223	0.4716	0.246	0.0018	0.0019	0.0037	0.0038		1.015	1.0931	1.1973	1.2094
659	139	LC/MS neg	38399	Lipids	Oxylipins	9,10-DiHOME		1.08	0.86	0.4	2.01	1.01	0.8	0.29	1.47	5.55	1.62	2.08	3.79		0.5018	0.2137	0.6332	0.498	0.1019	0.0773	0.0257	0.0163	0.7946	0.3367	0.2914	0.6222	0.0303	0.0846	0.1685	0.2049	0.0065	0.0127	0.1739	0.1424	0.2025	0.0578	0.0025	0.0027		0.8495	0.8558	0.9193	0.7375
664	138	LC/MS neg	38790	Lipids	Oxylipins	9(10)-EpOME		1.35	1.31	0.93	0.48	1.08	1.04	1.4	0.72	0.55	0.71	0.38	0.26		0.3271	0.1579	0.3235	0.3866	0.8	0.357	0.0903	0.0429	0.5412	0.2627	0.8304	0.758	0.3783	0.2883	0.119	0.1711	0.1014	0.0707	0.1924	0.1474	0.0075	0.0048	0.0009	0.0013		1.2745	1.3737	1.7264	1.7953
680	357	LC/MS pos late	52944	Lipids	Fatty acid ester	palmitoylcholine		0.39	2.06	0.79	0.62	0.27	1.42	1.39	1.09	0.21	1.12	0.44	0.34		0.0107	0.0151	0.0467	0.1978	0.293	0.1731	0.2888	0.1	0.0014	0.0052	0.3126	0.6222	0.4936	0.3391	0.4603	0.324	0.0005	0.0032	0.9246	0.3829	0.0157	0.0084	0.0086	0.0061		3.8634	1.0293	1.4943	2.1186
681	349	LC/MS pos late	53260	Lipids	Fatty acid ester	oleoylcholine		0.6	2.75	0.68	0.17	0.35	1.58	3.31	0.81	0.09	0.84	0.1	0.05		0.2373	0.1296	0.0392	0.197	0.4293	0.2271	0.0299	0.0183	0.0382	0.0415	0.2471	0.6196	0.0942	0.1276	0.4792	0.3291	0.0003	0.0028	0.6693	0.3118	0.0001	0.0004	0.0002	0.0005		2.7717	0.9589	1.6688	2.6374
687	23	LC/MS neg	27447	Lipids	Glycerolipids	1-linoleoylglycerol (18:2)		5.55	0.75	0.91	0.37	5.56	0.76	1.92	0.78	0.8	0.28	0.13	0.14		0.0002	0.0014	0.3526	0.4034	0.8761	0.3808	0.0385	0.0221	0.001	0.0046	0.2315	0.6196	0.1348	0.1608	0.2902	0.2606	0.2319	0.1321	0.0067	0.0253	1.2938e-05	9.4622e-05	1.7862e-05	9.339e-05		0.9213	5.1219	5.1107	3.8625
689	38	LC/MS neg	21184	Lipids	Glycerolipids	1-oleoylglycerol (18:1)		8.19	0.96	1.72	0.48	7.33	0.86	2.3	0.64	0.77	0.24	0.16	0.12		3.1368e-06	0.0002	0.9969	0.5972	0.0825	0.0661	0.2903	0.1002	2.9324e-05	0.0006	0.4004	0.6462	0.1802	0.1854	0.1019	0.1594	0.2501	0.1392	0.0137	0.0375	4.5986e-05	0.0002	1.6714e-05	9.2246e-05		0.6186	4.5313	5.0669	4.356
690	60	LC/MS neg	21127	Lipids	Glycerolipids	1-palmitoylglycerol (16:0)		3.06	1.08	0.64	0.33	2.41	0.85	1.81	0.92	0.61	0.46	0.13	0.14		0.0004	0.0022	0.5867	0.4876	0.4235	0.226	0.093	0.0436	0.0039	0.0101	0.4273	0.6462	0.3233	0.2581	0.9125	0.4643	0.1164	0.078	0.0841	0.1028	0.0001	0.0004	3.939e-06	5.3462e-05		0.8428	2.0315	2.5818	2.1992
694	94	LC/MS neg	32506	Lipids	Glycerolipids	2-linoleoylglycerol (18:2)		4.7	0.82	1.36	0.69	4.72	0.82	1.45	0.73	0.84	0.26	0.24	0.22		4.2721e-05	0.0006	0.6152	0.4969	0.3723	0.2051	0.3882	0.1226	0.0023	0.0073	0.3225	0.6222	0.3393	0.2662	0.4274	0.3135	0.2943	0.1578	0.0055	0.0231	0.0025	0.0025	0.001	0.0014		0.694	3.277	3.2625	2.6874
696	97	LC/MS neg	21232	Lipids	Glycerolipids	2-oleoylglycerol (18:1)		8.28	0.96	2.73	1.1	8.03	0.93	1.72	0.69	1.01	0.22	0.33	0.25		1.3211e-05	0.0003	0.9221	0.5807	0.0108	0.0136	0.5789	0.1671	0.0002	0.0015	0.7835	0.744	0.2686	0.2306	0.2165	0.2378	0.7938	0.3333	0.0048	0.0231	0.0028	0.0027	0.0002	0.0005		0.3692	2.9657	3.0579	2.855
697	101	LC/MS neg	33419	Lipids	Glycerolipids	2-palmitoylglycerol (16:0)		2.99	0.99	0.61	0.43	2.48	0.82	1.63	1.15	0.66	0.43	0.14	0.19		0.0002	0.0012	0.8248	0.5483	0.3433	0.194	0.1564	0.0644	0.0052	0.0122	0.2194	0.6131	0.3616	0.2781	0.4175	0.3094	0.1449	0.0904	0.0633	0.0883	2.04e-05	0.0001	2.9478e-06	5.3462e-05		0.8457	2.1014	2.5299	2.0796
705	17	LC/MS neg	34393	Lipids	Glycerolipids	1-linolenoylglycerol (18:3)		3.22	0.79	1.15	0.28	3.39	0.83	3.15	0.77	0.43	0.4	0.15	0.14		0.0008	0.0029	0.2806	0.3601	0.6284	0.3003	0.0987	0.0453	0.0008	0.0041	0.3769	0.6462	0.1164	0.1457	0.5071	0.3376	0.0192	0.0249	0.061	0.0871	0.0002	0.0005	7.6867e-05	0.0003		0.9687	3.2836	3.124	2.5809
707	241	LC/MS neg	15122	Lipids	Glycerolipids	glycerol		0.72	1.63	1.05	0.73	0.51	1.17	1.14	0.79	0.35	0.78	0.52	0.35		0.1096	0.0756	0.073	0.2465	0.6422	0.3037	0.2833	0.099	0.0249	0.0337	0.4839	0.652	0.7095	0.43	0.1299	0.1745	0.0008	0.0043	0.447	0.2395	0.0003	0.0006	0.0008	0.0011		2.2445	1.1491	1.61	1.8777
708	42	LC/MS neg	45968	Lipids	Glycerolipids	1-oleoyl-GPG (18:1)*		1.15	1.11	0.83	0.57	1.12	1.08	1.49	1.02	0.52	0.69	0.37	0.35		0.4074	0.1841	0.439	0.439	0.8207	0.3654	0.1117	0.0491	0.5023	0.2492	0.4908	0.652	0.2276	0.2097	0.9814	0.4837	0.1187	0.0789	0.1614	0.1365	0.0033	0.0029	0.0075	0.0058		1.2325	1.3854	1.4173	1.5314
713	37	LC/MS pos late	46799	Lipids	Glycerolipids	1-oleoyl-3-linoleoyl-glycerol (18:1/18:2)		2.59	1.14	2.28	1.88	2.43	1.07	0.91	0.75	1.16	0.43	1.02	0.72		0.0097	0.015	0.5683	0.4843	0.0002	0.0008	0.0135	0.0106	0.015	0.024	0.6997	0.7207	0.3155	0.2546	0.0835	0.1456	0.2544	0.1403	0.0261	0.0482	0.6147	0.1443	0.1896	0.06		0.6352	1.5449	1.6439	1.7638
714	51	LC/MS pos late	52633	Lipids	Glycerolipids	1-palmitoyl-2-linoleoyl-glycerol (16:0/18:2)*		1.56	0.93	0.68	1.21	1.42	0.85	0.66	1.17	1.7	0.79	0.74	1.02		0.0654	0.0523	0.673	0.5061	0.0881	0.0693	0.3693	0.1191	0.0725	0.064	0.4761	0.652	0.0808	0.1162	0.4397	0.3187	0.033	0.0338	0.2012	0.1502	0.1753	0.0518	0.9389	0.2125		0.7893	1.1199	1.2341	1.0438
715	59	LC/MS pos late	52634	Lipids	Glycerolipids	1-palmitoyl-3-linoleoyl-glycerol (16:0/18:2)*		1.48	0.99	1.04	2.14	1.44	0.96	0.64	1.31	1.89	0.84	1.33	1.82		0.0404	0.036	0.9938	0.5966	0.6359	0.3022	0.0076	0.0072	0.0778	0.0677	0.796	0.7503	0.0681	0.1122	0.1119	0.1659	0.0087	0.0147	0.3826	0.2161	0.0435	0.0175	0.0065	0.0054		0.6301	0.9052	0.9334	0.8955
718	27	LC/MS neg	54885	Lipids	Glycerolipids	1-linoleoyl-GPG (18:2)*		0.49	1.05	0.69	0.5	0.49	1.05	1.3	0.95	0.33	0.87	0.46	0.41		0.3471	0.1655	0.6318	0.498	0.8666	0.3784	0.118	0.051	0.3534	0.1969	0.6125	0.697	0.4133	0.299	0.8322	0.4466	0.1015	0.0707	0.5816	0.282	0.0212	0.0107	0.0033	0.0034		2.5172	1.2293	1.2346	1.2966
721	25	LC/MS pos late	34419	Lipids	Phospholipids	1-linoleoyl-GPC (18:2)		2.14	1.2	2.98	2.24	1.77	0.99	1.21	0.91	1.24	0.85	1.73	1.58		0.0026	0.0061	0.3312	0.3906	0.0011	0.0028	0.0009	0.0018	0.0084	0.0172	0.9193	0.7765	0.1952	0.193	0.3466	0.281	0.3108	0.1635	0.0872	0.1045	0.0061	0.0042	0.0267	0.0139		0.5831	1.0328	1.2479	1.2363
722	26	LC/MS pos late	36600	Lipids	Phospholipids	1-linoleoyl-GPE (18:2)*		1.61	0.98	1.66	1.77	1.56	0.95	1.01	1.07	1.75	1.13	1.81	2.04		0.0006	0.0024	0.9895	0.5954	0.0083	0.0113	0.0127	0.0101	0.0148	0.024	0.595	0.694	0.9623	0.5083	0.3573	0.2853	0.0066	0.0127	0.5972	0.288	0.0001	0.0004	3.7378e-05	0.0002		0.622	0.9705	1.0032	0.9541
723	28	LC/MS neg	36594	Lipids	Phospholipids	1-linoleoyl-GPI (18:2)*		1.36	1.11	1.75	0.27	1.2	0.98	3.1	0.47	0.31	0.81	0.4	0.19		0.1277	0.0841	0.4412	0.439	0.0983	0.0757	0.0003	0.0008	0.3104	0.1817	0.8149	0.7503	0.0036	0.0335	0.0305	0.1019	0.0047	0.0104	0.248	0.1738	0.007	0.0046	3.2099e-05	0.0001		1.0975	1.3119	1.4961	1.4604
726	40	LC/MS pos late	48258	Lipids	Phospholipids	1-oleoyl-GPC (18:1)		3.13	1.48	2.7	1.86	2.52	1.19	1.32	0.91	1.17	0.61	1.01	0.77		0.0008	0.0029	0.0296	0.1948	0.0002	0.0009	0.0002	0.0007	0.0019	0.0064	0.3296	0.6222	0.052	0.1021	0.2366	0.2408	0.3708	0.1834	0.0038	0.0212	0.7701	0.1743	0.1048	0.0383		0.3719	0.9361	1.1643	1.3863
727	41	LC/MS pos late	35628	Lipids	Phospholipids	1-oleoyl-GPE (18:1)		1.6	1.23	1.36	1.44	1.65	1.28	1	1.06	1.82	1.1	1.55	1.29		0.0216	0.0237	0.2409	0.3433	0.0403	0.0378	0.0777	0.0383	0.0098	0.0185	0.1887	0.6131	0.9453	0.5079	0.7519	0.4248	0.004	0.0099	0.681	0.3132	0.0177	0.0093	0.1398	0.0476		0.5794	0.958	0.9263	1.1831
728	43	LC/MS neg	36602	Lipids	Phospholipids	1-oleoyl-GPI (18:1)*		1.35	0.89	1.48	0.28	1.2	0.8	2.2	0.42	0.4	0.74	0.44	0.23		0.2095	0.1201	0.3823	0.4211	0.2744	0.1669	0.0029	0.0038	0.1551	0.1122	0.3454	0.6406	0.003	0.0332	0.0323	0.1019	5.6213e-05	0.002	0.0953	0.1086	0.0189	0.0097	0.0021	0.0024		1.0973	1.3156	1.476	1.1745
729	44	LC/MS pos late	33230	Lipids	Phospholipids	1-palmitoleoyl-GPC (16:1)*		2.99	1.16	3.46	3.65	2.38	0.92	1.31	1.39	1.4	0.77	1.62	2.44		0.0017	0.0048	0.4746	0.447	0.001	0.0026	0.0015	0.0024	0.0047	0.0113	0.7179	0.7207	0.4122	0.299	0.1256	0.1721	0.1794	0.1064	0.2867	0.1853	0.0742	0.0267	0.0016	0.0019		0.3276	0.7812	0.981	0.9071
730	61	LC/MS neg	34428	Lipids	Phospholipids	1-palmitoyl-GPA (16:0)		0.86	0.84	1.15	0.56	0.85	0.83	2.26	1.11	0.37	0.99	0.5	0.67		0.1184	0.0795	0.3911	0.4255	0.2844	0.1691	0.0781	0.0383	0.2243	0.1463	0.1369	0.6131	0.011	0.0533	0.9252	0.4688	9.7765e-05	0.0024	0.8933	0.3768	0.0003	0.0006	0.1015	0.0374		1.4792	1.2535	1.27	1.0532
731	62	LC/MS pos late	33955	Lipids	Phospholipids	1-palmitoyl-GPC (16:0)		2.43	1.32	4.1	3.05	1.8	0.98	1.45	1.08	0.84	0.67	1.41	1.55		0.0029	0.0064	0.0926	0.2551	0.0001	0.0008	4.9287e-05	0.0004	0.0199	0.0298	0.9587	0.7765	0.0287	0.0831	0.5878	0.3613	0.4894	0.2314	0.0299	0.0533	0.0274	0.0127	0.0121	0.0075		0.5017	0.9055	1.217	1.1977
732	63	LC/MS pos late	35631	Lipids	Phospholipids	1-palmitoyl-GPE (16:0)		2.28	1.23	1.28	2.45	2.14	1.16	0.65	1.26	2.49	0.76	1.4	1.52		0.0002	0.0015	0.1212	0.2835	0.0214	0.0232	0.0011	0.0018	0.0003	0.0021	0.3073	0.6222	0.0152	0.0573	0.0063	0.0561	7.2506e-05	0.0021	0.0669	0.0911	0.0152	0.0082	0.0084	0.006		0.4239	0.9064	0.9658	1.1167
733	65	LC/MS neg	35305	Lipids	Phospholipids	1-palmitoyl-GPI (16:0)*		1.17	0.69	1.16	0.55	1.41	0.83	1.98	0.94	0.45	0.64	0.45	0.51		0.2649	0.1391	0.0535	0.2067	0.5898	0.2866	0.0331	0.0199	0.075	0.0658	0.1943	0.6131	0.0049	0.0375	0.7508	0.4248	0.002	0.0073	0.0317	0.0545	0.005	0.0037	0.02	0.0113		1.2101	1.706	1.4213	1.1736
734	70	LC/MS pos late	33961	Lipids	Phospholipids	1-stearoyl-GPC (18:0)		2.04	1.31	2.17	2.54	1.74	1.12	1.02	1.2	1.01	0.59	1.08	1.15		0.0036	0.0074	0.0276	0.1948	0.0013	0.0031	0.0018	0.0026	0.011	0.0195	0.3008	0.6222	0.9624	0.5083	0.0878	0.1462	0.9296	0.3686	0.018	0.0406	0.5078	0.1241	0.1407	0.0476		0.571	0.993	1.1641	1.2987
735	71	LC/MS pos late	42398	Lipids	Phospholipids	1-stearoyl-GPE (18:0)		1.57	1.25	0.99	2.37	1.61	1.27	0.57	1.37	2.44	0.87	1.54	1.65		0.0124	0.016	0.4128	0.4334	0.9737	0.403	0.0124	0.01	0.0313	0.0369	0.3653	0.6462	0.0518	0.1021	0.0825	0.1456	0.0005	0.0032	0.4711	0.246	0.003	0.0028	0.0424	0.0199		0.5193	0.8361	0.817	1.0416
741	102	LC/MS neg	35253	Lipids	Phospholipids	2-palmitoyl-GPC (16:0)*		2.69	0.97	4.72	2.62	2.09	0.75	1.9	1.06	0.65	0.59	1.14	1.6		0.0031	0.0066	0.9038	0.5749	6.1781e-05	0.0006	0.0013	0.0022	0.007	0.0154	0.2618	0.6196	0.0133	0.0569	0.7629	0.4276	0.0729	0.0565	0.0311	0.0539	0.5298	0.1285	0.0254	0.0135		0.5888	1.2316	1.5854	1.1953
745	242	LC/MS polar	43847	Lipids	Phospholipids	glycerol 3-phosphate		0.37	0.84	0.73	0.76	0.5	1.14	0.61	0.63	0.69	0.84	1.36	0.76		0.0006	0.0025	0.2638	0.3579	0.0623	0.0538	0.0659	0.0339	0.0007	0.0041	0.4351	0.6462	5.2777e-05	0.0122	0.0413	0.1154	0.0077	0.0139	0.191	0.1474	0.1621	0.0493	0.1105	0.0396		2.3499	1.1828	0.8763	0.9962
746	243	LC/MS pos early	37455	Lipids	Phospholipids	glycerophosphoethanolamine		0.57	0.45	3.2	1.69	1.13	0.89	1.16	0.61	0.62	0.64	3.49	2.4		0.0356	0.0326	0.0461	0.1978	0.0008	0.0023	0.0307	0.0186	0.877	0.3543	0.5181	0.6614	0.5382	0.3545	0.037	0.1099	0.0785	0.0595	0.2485	0.1738	0.0002	0.0005	0.0005	0.0009		1.2781	1.4459	0.7298	0.6473
747	246	LC/MS pos early	15990	Lipids	Phospholipids	glycerophosphorylcholine (GPC)		1.46	0.85	4.14	1.75	1.63	0.95	1.82	0.77	0.75	0.84	2.13	1.73		0.009	0.0147	0.33	0.3906	0.0131	0.0158	8.5547e-05	0.0005	0.0094	0.0183	0.629	0.697	0.105	0.1358	0.0032	0.0494	0.2835	0.1534	0.2513	0.1749	0.0003	0.0006	0.0055	0.0048		0.72	1.1756	1.0542	0.9979
754	364	LC/MS neg	1600	Lipids	Phospholipids	phosphoethanolamine		1.43	0.79	0.78	0.91	1.4	0.77	1.51	1.76	0.97	1.05	0.53	1.22		0.4678	0.205	0.3212	0.3857	0.1021	0.0773	0.4091	0.1281	0.1612	0.1151	0.5363	0.67	0.0035	0.0335	0.0046	0.0547	0.7181	0.3121	0.6098	0.2921	0.1374	0.0441	0.2753	0.0812		0.9709	1.3583	1.392	1.0671
766	18	LC/MS pos late	45951	Lipids	Phospholipids	1-linolenoyl-GPC (18:3)*		2.86	1.38	5.45	2.86	1.83	0.88	1.41	0.74	1.33	1.02	2.54	2.12		0.0448	0.0388	0.1885	0.3213	0.0001	0.0007	0.0003	0.0008	0.1213	0.0924	0.9518	0.7765	0.1084	0.1386	0.0993	0.1592	0.2821	0.1532	0.676	0.3129	0.0278	0.0127	0.0024	0.0027		0.3838	0.704	1.0971	0.9701
773	64	LC/MS neg	45970	Lipids	Phospholipids	1-palmitoyl-GPG (16:0)*		1.36	0.99	0.96	0.88	1.29	0.94	1.14	1.05	1.01	0.9	0.71	0.8		0.0697	0.054	0.9019	0.5749	0.8306	0.3662	0.7324	0.1976	0.0978	0.0786	0.5341	0.6697	0.5741	0.3691	0.751	0.4248	0.8013	0.3347	0.4492	0.24	0.0222	0.011	0.0871	0.0338		0.8524	1.0984	1.1572	1.0846
788	39	LC/MS neg	36812	Lipids	Phospholipids	1-oleoyl-GPA (18:1)		1.6	0.77	4.12	0.63	1.57	0.76	4.88	0.75	0.24	0.76	0.63	0.63		0.0631	0.051	0.1303	0.2922	0.0062	0.0093	0.1143	0.0499	0.0247	0.0337	0.2457	0.6196	0.0034	0.0335	0.2034	0.2317	0.0066	0.0127	0.1973	0.1494	0.0676	0.0251	0.0585	0.0256		0.9245	1.4534	1.4761	1.1146
790	245	LC/MS pos early	52307	Lipids	Phospholipids	glycerophosphoinositol*		0.59	0.84	1.95	0.75	0.81	1.15	1.02	0.4	0.34	0.43	1.11	0.38		0.001	0.0031	0.4381	0.439	0.018	0.0203	0.0262	0.0166	0.1815	0.126	0.1351	0.6131	0.6906	0.4207	2.3325e-06	0.0005	0.003	0.0089	0.0028	0.0196	0.3042	0.0822	3.524e-06	5.3462e-05		1.6568	1.3364	0.9809	1.1246
803	53	LC/MS pos late	42446	Lipids	Phospholipids	1-palmitoyl-2-linoleoyl-GPC (16:0/18:2)		0.75	0.82	0.89	0.56	0.82	0.91	1.32	0.83	0.71	1.13	0.84	0.77		0.02	0.0228	0.2055	0.336	0.8988	0.3849	0.0017	0.0025	0.1167	0.0901	0.43	0.6462	0.2073	0.1996	0.0796	0.1456	0.1382	0.0877	0.336	0.2049	0.1152	0.0378	0.1413	0.0476		1.3248	1.088	0.9873	0.8947
804	54	LC/MS pos late	42449	Lipids	Phospholipids	1-palmitoyl-2-linoleoyl-GPE (16:0/18:2)		0.8	0.69	0.81	0.48	1.05	0.9	1.53	0.92	0.75	1.09	0.76	0.77		0.3138	0.1537	0.1316	0.2922	0.8832	0.382	0.008	0.0073	0.8618	0.3515	0.4903	0.652	0.1631	0.1772	0.4933	0.334	0.2718	0.148	0.6953	0.3188	0.0599	0.0229	0.1744	0.0564		1.2681	1.3285	1.0095	0.9128
805	56	LC/MS polar	52450	Lipids	Phospholipids	1-palmitoyl-2-linoleoyl-GPI (16:0/18:2)		1.02	0.92	1.19	0.38	1.14	1.04	1.62	0.52	0.59	0.83	0.69	0.35		0.7931	0.3001	0.4912	0.4546	0.4129	0.223	0.0001	0.0005	0.2897	0.1737	0.6258	0.697	0.0479	0.0995	0.0065	0.0561	0.0345	0.035	0.1782	0.1436	0.0364	0.0154	8.1322e-05	0.0003		1.0991	1.2579	1.1212	1.161
806	36	LC/MS polar	52451	Lipids	Phospholipids	1-oleoyl-2-linoleoyl-GPI (18:1/18:2)*		1.01	0.96	1.4	0.38	1.14	1.08	1.56	0.42	0.65	0.89	0.9	0.35		0.9867	0.3457	0.7496	0.5272	0.1781	0.12	0.0001	0.0005	0.2352	0.1516	0.412	0.6462	0.0581	0.1052	0.0024	0.0419	0.0593	0.0491	0.3124	0.1969	0.4589	0.1151	0.0002	0.0005		1.0398	1.1836	1.0527	1.139
808	58	LC/MS pos late	19263	Lipids	Phospholipids	1-palmitoyl-2-oleoyl-GPE (16:0/18:1)		1.61	1.12	0.99	0.83	1.75	1.21	1.09	0.91	1.48	0.92	0.91	0.68		0.1163	0.0788	0.4008	0.4302	0.8292	0.3662	0.495	0.1491	0.0047	0.0113	0.2962	0.6222	0.7606	0.448	0.4643	0.324	0.1152	0.078	0.5125	0.2597	0.9306	0.202	0.0647	0.0275		0.6796	1.1893	1.0973	1.3275
809	57	LC/MS pos late	52461	Lipids	Phospholipids	1-palmitoyl-2-oleoyl-GPC (16:0/18:1)		1.58	1.35	1.28	0.84	1.48	1.27	1.3	0.85	1.12	0.98	0.91	0.61		0.0691	0.0539	0.0455	0.1978	0.1345	0.0981	0.3506	0.1146	0.007	0.0154	0.1998	0.6131	0.2115	0.1999	0.1743	0.2083	0.6513	0.2897	0.7264	0.3248	0.8414	0.186	0.0108	0.0072		0.7282	1.0793	1.1493	1.4585
810	11	LC/MS polar	52625	Lipids	Phospholipids	1,2-dipalmitoyl-GPG (16:0/16:0)		1.3	1.11	0.67	0.61	1.25	1.07	1.19	1.08	1.46	1.39	0.75	0.76		0.001	0.0032	0.2673	0.358	0.0252	0.0264	0.0001	0.0005	0.0794	0.068	0.2808	0.6201	0.1752	0.1819	0.3409	0.2809	0.0351	0.0352	0.0144	0.0378	0.0031	0.0029	0.004	0.0039		0.8173	1.0188	1.0634	1.1333
811	55	LC/MS polar	52628	Lipids	Phospholipids	1-palmitoyl-2-linoleoyl-GPG (16:0/18:2)		0.7	0.97	0.75	0.46	0.71	0.98	1.23	0.77	0.68	1.19	0.73	0.57		0.0013	0.004	0.9448	0.5845	0.0671	0.0564	7.3009e-05	0.0005	0.0285	0.0361	0.8381	0.763	0.1116	0.1419	0.0262	0.0994	0.0201	0.0255	0.1643	0.1383	0.0047	0.0036	0.0005	0.0009		1.3861	0.9792	0.9699	0.9547
813	10	LC/MS pos late	19130	Lipids	Phospholipids	1,2-dipalmitoyl-GPC (16:0/16:0)		0.58	1.07	1.15	0.95	0.69	1.28	1.18	0.97	1.07	1.82	2.13	1.61		0.003	0.0064	0.6719	0.5061	0.2893	0.1715	0.7321	0.1976	0.0528	0.0508	0.1332	0.6131	0.3306	0.263	0.6368	0.3849	0.868	0.3565	0.0083	0.0278	7.8608e-07	2.4912e-05	0.011	0.0072		1.0354	0.7144	0.5983	0.7669
814	6	LC/MS pos late	52603	Lipids	Phospholipids	1,2-dilinoleoyl-GPC (18:2/18:2)		0.71	0.74	1.25	0.65	0.79	0.84	1.33	0.69	0.71	1.19	1.26	1.04		0.0533	0.0447	0.1051	0.2644	0.2388	0.1508	0.0106	0.009	0.1828	0.1264	0.2689	0.6196	0.2004	0.1958	0.0003	0.0174	0.1581	0.0965	0.2573	0.1759	0.0686	0.0254	0.6263	0.1575		1.3355	1.0608	0.9437	0.7881
815	5	LC/MS polar	52680	Lipids	Phospholipids	1,2-dilinoleoyl-GPA (18:2/18:2)*		0.84	0.85	1.51	0.84	0.82	0.83	1.66	0.92	0.42	0.85	0.76	0.84		0.039	0.0351	0.2511	0.3526	0.1025	0.0773	0.1931	0.0753	0.0323	0.0379	0.1946	0.6131	0.0703	0.1122	0.385	0.2954	0.0168	0.0233	0.1882	0.1474	0.0124	0.0069	0.3738	0.1035		1.4817	1.2115	1.2425	1.0271
817	21	LC/MS polar	52695	Lipids	Phospholipids	1-linoleoyl-2-linolenoyl-GPA (18:2/18:3)*		0.76	1.09	1.06	0.59	0.68	0.97	1.44	0.81	0.51	1.07	0.7	0.59		0.0226	0.0241	0.6442	0.5036	0.5989	0.2892	0.0645	0.0335	0.0024	0.0073	0.7363	0.7266	0.1922	0.1916	0.1565	0.1969	0.0125	0.0186	0.9438	0.3874	0.011	0.0064	0.0117	0.0074		1.4572	0.9895	1.108	1.0739
818	24	LC/MS neg	52690	Lipids	Phospholipids	1-linoleoyl-GPA (18:2)*		1.06	0.87	2.26	0.37	0.98	0.81	4.93	0.8	0.23	1.13	0.48	0.48		0.6715	0.2654	0.4322	0.4364	0.0052	0.0083	0.0203	0.0138	0.9936	0.3843	0.1575	0.6131	0.0018	0.0301	0.2692	0.255	0.0002	0.0026	0.9032	0.3785	0.0018	0.002	0.0079	0.0059		1.2971	1.277	1.3724	1.1109
819	34	LC/MS pos late	52453	Lipids	Phospholipids	1-oleoyl-2-linoleoyl-GPC (18:1/18:2)*		1.3	1	1.43	0.74	1.35	1.04	1.31	0.68	1	0.97	1.11	0.72		0.2403	0.1296	0.8531	0.5587	0.0667	0.0564	0.1015	0.0459	0.0287	0.0361	0.8169	0.7503	0.1997	0.1958	0.007	0.0583	0.8787	0.3584	0.7203	0.3241	0.4072	0.1049	0.1078	0.0389		0.8562	1.1574	1.1131	1.1556
820	35	LC/MS pos late	52687	Lipids	Phospholipids	1-oleoyl-2-linoleoyl-GPE (18:1/18:2)*		1.23	0.74	1.25	0.59	1.57	0.95	1.49	0.7	1.02	0.97	1.04	0.77		0.3923	0.1804	0.0952	0.2551	0.2785	0.1678	0.102	0.0459	0.0336	0.0388	0.8993	0.7765	0.2377	0.2147	0.0309	0.1019	0.7644	0.3264	0.7229	0.3241	0.6335	0.148	0.1405	0.0476		0.8371	1.3174	1.0282	0.9744
822	48	LC/MS polar	52694	Lipids	Phospholipids	1-palmitoyl-2-linolenoyl-GPA (16:0/18:3)*		0.97	1.24	1.01	0.79	0.83	1.06	1.34	1.04	0.54	0.86	0.56	0.55		0.6817	0.2677	0.2259	0.3401	0.876	0.3808	0.0785	0.0383	0.0478	0.0472	0.8017	0.7503	0.0351	0.091	0.8323	0.4466	0.0009	0.0044	0.1561	0.1339	0.0007	0.001	0.0069	0.0056		1.3204	1.0937	1.279	1.3528
823	45	LC/MS pos late	52684	Lipids	Phospholipids	1-palmitoyl-2-alpha-linolenoyl-GPC (16:0/18:3n3)*		0.99	1.14	0.96	0.54	0.91	1.05	1.51	0.86	0.84	1.4	0.81	0.66		0.8462	0.3133	0.8213	0.5483	0.8574	0.3762	0.01	0.0088	0.876	0.3543	0.9235	0.7765	0.0923	0.1274	0.2632	0.2531	0.5565	0.2561	0.0463	0.0701	0.1624	0.0493	0.2296	0.0704		1.1407	1.036	1.1324	1.1846
825	52	LC/MS polar	52679	Lipids	Phospholipids	1-palmitoyl-2-linoleoyl-GPA (16:0/18:2)*		0.98	1.05	1.73	1.01	0.87	0.93	1.57	0.92	0.43	0.78	0.76	0.75		0.7636	0.291	0.8237	0.5483	0.0552	0.0487	0.9843	0.2476	0.2759	0.1696	0.5816	0.694	0.085	0.12	0.4153	0.3088	0.0167	0.0233	0.1653	0.1385	0.0271	0.0126	0.1549	0.0513		1.2691	1.1035	1.2448	1.1589
828	66	LC/MS pos late	52452	Lipids	Phospholipids	1-stearoyl-2-linoleoyl-GPC (18:0/18:2)*		0.83	0.88	0.98	0.68	1.02	1.08	1.22	0.84	0.82	0.98	0.97	0.76		0.2923	0.1447	0.4496	0.4394	0.9491	0.3967	0.3751	0.1205	0.8741	0.3543	0.4196	0.6462	0.7121	0.4304	0.3454	0.281	0.3604	0.1803	0.6769	0.3129	0.7487	0.1699	0.0512	0.0229		1.1578	1.1862	0.9655	1.0443
829	67	LC/MS pos late	52446	Lipids	Phospholipids	1-stearoyl-2-linoleoyl-GPE (18:0/18:2)*		0.99	0.73	1.12	0.67	1.4	1.03	1.27	0.76	1.1	1	1.24	0.92		0.9323	0.3333	0.2337	0.3433	0.4555	0.2369	0.3394	0.1123	0.1916	0.1309	0.9399	0.7765	0.4716	0.3279	0.152	0.1958	0.7707	0.3283	0.8417	0.3602	0.2241	0.0621	0.6918	0.1693		1.0255	1.4375	1.0173	1.048
830	68	LC/MS pos late	52438	Lipids	Phospholipids	1-stearoyl-2-oleoyl-GPC (18:0/18:1)		1.31	1.11	0.94	0.71	1.57	1.33	1.17	0.88	1.51	1.13	1.09	0.72		0.2125	0.1203	0.4414	0.439	0.9159	0.388	0.4911	0.1488	0.0385	0.0415	0.1156	0.6131	0.8854	0.4905	0.3776	0.2907	0.0805	0.0602	0.9772	0.3963	0.4742	0.1175	0.0995	0.0373		0.7401	1.1611	0.9703	1.2911
831	244	LC/MS polar	48857	Lipids	Phospholipids	glycerophosphoglycerol		0.26	0.74	1.66	1.25	0.49	1.41	0.66	0.49	0.4	0.54	2.63	0.92		4.0946e-05	0.0006	0.706	0.5129	0.07	0.0586	0.5971	0.1715	0.0453	0.0458	0.0368	0.6131	0.0072	0.0445	0.0432	0.1154	0.0006	0.0034	0.2354	0.1687	0.0043	0.0034	0.5393	0.1384		2.7207	1.3354	0.6977	0.9825
836	9	LC/MS pos late	52457	Lipids	Phospholipids	1,2-dioleoyl-GPC (18:1/18:1)*		2.7	1.65	2.4	1.1	2.37	1.44	1.31	0.6	1.56	0.86	1.39	0.58		0.0309	0.0299	0.0424	0.1978	0.0015	0.0032	0.7394	0.199	0.0008	0.0041	0.1782	0.6131	0.251	0.2226	0.0346	0.107	0.0544	0.0466	0.3045	0.194	0.1734	0.0514	0.0455	0.0208		0.4598	1.0878	1.242	1.7897
837	33	LC/MS pos late	46798	Lipids	Phospholipids	1-oleoyl-2-linoleoyl-glycerol (18:1/18:2)		2.84	1.04	1.71	0.98	2.51	0.92	1.01	0.58	0.96	0.39	0.58	0.37		0.0204	0.0229	0.876	0.5695	0.0075	0.0108	0.732	0.1976	0.0173	0.0261	0.9291	0.7765	0.8978	0.4937	0.0276	0.0994	0.825	0.3413	0.0178	0.0406	0.1889	0.0551	0.0086	0.0061		0.8019	2.0095	2.2745	2.0989
838	72	LC/MS neg	34437	Lipids	Phospholipids	1-stearoyl-GPG (18:0)		1.81	0.85	0.89	1.6	1.88	0.89	0.82	1.47	1.09	0.48	0.54	0.89		0.0106	0.0151	0.3884	0.4243	0.9515	0.3967	0.0608	0.0323	0.0074	0.0162	0.5322	0.6697	0.6404	0.4007	0.069	0.1367	0.9868	0.3834	0.0082	0.0278	0.0065	0.0044	0.4177	0.1131		0.7985	1.4999	1.4458	1.282
840	177	LC/MS pos early	15506	Lipids	Phospholipids	choline		0.87	1.06	0.96	1.04	0.86	1.05	0.98	1.06	0.93	1.06	1.02	1.04		0.0032	0.0066	0.0993	0.257	0.2634	0.1636	0.0835	0.0404	0.002	0.0067	0.1742	0.6131	0.5945	0.3771	0.0278	0.0994	0.0923	0.0659	0.0463	0.0701	0.406	0.1049	0.1958	0.0618		1.0973	0.9419	0.9532	0.998
841	178	LC/MS pos early	34396	Lipids	Phospholipids	choline phosphate		0.68	1.07	0.69	0.83	0.72	1.14	1.46	1.74	0.78	1.57	0.8	1.22		0.0093	0.0149	0.7062	0.5129	0.0438	0.0406	0.2842	0.099	0.0282	0.0361	0.4415	0.6462	0.0361	0.091	0.0294	0.1019	0.1191	0.0789	0.0077	0.0278	0.042	0.0171	0.3919	0.1078		1.2387	0.8968	0.8435	0.9623
842	206	LC/MS pos early	1497	Lipids	Phospholipids	ethanolamine		1	0.33	0.68	1.23	2.48	0.83	0.85	1.54	0.81	0.28	0.55	1.02		0.6438	0.2587	0.1737	0.3124	0.0111	0.014	0.1664	0.0672	0.3229	0.1859	0.7675	0.7348	0.2245	0.2086	0.0098	0.0647	0.1634	0.099	0.119	0.1169	0.2006	0.0574	0.7011	0.1703		1.2223	3.035	1.2216	1.0164
844	7	LC/MS pos late	53174	Lipids	Phospholipids	1,2-dilinoleoyl-GPE (18:2/18:2)*		0.73	0.59	0.9	0.57	0.96	0.78	1.47	0.93	0.84	1.28	1.04	1.24		0.1011	0.0705	0.0293	0.1948	0.9513	0.3967	0.0579	0.0312	0.804	0.3375	0.0641	0.6131	0.2101	0.1996	0.4451	0.3197	0.3917	0.1905	0.3902	0.2189	0.5948	0.1407	0.1515	0.0503		1.3089	1.2567	0.9526	0.7412
847	22	LC/MS pos late	53176	Lipids	Phospholipids	1-linoleoyl-2-linolenoyl-GPC (18:2/18:3)*		0.69	0.76	1.39	0.79	0.94	1.05	1.27	0.72	0.9	1.22	1.83	1.25		0.1846	0.1098	0.1793	0.3124	0.0666	0.0564	0.2307	0.0841	0.9379	0.3688	0.5999	0.6952	0.2487	0.2214	0.0437	0.1154	0.7802	0.3299	0.3428	0.2066	0.0002	0.0004	0.2009	0.063		0.9977	0.9413	0.6842	0.7193
850	84	LC/MS pos early	42562	Lipids	Phospholipids	2-dimethylaminoethanol		0.33	0.81	0.53	1.18	0.41	0.99	0.72	1.6	1.07	1.89	1.7	2.75		0.0002	0.0012	0.213	0.3368	0.003	0.0052	0.3098	0.1051	0.0006	0.0041	0.9001	0.7765	0.0531	0.1033	0.0137	0.0732	0.6735	0.2957	0.0019	0.0157	0.0038	0.0032	0.0003	0.0006		1.5914	0.6472	0.5298	0.5235
852	69	LC/MS pos late	42448	Lipids	Phospholipids	1-stearoyl-2-oleoyl-GPE (18:0/18:1)		2.01	0.63	0.99	0.95	2.85	0.9	0.95	0.92	3.25	1.09	1.6	1.64		0.1173	0.0791	0.1699	0.3123	0.749	0.3392	0.8524	0.2204	0.0121	0.0209	0.8122	0.7503	0.7397	0.442	0.5473	0.3518	0.0191	0.0249	0.8979	0.3779	0.0884	0.0308	0.1733	0.0563		0.303	0.8641	0.6082	0.547
855	8	LC/MS polar	52734	Lipids	Phospholipids	1,2-dilinoleoyl-GPI (18:2/18:2)*		0.76	0.69	1.16	0.24	0.96	0.86	1.85	0.39	0.54	1.04	0.82	0.37		0.0218	0.0237	0.0405	0.1978	0.4728	0.2431	8.9106e-05	0.0005	0.6689	0.3046	0.14	0.6131	0.063	0.1113	0.0025	0.0419	0.0609	0.0499	0.7393	0.3298	0.2157	0.0605	0.0009	0.0013		1.3583	1.3009	1.0356	0.8932
878	366	LC/MS pos late	1510	Lipids	Sphingolipid	phytosphingosine		0.54	0.83	1.41	3.17	0.73	1.13	0.62	1.4	1.38	1.17	3.62	4.46		0.0038	0.0076	0.0436	0.1978	0.0255	0.0265	1.1938e-05	0.0002	0.0684	0.0617	0.1643	0.6131	0.0088	0.0483	0.0183	0.0806	0.0768	0.0586	0.0879	0.1045	7.7109e-06	9.4622e-05	3.9135e-06	5.3462e-05		1.1455	0.8351	0.6136	0.6953
879	401	LC/MS pos late	17769	Lipids	Sphingolipid	sphinganine		0.71	1.04	3.77	4.49	0.7	1.03	0.99	1.18	1.17	1.66	6.23	7.16		0.2778	0.1408	0.853	0.5587	2.591e-07	2.3648e-05	0.0001	0.0005	0.2596	0.1619	0.7178	0.7207	0.7678	0.4511	0.1203	0.1711	0.3096	0.1635	0.035	0.0578	0.0004	0.0007	1.558e-06	5.3462e-05		0.9917	0.6936	0.7016	0.7228
880	402	LC/MS pos late	17747	Lipids	Sphingolipid	sphingosine		0.69	0.99	2.25	3.69	0.7	1	0.72	1.19	1.23	1.27	3.99	4.74		0.0749	0.0567	0.9501	0.5845	0.0001	0.0007	0.003	0.0038	0.092	0.0762	0.9769	0.7882	0.1337	0.1608	0.0814	0.1456	0.1373	0.0876	0.5612	0.2743	1.9261e-05	0.0001	5.3919e-05	0.0002		1.044	0.731	0.724	0.7237
882	345	LC/MS pos late	52604	Lipids	Sphingolipid	N-palmitoyl-sphinganine (d18:0/16:0)		0.58	1.31	3.85	6.01	0.45	1.03	0.71	1.11	0.93	1.45	6.18	6.65		0.1675	0.1028	0.2401	0.3433	6.9422e-07	3.5966e-05	1.1084e-05	0.0002	0.061	0.0577	0.5295	0.6688	0.0264	0.0804	0.6482	0.3875	0.923	0.3686	0.1754	0.1429	0.0049	0.0037	2.0806e-05	0.0001		1.2352	0.5616	0.7168	0.7384
886	171	LC/MS pos late	27414	Lipids	Sterols	beta-sitosterol		1.49	1.36	2.12	3.67	1.64	1.5	0.5	0.87	1.95	0.6	2.77	1.61		0.205	0.1189	0.254	0.3536	0.0041	0.0068	0.003	0.0038	0.1188	0.0909	0.1579	0.6131	0.0324	0.0867	0.1498	0.1941	0.0207	0.0257	0.1216	0.1169	0.0045	0.0035	0.0374	0.0182		0.5954	0.9783	0.8888	1.3304
889	172	LC/MS pos late	33997	Lipids	Sterols	campesterol		1.96	1.78	2.28	3.6	1.9	1.72	0.46	0.73	4.05	0.99	4.71	2		0.3146	0.1537	0.1509	0.2983	0.0323	0.0314	0.0052	0.0056	0.1702	0.1205	0.164	0.6131	0.0965	0.1299	0.0684	0.1367	0.0128	0.0187	0.9665	0.3928	0.0059	0.0041	0.0292	0.0149		0.2595	0.4922	0.5092	0.8751
906	140	LC/MS pos early	32198	Lipids	Fatty acid conjugate	acetylcarnitine		0.66	0.65	1.41	0.93	1.27	1.25	1.09	0.71	0.45	0.39	0.96	0.55		0.2129	0.1203	0.8416	0.5539	0.445	0.2328	0.7137	0.1962	0.906	0.3609	0.3802	0.6462	0.6887	0.4207	0.4552	0.3234	0.0294	0.0316	0.2554	0.1757	0.8433	0.186	0.0356	0.0174		1.1616	1.4768	0.7704	0.9616
940	75	LC/MS pos early	43761	Lipids	Fatty acid, Amino	2-aminoheptanoate		1.36	0.96	0.97	1.79	1.51	1.06	0.53	0.98	1.06	0.37	0.76	0.7		0.0412	0.0363	0.6052	0.4927	0.8938	0.3846	0.0241	0.0156	0.0089	0.0177	0.7118	0.7207	0.0027	0.0332	0.7684	0.4296	0.7151	0.3121	1.2696e-06	0.0001	0.034	0.0145	0.0915	0.0354		0.8934	1.3506	1.2123	1.2907
945	165	LC/MS neg	18362	Lipids	Fatty acid, Dicarboxylate	azelate (nonanedioate)		0.82	1.6	0.92	0.65	0.6	1.18	1.07	0.76	0.34	0.6	0.38	0.25		0.2606	0.1382	0.0339	0.197	0.7708	0.3474	0.4802	0.1467	0.027	0.0355	0.332	0.6222	0.8873	0.4905	0.0946	0.1539	0.0005	0.0032	0.1459	0.1287	0.0009	0.0012	9.6821e-06	6.6197e-05		2.0675	1.2463	1.6916	1.9899
947	199	LC/MS neg	32388	Lipids	Fatty acid, Dicarboxylate	dodecanedioate		1.32	1.82	0.24	0.12	0.91	1.26	1.65	0.82	1.16	2.1	0.22	0.14		0.4852	0.2088	0.0041	0.0986	0.01	0.0129	0.1	0.0456	0.685	0.3098	0.273	0.6196	0.9965	0.5196	0.5345	0.3482	0.974	0.381	0.9152	0.3822	0.0036	0.0031	0.0083	0.0059		1.2243	1.1189	1.6149	2.0365
948	291	LC/MS neg	15872	Lipids	Fatty acid, Dicarboxylate	malonate		1.02	0.98	1.14	0.99	1.2	1.15	1.13	0.99	0.92	0.87	1.03	0.88		0.8241	0.3073	0.7987	0.5414	0.0667	0.0564	0.8428	0.2189	0.6638	0.3039	0.1429	0.6131	0.0368	0.091	0.8263	0.4466	0.3212	0.168	0.8058	0.3487	0.698	0.1615	0.1302	0.0454		0.9616	1.1494	0.9811	1.1257
949	367	LC/MS polar	15704	Lipids	Fatty acid, Dicarboxylate	pimelate (heptanedioate)		5.15	1.63	0.59	0.69	2.99	0.94	0.73	0.86	1.58	0.39	0.18	0.17		8.6667e-05	0.0007	0.0271	0.1948	0.0256	0.0265	0.091	0.043	0.0008	0.0041	0.6068	0.6964	0.1629	0.1772	0.3969	0.2993	0.0541	0.0466	0.0016	0.0142	1.2423e-05	9.4622e-05	4.1697e-06	5.3462e-05		0.6193	1.8495	3.1876	3.008
950	393	LC/MS neg	32398	Lipids	Fatty acid, Dicarboxylate	sebacate (decanedioate)		0.54	1.72	0.73	0.46	0.38	1.23	1.14	0.71	0.26	0.78	0.36	0.21		0.0462	0.0396	0.0819	0.2551	0.2587	0.1617	0.2248	0.083	0.0107	0.0194	0.4391	0.6462	0.9448	0.5079	0.0944	0.1539	0.001	0.0044	0.4346	0.2357	0.0024	0.0025	0.0002	0.0005		3.1022	1.1857	1.6603	2.0406
951	404	LC/MS polar	15730	Lipids	Fatty acid, Dicarboxylate	suberate (octanedioate)		0.74	1.38	0.7	0.79	0.7	1.3	0.91	1.03	0.71	0.93	0.67	0.53		0.1725	0.1046	0.1752	0.3124	0.0334	0.0321	0.0202	0.0138	0.1018	0.0811	0.2781	0.6201	0.5419	0.3554	0.7417	0.4246	0.128	0.0833	0.3374	0.2049	0.0123	0.0069	0.0203	0.0114		1.4729	1.0256	1.0904	1.4204
953	430	LC/MS neg	42395	Lipids	Fatty acid, Dicarboxylate	undecanedioate		0.79	1.59	0.54	0.48	0.68	1.38	1.18	1.04	0.9	1.56	0.62	0.47		0.1604	0.0992	0.0096	0.1601	0.0529	0.0473	0.2238	0.0829	0.022	0.0321	0.0807	0.6131	0.9691	0.5099	0.8375	0.4466	0.468	0.2225	0.5717	0.2779	0.0337	0.0145	0.0017	0.002		1.4162	0.962	1.1122	1.5334
954	257	LC/MS neg	35678	Lipids	Fatty acid, Dicarboxylate	hexadecanedioate		0.92	1.65	0.39	1.05	0.79	1.42	0.59	1.59	1.83	1.37	0.78	0.87		0.6839	0.2679	0.0003	0.0261	0.0012	0.0028	0.8757	0.2259	0.1894	0.1299	0.0032	0.5669	0.0116	0.0544	0.0271	0.0994	0.0098	0.0154	0.0166	0.0399	0.0134	0.0073	0.2873	0.0839		1.0317	0.8131	0.9458	1.3416
957	239	LC/MS polar	396	Lipids	Fatty acid, Dicarboxylate	glutarate (pentanedioate)		1.09	1.79	4.87	3.29	0.77	1.26	1.32	0.89	0.29	0.5	1.29	0.91		0.6539	0.2614	0.0379	0.197	0.0025	0.0046	1.1501e-05	0.0002	0.6395	0.2951	0.3745	0.6462	0.0442	0.0966	0.9383	0.4696	0.0145	0.0207	0.0038	0.0212	0.4749	0.1175	0.8267	0.1919		1.1481	0.8868	1.2569	1.5878
958	115	LC/MS neg	31943	Lipids	Fatty acid, Dicarboxylate	3-hydroxysebacate		0.84	1.72	1.11	0.7	0.59	1.21	1.14	0.73	0.29	0.55	0.37	0.23		0.2765	0.1408	0.0197	0.187	0.6596	0.3079	0.363	0.1177	0.0224	0.0323	0.2364	0.6196	0.6745	0.4168	0.2957	0.2618	0.0035	0.0093	0.0625	0.0883	0.004	0.0032	9.1206e-06	6.6197e-05		2.0204	1.1961	1.7064	2.0585
959	149	LC/MS polar	21134	Lipids	Fatty acid, Dicarboxylate	adipate		1.92	1.42	0.66	0.98	1.59	1.18	0.98	1.45	1.55	0.96	0.54	0.66		0.0118	0.0156	0.0013	0.0571	0.0131	0.0158	0.7258	0.1976	0.0335	0.0388	0.0095	0.6131	0.9544	0.5079	0.0778	0.1456	0.0437	0.0414	0.5546	0.2726	0.0012	0.0014	0.0308	0.0155		0.64	1.0193	1.2299	1.4484
967	1	LC/MS pos late	54892	Lipids	Galactolipids	1,2-dilinolenoyl-digalactosylglycerol (18:3/18:3)		0.43	0.65	0.32	0.36	0.54	0.82	1.07	1.21	0.85	1.67	0.63	0.92		0.0003	0.0018	0.3016	0.3774	0.0011	0.0028	0.0006	0.0013	0.0445	0.0453	0.1699	0.6131	0.8219	0.4756	0.224	0.2392	0.2283	0.1305	0.0776	0.0968	0.0341	0.0145	0.4099	0.1112		2.3898	1.2999	1.0221	0.8426
968	3	LC/MS pos late	54897	Lipids	Galactolipids	1,2-dilinoleoyl-digalactosylglycerol (18:2/18:2)*		1.35	0.98	1.26	1.15	1.18	0.86	1.14	1.05	0.87	0.84	0.81	0.99		0.0026	0.0061	0.9488	0.5845	0.0811	0.0658	0.2401	0.0867	0.2139	0.1405	0.0942	0.6131	0.3379	0.2661	0.6548	0.3892	0.2444	0.137	0.248	0.1738	0.0134	0.0073	0.8843	0.2019		0.9112	1.0783	1.2276	1.058
969	19	LC/MS pos late	54896	Lipids	Galactolipids	1-linoleoyl-2-linolenoyl-digalactosylglycerol (18;2/18:3)*		0.79	0.87	0.69	0.69	0.78	0.85	1.1	1.09	0.92	1.29	0.8	1.02		0.0108	0.0151	0.2344	0.3433	0.0084	0.0113	0.0172	0.0122	0.0306	0.0366	0.0922	0.6131	0.4964	0.3399	0.4594	0.324	0.3526	0.1774	0.0755	0.0957	0.0302	0.0135	0.8387	0.1938		1.2261	0.9531	0.9741	0.8264
970	49	LC/MS pos late	54887	Lipids	Galactolipids	1-palmitoyl-2-linoleoyl-digalactosylglycerol (16:0/18:2)*		1.34	0.99	0.71	0.77	1.31	0.97	1.04	1.13	1.31	1.04	0.69	0.81		5.3563e-06	0.0002	0.9466	0.5845	0.0017	0.0035	0.0269	0.0168	0.0044	0.011	0.4222	0.6462	0.7544	0.4468	0.0853	0.1456	0.0076	0.0138	0.7532	0.3343	0.0003	0.0006	0.0075	0.0058		0.8328	1.0872	1.118	1.0801
971	2	LC/MS pos late	54891	Lipids	Galactolipids	1,2-dilinolenoyl-galactosylglycerol (18:3/18:3)*		0.36	0.8	0.26	0.57	0.41	0.93	0.72	1.55	1.02	1.78	0.76	1.28		0.0004	0.002	0.1289	0.2922	0.0005	0.0016	0.0071	0.0069	0.0002	0.0017	0.7434	0.7296	0.2104	0.1996	0.0357	0.1088	0.89	0.3613	0.0035	0.0212	0.1861	0.0544	0.1606	0.0529		2.2458	0.927	0.7975	0.7382
972	4	LC/MS pos late	54899	Lipids	Galactolipids	1,2-dilinoleoyl-galactosylglycerol (18:2/18:2)*		0.85	1.04	0.81	1.66	0.72	0.87	0.62	1.28	1.3	1.14	1.24	1.82		0.1931	0.1141	0.7584	0.5306	0.4849	0.2468	0.0626	0.033	0.0881	0.0736	0.3902	0.6462	0.0943	0.1276	0.3477	0.281	0.3495	0.1773	0.4712	0.246	0.0913	0.0317	0.0333	0.0164		1.0849	0.7767	0.9221	0.8059
975	20	LC/MS pos late	54898	Lipids	Galactolipids	1-linoleoyl-2-linolenoyl-galactosylglycerol (18:2/18:3)*		0.77	0.85	0.56	1.23	0.7	0.78	0.65	1.44	1.61	1.5	1.16	2.16		0.0984	0.0694	0.2732	0.3601	0.0533	0.0475	0.5691	0.1648	0.0256	0.0344	0.1424	0.6131	0.1581	0.1743	0.2781	0.2583	0.104	0.0716	0.122	0.1169	0.4587	0.1151	0.0319	0.0159		1.1449	0.798	0.8768	0.6808
976	46	LC/MS pos late	54893	Lipids	Galactolipids	1-palmitoyl-2-linolenoyl-digalactosylglycerol (16:0/18:3)		0.67	0.88	0.44	0.49	0.77	1.01	1.11	1.22	1	1.44	0.67	0.81		0.0005	0.0024	0.5729	0.4843	0.0001	0.0007	0.001	0.0018	0.1069	0.0844	0.8178	0.7503	0.4515	0.3206	0.0564	0.1274	0.9251	0.3686	0.0596	0.0857	0.0038	0.0032	0.0018	0.0021		1.4438	1.1097	0.9613	0.9715
977	47	LC/MS pos late	54900	Lipids	Galactolipids	1-palmitoyl-2-linolenoyl-galactosylglycerol (16:0/18:3)*		0.52	0.99	0.63	0.79	0.48	0.91	1.32	1.66	0.58	1.6	0.71	1.28		0.005	0.0091	0.6917	0.5079	0.1689	0.115	0.2626	0.0936	6.1286e-05	0.0009	0.6151	0.697	0.1929	0.1916	0.2276	0.2392	0.0511	0.0451	0.0003	0.0045	0.1362	0.0439	0.5857	0.1488		1.6221	0.7782	0.8387	0.7669
978	50	LC/MS pos late	54901	Lipids	Galactolipids	1-palmitoyl-2-linoleoyl-galactosylglycerol (16:0/18:2)*		0.92	1.08	0.86	1.21	0.82	0.96	0.91	1.28	0.97	1.07	0.9	1.2		0.4609	0.203	0.4881	0.4546	0.4952	0.2491	0.4949	0.1491	0.1226	0.0929	0.8109	0.7503	0.7409	0.442	0.34	0.2809	0.6694	0.2947	0.463	0.2459	0.4434	0.1118	0.5101	0.133		1.1518	0.9466	1.0618	1.0177
982	358	LC/MS neg	1508	Cofactors, Prosthetic Groups, Electron Carriers	CoA metabolism	pantothenate		1.35	1.15	1.16	1.62	1.24	1.05	0.95	1.32	1.64	1.26	1.41	1.77		0.0024	0.0061	0.1308	0.2922	0.2728	0.1666	0.0104	0.009	0.0292	0.0361	0.4927	0.652	0.7381	0.442	0.1001	0.1592	0.0039	0.0099	0.0262	0.0482	0.021	0.0106	0.0046	0.0044		0.7165	0.8862	0.9688	1.0203
988	337	LC/MS pos early	594	Cofactors, Prosthetic Groups, Electron Carriers	Nicotinate and nicotinamide metabolism	nicotinamide		0.73	0.65	0.96	0.88	1.04	0.92	1.01	0.92	0.87	0.84	1.13	1.14		0.068	0.0535	0.0835	0.2551	0.7195	0.3308	0.1108	0.0489	0.9763	0.3793	0.2199	0.6131	0.8176	0.4753	0.6128	0.3745	0.3824	0.1875	0.5212	0.2605	0.3991	0.1034	0.1862	0.0593		1.2299	1.2743	0.9028	0.8293
989	338	LC/MS pos early	5278	Cofactors, Prosthetic Groups, Electron Carriers	Nicotinate and nicotinamide metabolism	nicotinamide adenine dinucleotide (NAD+)		0.67	1.03	0.44	0.21	0.71	1.09	2.67	1.28	0.46	1.73	0.3	0.35		0.4681	0.205	0.51	0.4648	0.1631	0.1132	0.0001	0.0005	0.4352	0.2256	0.4907	0.652	0.0198	0.0683	0.2405	0.242	0.1052	0.0721	0.1147	0.1145	0.0056	0.004	0.0006	0.001		1.2522	0.8837	0.8355	0.9114
993	339	LC/MS pos early	22152	Cofactors, Prosthetic Groups, Electron Carriers	Nicotinate and nicotinamide metabolism	nicotinamide ribonucleotide (NMN)		0.81	1.26	1.1	1.05	0.65	1.01	0.92	0.89	0.78	1.1	1.05	0.92		0.1534	0.0964	0.2207	0.3401	0.5868	0.2864	0.8062	0.2129	0.0228	0.0324	0.9171	0.7765	0.6605	0.4099	0.4925	0.334	0.1403	0.088	0.3633	0.2118	0.8273	0.1846	0.6774	0.1666		1.2924	0.8451	1.0517	1.0617
995	340	LC/MS pos early	1504	Cofactors, Prosthetic Groups, Electron Carriers	Nicotinate and nicotinamide metabolism	nicotinate		0.89	0.74	1.19	2.08	1.25	1.03	0.64	1.12	1.5	0.77	2.02	2.18		0.3955	0.1806	0.1895	0.3213	0.3914	0.2133	0.0022	0.0029	0.3558	0.1969	0.7819	0.744	0.0652	0.1122	0.5479	0.3518	0.0902	0.065	0.2678	0.1784	0.0065	0.0044	0.0016	0.002		0.9158	1.141	0.8148	0.8411
997	341	LC/MS pos early	33471	Cofactors, Prosthetic Groups, Electron Carriers	Nicotinate and nicotinamide metabolism	nicotinate ribonucleoside		1.31	0.96	2.39	3.24	1.56	1.14	0.63	0.86	1.02	0.41	1.86	1.4		0.2698	0.1393	0.7864	0.5402	0.0081	0.0112	0.0002	0.0005	0.374	0.2031	0.4462	0.6462	0.1665	0.1776	0.2888	0.2604	0.776	0.3289	0.0652	0.0902	0.012	0.0067	0.0855	0.0334		0.7687	1.197	1.0035	1.1466
998	425	LC/MS pos early	32401	Cofactors, Prosthetic Groups, Electron Carriers	Nicotinate and nicotinamide metabolism	trigonelline (N'-methylnicotinate)		0.71	0.96	1.17	2.38	0.83	1.12	0.86	1.76	0.79	0.81	1.29	2.01		0.104	0.072	0.6781	0.5061	0.3696	0.205	0.0078	0.0073	0.3635	0.1992	0.625	0.697	0.4095	0.299	0.0097	0.0647	0.235	0.1332	0.268	0.1784	0.1571	0.0483	0.0063	0.0052		1.2042	1.0051	0.86	0.9675
1013	141	LC/MS polar	15488	Cofactors, Prosthetic Groups, Electron Carriers	Oxidative phosphorylation	acetylphosphate		1.15	0.88	0.55	0.49	1.21	0.94	1.09	0.96	1.56	1.4	0.75	0.77		0.4751	0.2069	0.6045	0.4927	0.0002	0.001	0.0037	0.0045	0.3775	0.2037	0.766	0.7348	0.3027	0.252	0.6424	0.3861	0.0033	0.0089	0.0674	0.0911	0.1261	0.041	0.1398	0.0476		0.9492	1.1513	1.0879	1.0182
1014	303	LC/MS polar	37070	Cofactors, Prosthetic Groups, Electron Carriers	Oxidative phosphorylation	methylphosphate		2.24	1.42	1.01	1.19	2.14	1.36	1.11	1.31	1.67	0.87	0.76	0.73		0.0018	0.005	0.0002	0.0225	0.9846	0.4039	0.1489	0.0618	0.0029	0.0081	0.0005	0.1626	0.2448	0.2196	0.0788	0.1456	0.0099	0.0155	0.0761	0.0957	0.0455	0.0182	0.0131	0.0079		0.4904	1.0519	1.0995	1.4977
1015	362	LC/MS neg	42109	Cofactors, Prosthetic Groups, Electron Carriers	Oxidative phosphorylation	phosphate		0.73	1.24	1.53	1.5	0.69	1.16	0.98	0.96	0.63	0.9	1.31	1.09		0.01	0.015	0.0676	0.2372	0.0165	0.0191	0.0011	0.0018	0.01	0.0185	0.0758	0.6131	0.9795	0.5142	0.285	0.2602	0.0107	0.0165	0.3661	0.2121	0.0015	0.0017	0.1999	0.0628		1.2449	0.8546	0.9119	1.0572
1021	383	LC/MS pos early	1827	Cofactors, Prosthetic Groups, Electron Carriers	Riboflavin and FAD metabolism	riboflavin (Vitamin B2)		1.11	1.8	2.07	2.13	0.71	1.15	0.88	0.91	0.91	1.13	1.69	1.34		0.4506	0.199	0.0306	0.1948	0.0001	0.0008	0.0054	0.0057	0.4147	0.2183	0.2258	0.6168	0.4217	0.3041	0.392	0.2976	0.9249	0.3686	0.5519	0.272	0.0006	0.0009	0.0716	0.0294		0.8395	0.5958	0.9316	1.0721
1022	208	LC/MS neg	15797	Cofactors, Prosthetic Groups, Electron Carriers	Riboflavin and FAD metabolism	flavin mononucleotide (FMN)		0.63	0.44	0.94	1.02	0.46	0.32	0.86	0.94	0.45	0.84	0.66	1.97		0.1579	0.0981	0.0945	0.2551	0.7577	0.3423	0.9587	0.2428	0.0383	0.0415	0.0238	0.6131	0.8875	0.4905	0.8108	0.443	0.042	0.0406	0.68	0.3132	0.2135	0.0601	0.1778	0.0572		1.4364	0.6571	0.9044	0.2878
1027	196	LC/MS polar	1659	Cofactors, Prosthetic Groups, Electron Carriers	Ascorbate metabolism	dehydroascorbate		0.81	0.79	0.83	1.07	0.96	0.94	0.94	1.21	0.88	0.85	0.9	1.15		0.0953	0.0681	0.1782	0.3124	0.7416	0.3376	0.5366	0.1574	0.713	0.3163	0.6034	0.6952	0.8857	0.4905	0.1564	0.1969	0.4498	0.2151	0.4176	0.2293	0.4305	0.1094	0.1362	0.0471		1.1649	1.1239	0.9481	0.8913
1033	414	LC/MS polar	27738	Cofactors, Prosthetic Groups, Electron Carriers	Ascorbate metabolism	threonate		0.59	1.3	0.27	0.7	0.51	1.12	0.55	1.45	1.66	1.8	0.75	0.97		0.0096	0.015	0.2513	0.3526	0.0002	0.001	0.0136	0.0106	0.0007	0.0041	0.6675	0.7149	0.0029	0.0332	0.0178	0.0806	0.0079	0.014	0.0002	0.0044	0.1015	0.034	0.9657	0.2156		1.4748	0.7512	0.8739	0.9748
1034	256	LC/MS polar	46957	Cofactors, Prosthetic Groups, Electron Carriers	Ascorbate metabolism	gulonic acid*		0.71	0.77	0.98	1.28	1.15	1.23	1.03	1.35	0.86	0.77	1.17	1.28		0.1283	0.0841	0.0884	0.2551	0.7254	0.3321	0.3085	0.1051	0.4113	0.2172	0.0568	0.6131	0.905	0.4953	0.2382	0.2408	0.4991	0.2347	0.1149	0.1145	0.6005	0.1417	0.3099	0.0885		1.1686	1.3425	0.8355	1.0312
1041	412	LC/MS pos early	5341	Cofactors, Prosthetic Groups, Electron Carriers	Thiamine metabolism	thiamin (Vitamin B1)		0.93	1.14	2.83	2.45	0.9	1.11	1.11	0.96	0.59	0.74	1.81	1.57		0.3407	0.1629	0.2312	0.3433	7.8814e-07	3.5966e-05	3.1993e-05	0.0004	0.3472	0.1947	0.1276	0.6131	0.289	0.2424	0.641	0.3861	0.0001	0.0024	0.0586	0.0851	5.0657e-05	0.0002	0.0039	0.0039		1.0161	0.9135	0.9421	1.0435
1054	373	LC/MS pos early	1651	Cofactors, Prosthetic Groups, Electron Carriers	Vitamin B metabolism (B6 or B12)	pyridoxal		0.8	0.89	0.63	0.81	0.83	0.92	0.78	1	1.45	1.36	1.13	1.23		0.0456	0.0393	0.1373	0.2922	0.0241	0.0257	0.2968	0.1021	0.0043	0.0109	0.496	0.652	0.2097	0.1996	0.8058	0.4414	0.055	0.0467	0.101	0.1086	0.194	0.0559	0.3848	0.1062		1.0846	0.9038	0.8701	0.8032
1056	374	LC/MS pos early	2150	Cofactors, Prosthetic Groups, Electron Carriers	Vitamin B metabolism (B6 or B12)	pyridoxamine		1.3	1.22	2.86	2.28	1.12	1.05	1.07	0.85	0.9	0.86	1.97	1.6		0.2343	0.129	0.1418	0.293	5.047e-05	0.0006	0.0005	0.0011	0.5365	0.2616	0.5813	0.694	0.3157	0.2546	0.246	0.2464	0.4523	0.2157	0.3705	0.2133	0.0059	0.0041	0.0091	0.0063		0.8212	0.9197	1.0703	1.1236
1057	376	LC/MS neg	31555	Cofactors, Prosthetic Groups, Electron Carriers	Vitamin B metabolism (B6 or B12)	pyridoxate		2.73	1.2	3.39	3.35	2.52	1.11	1.48	1.47	3.07	1.81	3.82	5.06		0.0002	0.0015	0.3263	0.3883	0.0096	0.0125	0.0162	0.0119	0.0045	0.011	0.5106	0.6553	0.2671	0.2306	0.4257	0.3133	0.049	0.0441	0.1396	0.1246	0.0016	0.0018	0.0052	0.0047		0.321	0.8092	0.8762	0.9687
1058	377	LC/MS pos early	608	Cofactors, Prosthetic Groups, Electron Carriers	Vitamin B metabolism (B6 or B12)	pyridoxine (Vitamin B6)		0.69	0.98	0.74	1.71	0.83	1.18	0.69	1.59	3.4	2.84	3.66	4.95		0.0089	0.0146	0.9177	0.5797	0.1553	0.1099	0.0378	0.0219	0.2126	0.1402	0.315	0.6222	0.1382	0.1616	0.0105	0.0661	0.0003	0.0029	0.0044	0.0231	1.4635e-07	6.9572e-06	8.0286e-06	6.6197e-05		0.7593	0.6276	0.5236	0.6158
1059	375	LC/MS pos early	3138	Cofactors, Prosthetic Groups, Electron Carriers	Vitamin B metabolism (B6 or B12)	pyridoxamine phosphate		0.71	1.12	1.11	0.84	0.72	1.14	1.16	0.88	0.6	0.96	0.94	0.72		0.1001	0.0703	0.0775	0.2551	0.2706	0.1661	0.0953	0.0441	0.1179	0.0906	0.0302	0.6131	0.1915	0.1916	0.1051	0.1613	0.0241	0.0276	0.6223	0.2969	0.3005	0.0814	0.0014	0.0018		1.4479	1.0478	1.0271	1.1693
1069	29	LC/MS pos early	1527	Nucleotide	Purine metabolism	1-methyladenine		1.73	1.43	1.15	10.64	1.87	1.55	0.16	1.5	4.27	0.37	2.85	2.74		0.1158	0.0788	0.0976	0.2551	0.4283	0.2271	0.0001	0.0005	0.0972	0.0785	0.034	0.6131	0.0307	0.0846	0.2287	0.2392	0.0753	0.0579	0.0112	0.0338	0.0216	0.0107	0.0079	0.0059		0.4765	0.8922	0.8222	1.2784
1070	30	LC/MS pos early	32395	Nucleotide	Purine metabolism	1-methylguanine		2.87	2.25	2.38	7.05	1.81	1.42	0.44	1.3	1.63	0.39	1.35	1.23		0.0085	0.0143	0.0027	0.0976	0.0184	0.0206	6.8245e-05	0.0005	0.0136	0.0228	0.1212	0.6131	0.0761	0.1132	0.2066	0.2341	0.3091	0.1635	0.0025	0.0186	0.2081	0.0589	0.2923	0.0849		0.4474	0.8117	1.2827	1.8277
1071	76	LC/MS pos early	1553	Nucleotide	Purine metabolism	2'-deoxyadenosine		1.11	1.42	1.25	3.4	1.05	1.34	0.53	1.44	1.71	0.86	1.92	2.06		0.8547	0.315	0.2767	0.3601	0.185	0.1228	0.0001	0.0005	0.7847	0.335	0.3721	0.6462	0.0073	0.0445	0.0642	0.1335	0.0214	0.0263	0.9916	0.3996	0.026	0.0122	0.0202	0.0114		0.7297	0.7668	0.8098	1.0869
1072	80	LC/MS pos early	1411	Nucleotide	Purine metabolism	2'-deoxyguanosine		1.29	1.41	1.26	3.75	1.09	1.2	0.52	1.55	2.59	1.24	2.54	3.29		0.3505	0.1666	0.2228	0.3401	0.2093	0.136	0.0001	0.0005	0.8678	0.3531	0.4533	0.6463	0.0256	0.0795	0.0471	0.1212	0.0045	0.0102	0.3244	0.2024	0.0029	0.0028	0.0006	0.001		0.6191	0.6755	0.7969	0.9546
1073	81	LC/MS polar	35662	Nucleotide	Purine metabolism	2'-deoxyguanosine 5'-monophosphate (dGMP)		0.48	1.56	0.97	1.02	0.46	1.49	1.19	1.26	0.69	1.79	1.38	1.17		0.0034	0.0071	0.1207	0.2835	0.9351	0.3933	0.9967	0.2495	0.0089	0.0177	0.1415	0.6131	0.3099	0.2532	0.1656	0.2049	0.1282	0.0833	0.0248	0.0482	0.0616	0.0233	0.3684	0.1031		1.4089	0.6489	0.6812	1.0136
1074	82	LC/MS neg	15076	Nucleotide	Purine metabolism	2'-deoxyinosine		0.66	3.32	0.43	0.98	0.46	2.31	0.48	1.09	1.18	1.25	0.78	0.37		0.4377	0.1944	0.0085	0.1601	0.1971	0.1294	0.6904	0.1905	0.1962	0.133	0.0534	0.6131	0.2873	0.2418	0.9401	0.4696	0.877	0.3584	0.7455	0.3317	0.5813	0.1378	0.0442	0.0203		1.1799	0.5382	0.7739	1.7874
1075	98	LC/MS neg	36811	Nucleotide	Purine metabolism	2'-O-methylguanosine		2.41	1.2	0.86	0.59	3.03	1.52	1.13	0.78	3.52	1.31	1.26	0.64		0.1414	0.0903	0.4678	0.4454	0.6556	0.3069	0.3164	0.1069	0.0258	0.0344	0.2054	0.6131	0.962	0.5083	0.6108	0.3744	0.0463	0.0431	0.8497	0.3627	0.8679	0.1906	0.1633	0.0535		0.2908	0.8815	0.7004	1.0621
1076	136	LC/MS pos early	35114	Nucleotide	Purine metabolism	7-methylguanine		1.51	1.32	1.79	7.24	1.6	1.4	0.28	1.14	3.42	0.6	4.06	3.31		0.2731	0.14	0.1894	0.3213	0.1775	0.12	0.0001	0.0005	0.2057	0.1378	0.1746	0.6131	0.0543	0.1035	0.6145	0.3745	0.0616	0.05	0.1367	0.1232	0.0061	0.0042	0.0033	0.0034		0.5208	0.8318	0.784	1.095
1079	142	LC/MS pos early	554	Nucleotide	Purine metabolism	adenine		0.67	1.2	1.39	1.68	0.59	1.04	0.77	0.93	1.41	1.85	2.92	2.59		0.0025	0.0061	0.1522	0.2983	0.0612	0.0535	0.0086	0.0077	0.0026	0.0078	0.6926	0.7186	0.1868	0.1888	0.5668	0.3565	0.0706	0.0549	0.0055	0.0231	2.4153e-05	0.0001	1.3631e-05	7.9656e-05		1.0426	0.6117	0.7027	0.734
1080	143	LC/MS pos early	555	Nucleotide	Purine metabolism	adenosine		1.13	1.13	0.75	1.35	1.08	1.08	0.71	1.29	0.93	0.61	0.61	0.73		0.2461	0.1319	0.1646	0.3111	0.0262	0.0269	0.0646	0.0335	0.4219	0.2201	0.3222	0.6222	0.0478	0.0995	0.0384	0.1108	0.5878	0.2662	0.0133	0.0372	0.0029	0.0028	0.0038	0.0038		1.0736	1.1639	1.2122	1.3105
1081	144	LC/MS neg	36815	Nucleotide	Purine metabolism	adenosine 2'-monophosphate (2'-AMP)		0.77	0.36	1.06	1.45	1.6	0.75	0.72	0.99	0.99	0.45	1.35	1.77		0.2625	0.1387	0.2786	0.3601	0.602	0.2899	0.2369	0.0861	0.9384	0.3688	0.2591	0.6196	0.1689	0.1793	0.6983	0.4095	0.9515	0.3756	0.4753	0.2469	0.1014	0.034	0.0772	0.0309		1.1633	1.8604	0.9006	0.6787
1083	145	LC/MS neg	35142	Nucleotide	Purine metabolism	adenosine 3'-monophosphate (3'-AMP)		0.43	0.58	3.59	0.78	0.57	0.76	1.79	0.39	0.09	0.29	0.77	0.39		0.0807	0.0596	0.3006	0.3774	0.026	0.0268	0.8094	0.2129	0.2437	0.1554	0.1984	0.6131	0.2845	0.2404	0.0435	0.1154	0.0035	0.0093	0.0427	0.0662	0.2426	0.0671	0.0429	0.02		3.0864	1.7458	1.3307	1.0098
1085	146	LC/MS neg	32342	Nucleotide	Purine metabolism	adenosine 5'-monophosphate (AMP)		0.07	0.81	0.51	0.25	0.17	2	2.06	1	0.05	0.56	0.34	0.17		0.001	0.0031	0.9016	0.5749	0.3739	0.2051	0.0753	0.0375	0.0172	0.0261	0.3443	0.6406	0.2486	0.2214			0.0001	0.0024	0.9828	0.3976	0.3739	0.0993	0.0929	0.0356		4.1799	0.712	0.2878	0.5743
1086	147	LC/MS pos early	37467	Nucleotide	Purine metabolism	adenosine-2',3'-cyclic monophosphate		1.22	0.93	2.18	1.19	1.05	0.8	1.48	0.8	0.76	1.07	1.35	1.35		0.3582	0.1691	0.6887	0.5079	3.8738e-06	7.8567e-05	0.1889	0.0745	0.7701	0.3319	0.3089	0.6222	0.0257	0.0795	0.0237	0.0951	0.0355	0.0353	0.7022	0.3188	0.0787	0.0281	0.0082	0.0059		0.9237	0.9708	1.1303	0.9061
1087	311	LC/MS neg	35157	Nucleotide	Purine metabolism	N6-carbamoylthreonyladenosine		1.39	1.12	0.94	3.3	1.11	0.9	0.31	1.07	2.18	0.6	1.48	1.77		0.2109	0.1201	0.6681	0.5061	0.8605	0.3767	0.0007	0.0014	0.7784	0.3333	0.6786	0.718	0.0022	0.0318	0.5542	0.3537	0.0174	0.0234	0.0939	0.1086	0.1576	0.0483	0.0259	0.0137		0.7375	0.8195	1.0252	0.9207
1088	148	LC/MS neg	18360	Nucleotide	Purine metabolism	adenylosuccinate		0.69	1.57	1.57	0.66	0.66	1.5	2.13	0.89	0.39	1.25	0.88	0.52		0.2683	0.1393	0.1403	0.2922	0.2829	0.1688	0.2185	0.0815	0.2116	0.1401	0.2048	0.6131	0.0602	0.1081	0.7067	0.4111	0.0327	0.0337	0.5292	0.2638	0.5377	0.1301	0.1055	0.0384		1.507	0.9931	1.0363	1.5554
1089	152	LC/MS polar	33434	Nucleotide	Purine metabolism	allantoic acid		0.41	1.18	0.76	2.66	0.33	0.96	0.46	1.6	0.67	0.92	1.25	2.08		0.0042	0.0083	0.2122	0.3368	0.3248	0.1865	0.0053	0.0056	0.0009	0.0045	0.6405	0.7031	0.0219	0.0726	0.0047	0.0547	0.1146	0.0779	0.5572	0.2731	0.1047	0.0348	0.0002	0.0005		2.1265	0.7113	0.8726	0.8394
1090	153	LC/MS polar	1107	Nucleotide	Purine metabolism	allantoin		0.86	1.34	1.61	2.28	0.76	1.19	0.68	0.96	0.61	0.54	1.13	0.92		0.2167	0.1215	0.0353	0.197	0.0076	0.0109	0.0062	0.0063	0.0666	0.061	0.0932	0.6131	0.0763	0.1132	0.4148	0.3088	0.0061	0.0124	0.0159	0.0393	0.027	0.0126	0.3742	0.1035		1.1299	0.862	0.9738	1.1548
1091	251	LC/MS pos early	32352	Nucleotide	Purine metabolism	guanine		1.05	1.37	1.65	2.58	0.85	1.11	0.8	1.25	1.36	1.27	2.14	2.39		0.4352	0.1938	0.0314	0.1948	0.008	0.0111	0.0001	0.0005	0.1765	0.124	0.1037	0.6131	0.1544	0.1726	0.1024	0.1594	0.043	0.0411	0.1468	0.1287	0.0007	0.001	3.5878e-05	0.0002		0.9107	0.7779	0.9592	1.0672
1092	252	LC/MS pos early	1573	Nucleotide	Purine metabolism	guanosine		0.77	0.92	1.48	1.92	0.78	0.94	0.76	0.98	0.87	0.85	1.69	1.76		0.0017	0.0049	0.5429	0.4745	0.0126	0.0155	0.0012	0.002	0.0463	0.0461	0.3037	0.6222	0.0008	0.0301	0.894	0.4583	0.0467	0.0432	0.1881	0.1474	0.0036	0.0031	0.0024	0.0027		1.1786	0.9216	0.9017	0.8508
1094	254	LC/MS polar	2849	Nucleotide	Purine metabolism	guanosine 5'- monophosphate (5'-GMP)		0.35	1.37	1.16	0.78	0.34	1.32	1.44	0.96	0.3	1.27	0.99	0.72		6.6926e-05	0.0007	0.0296	0.1948	0.6521	0.306	0.1766	0.0708	5.301e-05	0.0008	0.0473	0.6131	0.1476	0.1675	0.9868	0.4842	0.0038	0.0097	0.0872	0.1045	0.7212	0.1656	0.0981	0.0372		2.4931	0.8469	0.8767	1.1608
1095	255	LC/MS polar	37139	Nucleotide	Purine metabolism	guanosine-2',3'-cyclic monophosphate		1.26	0.93	2.34	1.31	1.05	0.77	1.67	0.93	0.64	1.02	1.19	1.43		0.1758	0.1062	0.7763	0.5361	8.4387e-05	0.0007	0.0607	0.0323	0.838	0.3441	0.1209	0.6131	0.0051	0.0384	0.4221	0.3117	0.0091	0.015	0.8626	0.3673	0.168	0.0504	0.0068	0.0055		0.9219	0.971	1.1645	0.9016
1098	270	LC/MS polar	1123	Nucleotide	Purine metabolism	inosine		0.78	0.12	0.45	0.34	8.17	1.22	1.38	1.03	0.56	0.09	0.32	0.27		0.0869	0.0633	0.1469	0.2983	0.0188	0.0209	0.0007	0.0013	0.1545	0.1122	0.0244	0.6131	0.1716	0.1806	0.9807	0.4837	0.0294	0.0316	0.0975	0.1086	2.2218e-05	0.0001	0.0005	0.0009		1.2728	10.3985	0.9953	1.2169
1100	306	LC/MS pos early	15650	Nucleotide	Purine metabolism	N1-methyladenosine		1.44	1.02	2.09	13.07	1.36	0.97	0.17	1.05	3.67	0.45	5.33	5.79		0.2805	0.1411	0.6333	0.498	0.0587	0.0515	4.0207e-05	0.0004	0.8396	0.3441	0.8989	0.7765	0.0014	0.0301	0.8559	0.4472	0.0097	0.0154	0.2745	0.1814	0.0006	0.0009	0.0005	0.0009		0.672	0.9153	0.9647	0.9364
1103	307	LC/MS pos early	35137	Nucleotide	Purine metabolism	N2,N2-dimethylguanosine		1.58	0.99	1.52	11.24	1.63	1.02	0.14	1.03	8.45	0.72	8.11	8.21		0.3739	0.174	0.9032	0.5749	0.1481	0.1056	6.0674e-05	0.0005	0.2513	0.1585	0.7663	0.7348	0.0066	0.0435	0.9419	0.4696	0.0064	0.0127	0.4942	0.2527	0.0004	0.0007	9.0972e-05	0.0003		0.2004	0.3257	0.3165	0.3222
1107	432	LC/MS neg	1604	Nucleotide	Purine metabolism	urate		1.58	1.66	1.11	1.29	0.78	0.82	0.77	0.9	2.83	2.79	1.98	2.17		0.2087	0.1201	0.0962	0.2551	0.6885	0.319	0.2255	0.083	0.404	0.2146	0.6237	0.697	0.0933	0.1276	0.6275	0.3803	0.0032	0.0089	0.0021	0.0169	0.0413	0.0168	0.0135	0.008		0.5046	0.395	0.7986	0.6552
1108	442	LC/MS neg	3147	Nucleotide	Purine metabolism	xanthine		0.01	3.17	1.66	3.14	0.09	20.71	0.39	0.74	1.58	7.23	199.27	7.15		0.0136	0.0173	0.77	0.5331	0.0435	0.0405	0.4557	0.1396	0.0539	0.0515	0.1984	0.6131	0.0715	0.1126	0.22	0.2392	0.2508	0.1392	0.6273	0.2977	4.531e-09	4.3078e-07	0.3325	0.0944		0.7445	0.064	0.0098	0.203
1109	443	LC/MS neg	15136	Nucleotide	Purine metabolism	xanthosine		0.91	1	1.81	1.41	0.68	0.74	1.11	0.87	0.55	0.91	1.1	1.28		0.6738	0.2654	0.6913	0.5079	0.006	0.0093	0.0991	0.0454	0.1758	0.124	0.2422	0.6196	0.3037	0.252	0.4324	0.3161	0.0185	0.0245	0.8741	0.3706	0.5651	0.1347	0.2496	0.0747		1.3683	0.9294	1.2502	0.93
1119	312	LC/MS pos early	48130	Nucleotide	Purine metabolism	N6-succinyladenosine		0.84	1.39	0.73	1.7	0.59	0.97	0.47	1.11	1.62	1.3	1.41	1.6		0.3652	0.1709	0.3181	0.3855	0.0264	0.0269	0.0062	0.0063	0.0142	0.0235	0.8003	0.7503	0.001	0.0301	0.4141	0.3088	0.0149	0.0212	0.1023	0.1086	0.0625	0.0235	0.0599	0.0261		1.0928	0.6454	0.9205	0.8957
1120	77	LC/MS pos early	46333	Nucleotide	Purine metabolism	2'-deoxyadenosine 5'-monophosphate		0.56	1.58	0.85	0.86	0.47	1.34	1.31	1.32	0.74	2.05	1.13	1.11		0.015	0.0185	0.1367	0.2922	0.7279	0.3321	0.305	0.1043	0.0147	0.024	0.3167	0.6222	0.2093	0.1996	0.2863	0.2603	0.2388	0.1348	0.017	0.04	0.4217	0.1078	0.6363	0.1584		1.3495	0.6391	0.7522	1.011
1122	253	LC/MS neg	52442	Nucleotide	Purine metabolism	guanosine 2'-monophosphate (2'-GMP)*		0.86	0.2	1.14	2.38	3.5	0.83	0.53	1.11	1.28	0.19	1.7	2.28		0.5741	0.237	0.4706	0.4454	0.3546	0.1987	0.0105	0.009	0.7486	0.3254	0.451	0.6462	0.0118	0.0544	0.861	0.4478	0.2868	0.1548	0.4541	0.2418	0.0215	0.0107	0.0151	0.0088		0.9924	3.478	0.8512	0.7057
1127	78	LC/MS pos early	15949	Nucleotide	Pyrimidine metabolism	2'-deoxycytidine		1.17	0.92	1.16	1.25	2.11	1.66	1.22	1.32	0.75	0.44	0.75	0.59		0.6014	0.2458	0.6263	0.498	0.2763	0.1675	0.5487	0.1601	0.469	0.2395	0.1438	0.6131	0.405	0.2985	0.4643	0.324	0.3271	0.1701	0.4032	0.2227	0.356	0.0953	0.1368	0.0472		0.9478	1.9965	1.1092	1.8418
1128	79	LC/MS pos early	533	Nucleotide	Pyrimidine metabolism	2'-deoxycytidine 5'-monophosphate		0.66	1.48	0.92	0.9	0.66	1.48	1.2	1.19	0.95	1.74	1.32	1.06		0.0121	0.0158	0.0862	0.2551	0.5513	0.2705	0.4533	0.1392	0.0434	0.0453	0.0613	0.6131	0.1821	0.1865	0.3632	0.2863	0.7323	0.3167	0.014	0.0377	0.0658	0.0246	0.7413	0.1775		1.1494	0.7595	0.7637	1.1275
1129	83	LC/MS neg	52602	Nucleotide	Pyrimidine metabolism	2'-deoxyuridine		1.07	1.55	0.84	2.65	1.06	1.54	0.41	1.29	2.8	1.08	2.2	1.85		0.954	0.3373	0.2184	0.3401	0.4847	0.2468	0.0236	0.0154	0.8187	0.3396	0.2332	0.6196	0.0044	0.0365	0.5759	0.3587	0.0042	0.0101	0.4914	0.2519	0.0278	0.0127	0.1144	0.0407		0.7357	0.7775	0.7843	1.2045
1130	106	LC/MS pos early	1566	Nucleotide	Pyrimidine metabolism	3-aminoisobutyrate		0.64	1.34	0.6	0.85	0.61	1.28	0.94	1.34	1.12	1.72	1.04	1.09		0.0026	0.0061	0.0134	0.1694	0.0015	0.0032	0.4369	0.1353	0.0011	0.0046	0.0327	0.6131	0.5715	0.3691	0.0549	0.1264	0.1563	0.0959	0.0201	0.0433	0.7433	0.1691	0.5156	0.1337		1.2323	0.7549	0.7894	1.0105
1137	133	LC/MS neg	35136	Nucleotide	Pyrimidine metabolism	5-methyluridine (ribothymidine)		1.14	0.91	2.43	4.25	0.94	0.75	0.52	0.92	1.53	0.86	3.28	4		0.897	0.3267	0.6875	0.5079	0.001	0.0026	2.1062e-05	0.0003	0.4594	0.2356	0.4954	0.652	0.0068	0.0436	0.6224	0.3783	0.0536	0.0464	0.6999	0.3188	0.005	0.0037	0.0006	0.001		0.7954	0.7459	0.904	0.6781
1138	131	LC/MS pos early	38159	Nucleotide	Pyrimidine metabolism	5-methyl-2'-deoxycytidine		2.18	1.24	1.62	1.94	2.97	1.68	1.2	1.44	1.09	0.44	0.81	0.69		0.1692	0.1031	0.2645	0.3579	0.1686	0.115	0.1968	0.0755	0.2907	0.1737	0.1405	0.6131	0.6061	0.3823	0.5257	0.3468	0.7494	0.3223	0.5139	0.2597	0.8608	0.1895	0.2437	0.0738		0.4819	1.4294	1.0526	1.773
1139	191	LC/MS pos early	514	Nucleotide	Pyrimidine metabolism	cytidine		1	0.7	1.41	1.36	1.62	1.13	1.06	1.02	0.45	0.29	0.64	0.58		0.8148	0.3068	0.7839	0.5399	0.0267	0.0269	0.2307	0.0841	0.5788	0.2757	0.4679	0.6493	0.8435	0.4821	0.9978	0.4873	0.0005	0.0032	0.0488	0.0725	0.0933	0.0323	0.009	0.0063		1.3628	2.2096	1.3635	1.5433
1140	194	LC/MS pos early	2372	Nucleotide	Pyrimidine metabolism	cytidine 5'-monophosphate (5'-CMP)		0.55	1.19	0.42	0.53	0.57	1.22	0.97	1.24	0.76	1.31	0.58	0.59		0.0052	0.0093	0.3055	0.3805	0.0005	0.0017	0.0257	0.0163	0.0274	0.0358	0.1864	0.6131	0.9516	0.5079	0.5284	0.3475	0.0834	0.0613	0.1557	0.1339	0.0114	0.0066	0.0415	0.0197		1.5546	0.8834	0.8598	1.0481
1141	193	LC/MS pos early	2959	Nucleotide	Pyrimidine metabolism	cytidine 3'-monophosphate (3'-CMP)		0.73	0.5	3.09	1.89	1.2	0.82	1.24	0.76	0.45	0.46	1.88	1.74		0.2857	0.1428	0.5395	0.4745	0.0017	0.0035	0.0004	0.001	0.772	0.3319	0.1262	0.6131	0.2187	0.2044	0.0221	0.092	0.0171	0.0233	0.4364	0.236	0.0009	0.0012	0.0011	0.0014		1.4886	1.7841	1.0917	0.8942
1142	195	LC/MS pos early	573	Nucleotide	Pyrimidine metabolism	cytosine		0.71	0.93	1.25	1.56	0.84	1.1	1.37	1.71	1.14	1.86	2	3.12		0.1261	0.084	0.9777	0.5938	0.2142	0.1381	0.0819	0.0397	0.4194	0.2194	0.428	0.6462	0.0729	0.1132	0.0417	0.1154	0.5508	0.2541	0.0247	0.0482	0.0026	0.0026	0.0017	0.002		0.9364	0.7885	0.6657	0.7333
1143	192	LC/MS neg	37465	Nucleotide	Pyrimidine metabolism	cytidine 2',3'-cyclic monophosphate		0.83	0.5	3.86	1.64	1.24	0.74	1.79	0.76	0.36	0.52	1.67	1.71		0.5332	0.2229	0.315	0.3855	0.0013	0.003	0.0169	0.0121	0.9524	0.3734	0.3626	0.6462	0.0419	0.0961	0.0597	0.1311	0.0095	0.0154	0.3513	0.2089	0.0392	0.0162	0.0046	0.0044		1.3457	1.6726	1.117	0.8282
1147	352	LC/MS polar	1505	Nucleotide	Pyrimidine metabolism	orotate		4.53	1.32	3.08	2.4	3.96	1.15	2.52	1.96	0.58	0.37	0.39	0.67		0.0026	0.0061	0.343	0.3984	0.0022	0.0043	0.0152	0.0115	0.0014	0.0052	0.5484	0.6748	0.0257	0.0795	0.0057	0.0561	0.0967	0.0688	0.0117	0.0344	0.0309	0.0137	0.1607	0.0529		0.4734	1.8761	2.144	2.4706
1149	371	LC/MS neg	33442	Nucleotide	Pyrimidine metabolism	pseudouridine		0.72	1.35	0.89	2.56	0.51	0.96	0.38	1.09	1.62	1.21	2.02	2.3		0.1869	0.1108	0.1491	0.2983	0.5354	0.2649	0.0048	0.0052	0.008	0.0168	0.9539	0.7765	0.0004	0.0301	0.8575	0.4472	0.0294	0.0316	0.2135	0.1574	0.0223	0.011	0.0076	0.0058		1.0805	0.551	0.7757	0.7431
1150	417	LC/MS neg	2183	Nucleotide	Pyrimidine metabolism	thymidine		1.35	1.44	0.86	1.67	1.12	1.19	0.66	1.29	2.4	1.42	1.52	1.65		0.3605	0.1693	0.0905	0.2551	0.2996	0.1759	0.0143	0.0109	0.8152	0.3396	0.3316	0.6222	0.0149	0.0573	0.1704	0.206	0.0002	0.0026	0.0908	0.1066	0.0748	0.0268	0.0183	0.0105		0.5906	0.659	0.7966	0.9497
1151	418	LC/MS neg	12023	Nucleotide	Pyrimidine metabolism	thymidine 5'-monophosphate		0.09	2.29	0.35	0.17	0.13	3.37	2.03	1	0.12	1.9	0.48	0.14		0.0007	0.0026	0.3943	0.4273	0.3739	0.2051	0.0714	0.0361	0.0033	0.0091	0.212	0.6131	0.2693	0.2306			0.0031	0.0089	0.3786	0.2158	0.3739	0.0993	0.0869	0.0338		2.4341	0.3116	0.2119	0.7142
1152	419	LC/MS neg	604	Nucleotide	Pyrimidine metabolism	thymine		1.83	0.62	1.54	8.26	2	0.68	0.3	1.61	4.28	0.64	3.59	8.56		0.1693	0.1031	0.648	0.505	0.1642	0.1136	0.0001	0.0005	0.3847	0.2063	0.4032	0.6462	0.056	0.1037	0.1886	0.2216	0.0314	0.0329	0.6974	0.3188	0.0046	0.0035	0.0002	0.0005		0.5922	1.1832	1.0846	0.7349
1153	431	LC/MS neg	605	Nucleotide	Pyrimidine metabolism	uracil		1.19	1.09	1.07	2.22	0.83	0.76	0.55	1.14	1.88	1.25	1.7	2.55		0.4862	0.2088	0.5873	0.4876	0.5903	0.2866	2.1532e-05	0.0003	0.3497	0.1954	0.2513	0.6196	0.0515	0.1021	0.2992	0.2632	0.0394	0.0388	0.2791	0.1835	0.0227	0.0111	0.0011	0.0014		0.8543	0.7087	1.0169	0.7712
1154	433	LC/MS polar	606	Nucleotide	Pyrimidine metabolism	uridine		0.86	1.06	1.12	1.5	0.82	1.01	0.8	1.07	1.02	1	1.33	1.42		0.038	0.0344	0.425	0.4345	0.3742	0.2051	0.0019	0.0027	0.01	0.0185	0.9375	0.7765	0.0743	0.1132	0.4763	0.3282	0.8948	0.3615	0.9581	0.3911	0.0242	0.0115	0.0027	0.0029		1.0911	0.8916	0.9345	0.9411
1156	435	LC/MS polar	2856	Nucleotide	Pyrimidine metabolism	uridine 5'-monophosphate (UMP)		0.48	1.03	0.35	0.28	0.52	1.12	1.51	1.24	0.48	1.39	0.35	0.38		0.0099	0.015	0.6768	0.5061	0.082	0.0661	0.0105	0.009	0.0246	0.0337	0.4693	0.6493	0.1916	0.1916	0.7539	0.4248	0.0809	0.0602	0.1216	0.1169	0.0071	0.0046	0.0215	0.0119		1.8606	0.9741	0.8919	1.0005
1157	436	LC/MS neg	37137	Nucleotide	Pyrimidine metabolism	uridine-2',3'-cyclic monophosphate		0.82	0.67	2.47	1.43	0.92	0.75	1.46	0.84	0.48	0.76	1.44	1.63		0.4946	0.2112	0.2321	0.3433	0.0009	0.0026	0.0535	0.0293	0.7407	0.3236	0.282	0.6201	0.0832	0.1185	0.1665	0.2049	0.0227	0.0272	0.4451	0.2392	0.0695	0.0255	0.0092	0.0063		1.3473	1.242	1.1086	0.8311
1159	167	LC/MS pos early	55	Nucleotide	Pyrimidine metabolism	beta-alanine		1.13	1.36	0.6	0.72	1.03	1.24	0.95	1.13	1.03	0.94	0.55	0.5		0.4797	0.2072	0.0211	0.1879	0.0018	0.0037	0.0578	0.0312	0.671	0.3047	0.1515	0.6131	0.6514	0.4053	0.1887	0.2216	0.8327	0.3437	0.5347	0.2651	0.0042	0.0034	0.0003	0.0006		1.0293	1.0624	1.1595	1.4403
1162	434	LC/MS polar	39764	Nucleotide	Pyrimidine metabolism	uridine 3'-monophosphate (3'-UMP)		0.52	0.51	1.34	1.85	0.81	0.79	0.64	0.89	0.55	0.43	1.4	1.58		0.068	0.0535	0.4019	0.4302	0.025	0.0264	0.0007	0.0014	0.379	0.2039	0.2227	0.6131	0.0041	0.0349	0.3069	0.2668	0.0902	0.065	0.2551	0.1757	0.0486	0.0193	0.0092	0.0063		1.8742	1.5273	0.9811	0.7761
1170	439	LC/MS pos early	40475	Peptide	Dipeptide	valylglycine		0.83	0.69	2.04	1.21	1.37	1.14	1.38	0.82	0.65	0.66	1.6	1.15		0.2461	0.1319	0.3781	0.4199	0.0026	0.0047	0.2812	0.0986	0.4778	0.2412	0.3509	0.6416	0.0655	0.1122	0.1346	0.1775	0.027	0.0301	0.2997	0.1917	0.0068	0.0045	0.4199	0.1131		1.02	1.393	0.8472	0.9637
1186	151	LC/MS pos early	37093	Peptide	Dipeptide	alanylleucine		0.61	0.45	0.93	0.77	1.79	1.32	0.92	0.76	0.73	0.37	1.11	0.64		0.017	0.02	0.3177	0.3855	0.2534	0.159	0.3312	0.1102	0.5477	0.2636	0.0068	0.6005	0.5124	0.3456	0.0606	0.1311	0.0815	0.0602	0.1674	0.1396	0.1479	0.0461	0.0118	0.0075		1.4009	2.5097	0.8569	1.1292
1197	184	LC/MS pos early	18368	Peptide	Dipeptide	cys-gly, oxidized		0.66	0.64	0.4	0.64	1.04	1.01	1.67	2.69	0.38	0.6	0.23	0.6		0.1013	0.0705	0.0968	0.2551	0.1866	0.1234	0.1011	0.0459	0.9059	0.3609	0.8961	0.7765	0.1372	0.1616	0.0173	0.0806	0.0405	0.0394	0.0629	0.0883	0.0015	0.0018	0.062	0.0268		1.6654	1.7353	1.1053	1.1178
1203	370	LC/MS pos early	40703	Peptide	Dipeptide	prolylglycine		0.54	0.58	0.42	0.52	1.09	1.18	0.8	0.99	0.58	0.43	0.45	0.38		0.012	0.0157	0.0875	0.2551	0.0013	0.0031	0.019	0.0131	0.9023	0.3609	0.3892	0.6462	0.1654	0.1776	0.8418	0.4466	0.0198	0.0253	0.0142	0.0377	0.0024	0.0025	0.004	0.0039		1.7626	1.9189	0.95	1.1166
1209	248	LC/MS pos early	36659	Peptide	Dipeptide	glycylisoleucine		0.52	0.82	2.46	2.55	0.84	1.31	0.88	0.91	0.42	0.44	1.98	1.37		0.0026	0.0061	0.9518	0.5845	0.0016	0.0033	6.8795e-05	0.0005	0.3172	0.1844	0.0853	0.6131	0.5136	0.3456	0.2697	0.255	0.001	0.0044	0.1007	0.1086	0.0029	0.0028	0.0223	0.0121		1.3799	1.1547	0.7206	0.9474
1210	249	LC/MS pos early	34398	Peptide	Dipeptide	glycylleucine		0.58	0.59	1.33	1.18	1.29	1.32	0.98	0.87	0.59	0.44	1.35	0.88		0.0128	0.0163	0.3209	0.3857	0.0191	0.0211	0.1974	0.0755	0.7581	0.3287	0.0193	0.6131	0.8575	0.4869	0.1234	0.1711	0.0138	0.0199	0.0989	0.1086	0.0106	0.0062	0.2074	0.0648		1.4503	1.8775	0.8409	1.1136
1219	250	LC/MS pos early	18357	Peptide	Dipeptide	glycylvaline		0.7	0.7	1.82	1.82	1.17	1.17	0.88	0.88	0.58	0.44	1.5	1.13		0.0005	0.0024	0.3842	0.4215	0.0003	0.0011	3.344e-05	0.0004	0.8827	0.3558	0.1131	0.6131	0.219	0.2044	0.123	0.1711	0.0005	0.0032	0.0423	0.0661	0.0004	0.0007	0.1868	0.0593		1.2417	1.4511	0.8714	1.0187
1243	284	LC/MS pos early	40045	Peptide	Dipeptide	leucylglycine		0.7	0.75	1.8	1.06	1.18	1.26	1.46	0.86	0.58	0.71	1.48	1.01		0.0753	0.0567	0.6138	0.4969	0.0049	0.008	0.7284	0.1976	0.8899	0.3579	0.127	0.6131	0.0511	0.1021	0.235	0.2408	0.0115	0.0175	0.4884	0.2511	0.0298	0.0134	0.9617	0.2156		1.2253	1.4489	0.8574	1.0798
1261	275	LC/MS pos early	40008	Peptide	Dipeptide	isoleucylglycine		0.67	0.57	1.62	1.29	1.44	1.24	1.06	0.85	0.62	0.46	1.51	1.03		0.006	0.0106	0.3588	0.4088	2.5301e-05	0.0003	0.0294	0.0182	0.6663	0.3042	0.061	0.6131	0.5079	0.3438	0.0809	0.1456	0.0018	0.0068	0.1531	0.1326	0.0032	0.0029	0.8153	0.1901		1.2413	1.7896	0.828	1.0279
1269	416	LC/MS pos early	31530	Peptide	Dipeptide	threonylphenylalanine		0.61	0.64	0.9	0.73	1.32	1.38	0.75	0.61	0.61	0.35	0.9	0.39		0.0075	0.013	0.6782	0.5061	0.4929	0.2491	0.1044	0.0466	0.985	0.3819	0.1147	0.6131	0.1001	0.1316	0.0514	0.1248	0.0084	0.0145	0.1036	0.1086	0.4769	0.1175	0.0011	0.0015		1.5657	2.0624	0.9583	1.3269
1274	282	LC/MS pos early	40010	Peptide	Dipeptide	leucylalanine		0.55	0.31	1.1	0.84	2.64	1.49	1.15	0.88	0.76	0.33	1.52	0.89		0.0068	0.0118	0.2659	0.358	0.5919	0.2866	0.3993	0.1254	0.407	0.2156	0.0127	0.6131	0.4842	0.3346	0.4748	0.3282	0.1307	0.0846	0.2995	0.1917	0.0321	0.014	0.4363	0.1172		1.2278	3.2387	0.6766	1.0112
1287	440	LC/MS pos early	39994	Peptide	Dipeptide	valylleucine		0.74	0.49	1.35	1.12	2.07	1.37	1.04	0.86	0.98	0.49	1.78	1.11		0.0834	0.061	0.3095	0.3836	0.016	0.0186	0.5211	0.1553	0.2793	0.1705	0.0258	0.6131	0.7479	0.4451	0.258	0.2493	0.9974	0.3866	0.3063	0.1945	0.0008	0.0011	0.5386	0.1384		0.9688	2.0083	0.7215	0.9918
1311	360	LC/MS pos early	41370	Peptide	Dipeptide	phenylalanylglycine		0.62	0.62	1.1	0.8	1.27	1.26	1.03	0.75	0.66	0.53	1.16	0.69		0.0162	0.0196	0.4868	0.4546	0.2797	0.168	0.3616	0.1175	0.9373	0.3688	0.0817	0.6131	0.9426	0.5079	0.0834	0.1456	0.0272	0.0302	0.2818	0.1835	0.1642	0.0494	0.0468	0.0213		1.3765	1.7533	0.858	1.081
1329	438	LC/MS pos early	42079	Peptide	Dipeptide	valylglutamine		0.95	0.55	1.57	1.13	2.21	1.28	1.19	0.85	0.82	0.44	1.34	0.89		0.7372	0.2838	0.3163	0.3855	0.0021	0.0041	0.5425	0.1587	0.1478	0.1082	0.0767	0.6131	0.1393	0.1621	0.2758	0.2573	0.1273	0.0833	0.1329	0.1216	0.0422	0.0171	0.404	0.11		0.9735	2.1513	0.9289	1.1922
1337	238	LC/MS pos early	42994	Peptide	Dipeptide	glutaminylleucine		0.48	0.47	1.16	0.84	1.28	1.27	0.82	0.59	0.55	0.35	1.33	0.62		0.0012	0.0037	0.2579	0.3544	0.3549	0.1987	0.3476	0.114	0.9599	0.3742	0.3185	0.6222	0.0307	0.0846	0.085	0.1456	0.0044	0.0102	0.1046	0.1086	0.0936	0.0323	0.1299	0.0454		1.8253	2.3333	0.8717	1.1056
1385	283	LC/MS pos early	48189	Peptide	Dipeptide	leucylglutamine*		0.66	0.43	1.05	0.96	1.96	1.29	0.91	0.83	0.85	0.4	1.37	0.89		0.0103	0.015	0.3336	0.3918	0.6346	0.3022	0.759	0.2033	0.5417	0.2627	0.1477	0.6131	0.4453	0.3172	0.2148	0.2377	0.1766	0.1055	0.2712	0.1799	0.0338	0.0145	0.4957	0.1306		1.2201	2.397	0.7999	1.0279
1402	260	LC/MS pos early	42027	Peptide	Dipeptide	histidylalanine		0.48	0.81	2.33	1.68	0.71	1.2	0.81	0.59	0.55	0.63	2.69	1.31		0.0187	0.0215	0.6373	0.4996	0.003	0.0052	0.223	0.0829	0.1927	0.1311	0.3315	0.6222	0.3809	0.2883	0.0718	0.14	0.0352	0.0352	0.1925	0.1474	0.0035	0.0031	0.6237	0.1573		1.4975	1.0644	0.7174	0.8577
1444	267	LC/MS pos early	27513	Hormone metabolism	Auxin metabolism	indoleacetate		0.87	0.89	0.74	1	0.85	0.87	0.58	0.78	1.8	1.23	1.54	1.38		0.4185	0.1875	0.4096	0.4334	0.1822	0.1214	0.9045	0.2322	0.3287	0.188	0.4121	0.6462	0.0284	0.0831	0.0113	0.0661	0.0228	0.0272	0.1249	0.1179	0.0116	0.0066	0.0755	0.0305		0.9674	0.8188	0.8377	0.7315
1447	268	LC/MS neg	39613	Hormone metabolism	Auxin metabolism	indoleacetylaspartate		1.26	0.47	9.91	0.53	3.87	1.43	7.86	0.42	0.24	0.48	1.88	0.55		0.6324	0.2561	0.1092	0.2688	0.0009	0.0026	0.1981	0.0755	0.0107	0.0194	0.1802	0.6131	0.0014	0.0301	0.0009	0.0249	0.0054	0.0114	0.1421	0.1262	0.054	0.0209	0.0082	0.0059		0.7018	2.718	0.8829	1.2664
1449	99	LC/MS pos early	40479	Hormone metabolism	Auxin metabolism	2-oxindole-3-acetate		1.01	0.74	1.18	0.96	1.06	0.78	1.38	1.12	0.81	1.05	0.94	1.35		0.9211	0.3316	0.0392	0.197	0.2711	0.1661	0.6234	0.1772	0.491	0.2452	0.1274	0.6131	0.0925	0.1274	0.744	0.4247	0.1836	0.1075	0.5649	0.2754	0.7262	0.1664	0.211	0.0653		1.0039	1.0604	1.013	0.7874
1455	422	LC/MS pos early	21022	Hormone metabolism	Cytokinin metabolism	trans-zeatin-riboside		0.87	0.88	0.77	0.45	0.87	0.89	1.2	0.7	0.66	0.91	0.59	0.47		0.6893	0.268	0.4294	0.4352	0.2771	0.1675	0.0002	0.0006	0.8172	0.3396	0.7038	0.7207	0.2522	0.2228	0.0862	0.1456	0.2454	0.1371	0.4407	0.2376	0.1053	0.0349	0.0291	0.0149		1.1938	1.0391	1.0336	0.9154
1503	123	LC/MS neg	21133	Secondary metabolism	Benzenoids	4-hydroxybenzoate		1.02	0.97	1.14	1.15	0.98	0.93	1.02	1.03	0.89	0.93	0.99	1.1		0.9281	0.3326	0.7987	0.5414	0.4171	0.2246	0.3861	0.1226	0.6872	0.3098	0.7168	0.7207	0.8551	0.4869	0.8752	0.4541	0.3705	0.1834	0.5348	0.2651	0.9656	0.2087	0.5134	0.1335		1.0528	1.0268	1.0696	0.993
1505	166	LC/MS neg	15778	Secondary metabolism	Benzenoids	benzoate		1.16	1.14	0.88	0.64	1.07	1.05	1.47	1.06	1.15	1.59	0.88	0.88		0.1295	0.0841	0.1119	0.2688	0.9637	0.3998	0.3363	0.1116	0.4768	0.2412	0.4475	0.6462	0.3966	0.2961	0.8365	0.4466	0.9654	0.3786	0.3376	0.2049	0.0619	0.0233	0.3211	0.0914		0.9181	0.9822	1.0648	1.1199
1513	264	LC/MS neg	38160	Secondary metabolism	Benzenoids	hydroquinone beta-D-glucopyranoside		0.28	1.4	1.48	2.09	0.28	1.41	0.75	1.06	0.46	1.22	2.43	1.82		0.0038	0.0076	0.5329	0.4735	0.174	0.1181	0.0045	0.0051	1.2768e-06	0.0001	0.4564	0.6463	0.7567	0.4469	0.8522	0.4472	0.0479	0.0437	0.0262	0.0482	0.0115	0.0066	0.0612	0.0265		2.3456	0.6619	0.6556	0.9256
1520	391	LC/MS polar	1515	Secondary metabolism	Benzenoids	salicylate		0.74	0.8	0.61	1.74	0.86	0.93	0.79	2.25	2.25	2.05	1.85	4.47		0.0581	0.0479	0.4905	0.4546	0.5399	0.2664	0.057	0.031	0.3555	0.1969	0.6718	0.7149	0.9461	0.5079	0.0116	0.0661	0.2009	0.1164	0.0153	0.0391	0.0119	0.0067	0.0004	0.0008		0.9335	0.8041	0.6882	0.6394
1587	179	LC/MS pos late	40474	Secondary metabolism	Flavonoids	chrysoeriol		0.03	0.62	0.62	1.63	0.06	1.25	1.08	2.84	0.17	2.8	3.24	7.37		0.0006	0.0024	0.2103	0.3368	0.0885	0.0693	0.6181	0.1762	0.0004	0.0027	0.5516	0.6748	0.7344	0.4416	0.1061	0.1617	0.0059	0.0122	0.0085	0.0281	0.0032	0.0029	0.005	0.0045		7.1594	0.4594	0.2281	0.2846
1656	125	LC/MS neg	36770	Secondary metabolism	Phenylpropanoids	4-hydroxycinnamate		0.94	0.86	0.81	1.89	1.15	1.06	0.53	1.25	1.69	0.78	1.45	1.72		0.6023	0.2458	0.4959	0.4574	0.2694	0.1661	0.0078	0.0073	0.5196	0.2555	0.8451	0.7646	0.0083	0.0471	0.2542	0.2485	0.0189	0.0249	0.2327	0.1681	0.0294	0.0133	0.0327	0.0162		0.8855	1.0191	0.8316	0.8809
1661	207	LC/MS neg	35630	Secondary metabolism	Phenylpropanoids	ferulate		6.96	1.62	48.72	30.22	6.4	1.49	1.54	0.95	0.26	0.06	1.8	1.15		0.0045	0.0087	0.1369	0.2922	2.5388e-06	6.6203e-05	1.4328e-06	0.0002	0.008	0.0168	0.1719	0.6131	0.1302	0.1587	0.6503	0.3876	0.0088	0.0147	0.0013	0.0126	0.0879	0.0307	0.6673	0.1652		0.2218	1.4203	1.5428	2.3064
1682	409	LC/MS neg	37091	Secondary metabolism	Phenylpropanoids	syringic acid		12.08	1.54	31.95	28.4	11.61	1.48	1.04	0.93	0.34	0.03	0.91	0.57		0.0004	0.0021	0.2049	0.336	6.3142e-08	1.1526e-05	7.6667e-06	0.0002	0.0285	0.0361	0.1474	0.6131	0.3739	0.2866	0.4987	0.3351	0.0512	0.0451	0.0105	0.0329	0.8417	0.186	0.016	0.0093		0.093	1.08	1.1237	1.658
1691	441	LC/MS neg	35639	Secondary metabolism	Phenylpropanoids	vanillate		0.34	1.01	0.95	0.96	0.34	0.99	0.96	0.96	0.4	1.14	1.11	1.08		0.0007	0.0026	0.9573	0.5852	0.9813	0.4034	0.9944	0.2495	0.0011	0.0046	0.9322	0.7765	0.9026	0.4951	0.7887	0.4354	0.0052	0.0112	0.5951	0.2878	0.4158	0.1066	0.4546	0.1217		2.6325	0.8883	0.906	0.8989
1692	228	LC/MS neg	48729	Secondary metabolism	Phenylpropanoids	gentisic acid-5-glucoside		0.71	1.05	0.76	1.59	0.65	0.96	1.27	2.67	0.3	0.57	0.32	0.87		0.66	0.2618	0.574	0.4843	0.2823	0.1688	0.009	0.0081	0.5071	0.2501	0.6613	0.7135	0.1709	0.1806	0.0002	0.0129	0.0229	0.0272	0.0003	0.0045	5.2226e-05	0.0002	0.243	0.0738		1.7406	1.1398	1.237	1.1913
1753	108	LC/MS polar	531	Secondary metabolism	Terpenoids	3-hydroxy-3-methylglutarate		1.25	1.37	2.73	1.79	1.04	1.14	1.49	0.97	0.75	1.07	1.63	1.39		0.0757	0.0567	0.0599	0.2223	0.0011	0.0028	0.0683	0.035	0.8616	0.3515	0.2886	0.6201	0.0326	0.0867	0.7832	0.4348	0.0361	0.0357	0.7148	0.3229	0.0241	0.0115	0.2943	0.0852		0.8857	0.9226	1.1102	1.2655
1807	406	LC/MS polar	41888	Xenobiotics	Chemicals	succinimide		1.28	0.91	0.29	0.29	1.31	0.93	1.58	1.59	0.97	1.18	0.22	0.38		0.24	0.1296	0.6986	0.5101	0.002	0.0039	0.0093	0.0083	0.2586	0.1619	0.691	0.7186	0.0413	0.0961	0.3552	0.2847	0.9122	0.366	0.2607	0.1762	0.0005	0.0009	0.0175	0.0101		0.9574	1.2528	1.2258	1.1387
1825	426	LC/MS pos early	40406	Xenobiotics	Chemicals	trimethylamine N-oxide		1.82	0.88	1.13	1.79	1.85	0.9	0.84	1.32	1.52	0.69	0.95	1.39		0.0022	0.0059	0.111	0.2688	0.1373	0.0991	0.0004	0.0009	0.0004	0.003	0.4487	0.6462	0.0684	0.1122	0.0051	0.0547	0.0036	0.0094	0.0034	0.0212	0.7424	0.1691	0.0005	0.0009		0.6127	1.1344	1.1133	0.9987
1833	413	LC/MS pos early	53231	Xenobiotics	Chemicals	thioproline		1.45	1.77	3.45	3.4	1.11	1.37	0.63	0.62	3	1.7	7.18	3.25		0.073	0.0558	0.0389	0.197	0.0076	0.0109	0.0016	0.0024	0.7248	0.3191	0.1947	0.6131	0.27	0.2306	0.0176	0.0806	0.0232	0.0273	0.1056	0.1089	8.6255e-06	9.4622e-05	0.0005	0.0009		0.5984	0.6668	0.8651	1.1823
[truncated: 24 more columns]
