# Supplementary material for: Deciphering drought‐induced metabolic responses and regulation in developing maize kernels
Source: Plant Biotechnol J. 2018 Mar 14;16(9):1616–28. doi: 10.1111/pbi.12899 (PMC6097124; doi:10.1111/pbi.12899)
Supplement: Supplementary file 4 — File S3 Pearson pairwise correlations of metabolite accumulations in the metabolic network analysis. [file PBI-16-1616-s002.xlsx]

## Sheet: correlation_list
Supplementary File 3
Pearson pairwise correlations of metabolite accumulations in the metabolic network analysis.
node1	node2	r2
2-ketogluconate	2-ketogluconate	1
2-isopropylmalate	2-isopropylmalate	1
inosine	inosine	1
isocitrate	isocitrate	1
kynurenate	kynurenate	1
malate	malate	1
chrysoeriol	chrysoeriol	1
ergothioneine	ergothioneine	1
thymine	thymine	1
1-linoleoylglycerol (18:2)	1-linoleoylglycerol (18:2)	1
N1-methyladenosine	N1-methyladenosine	1
1-oleoylglycerol (18:1)	1-oleoylglycerol (18:1)	1
guanosine 2'-monophosphate (2'-GMP)*	guanosine 2'-monophosphate (2'-GMP)*	1
thioproline	thioproline	1
gluconate	gluconate	1
pyridoxate	pyridoxate	1
N-palmitoyl-sphinganine (d18:0/16:0)	N-palmitoyl-sphinganine (d18:0/16:0)	1
sphinganine	sphinganine	1
3-phosphoglycerate	3-phosphoglycerate	1
N-acetyl-cadaverine	N-acetyl-cadaverine	1
9,10-DiHOME	9,10-DiHOME	1
adenosine 5'-monophosphate (AMP)	adenosine 5'-monophosphate (AMP)	1
citrate	citrate	1
imidazole lactate	imidazole lactate	1
leucylalanine	leucylalanine	1
methyl indole-3-acetate	methyl indole-3-acetate	1
tyramine	tyramine	1
7-methylguanine	7-methylguanine	1
1-methyladenine	1-methyladenine	1
2-linoleoylglycerol (18:2)	2-linoleoylglycerol (18:2)	1
betaine	betaine	1
1-linolenoylglycerol (18:3)	1-linolenoylglycerol (18:3)	1
ethanolamine	ethanolamine	1
2-oleoylglycerol (18:1)	2-oleoylglycerol (18:1)	1
4-guanidinobutanoate	4-guanidinobutanoate	1
spermidine	spermidine	1
ferulate	ferulate	1
oleoylcholine	oleoylcholine	1
palmitoylcholine	palmitoylcholine	1
phosphothreonine	phosphothreonine	1
N2,N2-dimethylguanosine	N2,N2-dimethylguanosine	1
Isobar: hexose diphosphates	Isobar: hexose diphosphates	1
alpha-ketoglutarate	alpha-ketoglutarate	1
putrescine	putrescine	1
pimelate (heptanedioate)	pimelate (heptanedioate)	1
salicylate	salicylate	1
2-phosphoglycerate	2-phosphoglycerate	1
adenosine 3'-monophosphate (3'-AMP)	adenosine 3'-monophosphate (3'-AMP)	1
saccharopine	saccharopine	1
cystine	cystine	1
sphingosine	sphingosine	1
dodecanedioate	dodecanedioate	1
1-linoleoyl-GPG (18:2)*	1-linoleoyl-GPG (18:2)*	1
pyridoxine (Vitamin B6)	pyridoxine (Vitamin B6)	1
dihomo-linoleate (20:2n6)	dihomo-linoleate (20:2n6)	1
indoleacetylaspartate	indoleacetylaspartate	1
galactinol	galactinol	1
leucylglutamine*	leucylglutamine*	1
sebacate (decanedioate)	sebacate (decanedioate)	1
4-acetamidobutanoate	4-acetamidobutanoate	1
S-methylcysteine	S-methylcysteine	1
methylsuccinate	methylsuccinate	1
5-methyluridine (ribothymidine)	5-methyluridine (ribothymidine)	1
alanylleucine	alanylleucine	1
pyruvate	pyruvate	1
methyl glucopyranoside (alpha + beta)	methyl glucopyranoside (alpha + beta)	1
orotate	orotate	1
1-palmitoylglycerol (16:0)	1-palmitoylglycerol (16:0)	1
2-aminoadipate	2-aminoadipate	1
sucrose	sucrose	1
2'-deoxyguanosine	2'-deoxyguanosine	1
2,3-dihydroxyisovalerate	2,3-dihydroxyisovalerate	1
linoleate (18:2n6)	linoleate (18:2n6)	1
2'-deoxycytidine	2'-deoxycytidine	1
N-acetylasparagine	N-acetylasparagine	1
2-hydroxyoctanoate	2-hydroxyoctanoate	1
2-palmitoylglycerol (16:0)	2-palmitoylglycerol (16:0)	1
raffinose	raffinose	1
N-acetylarginine	N-acetylarginine	1
phenyllactate (PLA)	phenyllactate (PLA)	1
erucate (22:1n9)	erucate (22:1n9)	1
1-oleoyl-2-linoleoyl-glycerol (18:1/18:2)	1-oleoyl-2-linoleoyl-glycerol (18:1/18:2)	1
glutaminylleucine	glutaminylleucine	1
N-acetylglutamine	N-acetylglutamine	1
xanthine	xanthine	1
1-linolenoyl-GPC (18:3)*	1-linolenoyl-GPC (18:3)*	1
thymidine 5'-monophosphate	thymidine 5'-monophosphate	1
phytosphingosine	phytosphingosine	1
histamine	histamine	1
adenosine 2'-monophosphate (2'-AMP)	adenosine 2'-monophosphate (2'-AMP)	1
beta-hydroxyisovalerate	beta-hydroxyisovalerate	1
N-monomethylarginine	N-monomethylarginine	1
nicotianamine	nicotianamine	1
cytidine	cytidine	1
5-methyl-2'-deoxycytidine	5-methyl-2'-deoxycytidine	1
threonylphenylalanine	threonylphenylalanine	1
shikimate	shikimate	1
ophthalmate	ophthalmate	1
N-acetylputrescine	N-acetylputrescine	1
S-carboxymethyl-L-cysteine	S-carboxymethyl-L-cysteine	1
2'-deoxyuridine	2'-deoxyuridine	1
glycerophosphoglycerol	glycerophosphoglycerol	1
cytidine 3'-monophosphate (3'-CMP)	cytidine 3'-monophosphate (3'-CMP)	1
campesterol	campesterol	1
indolelactate	indolelactate	1
O-acetylserine	O-acetylserine	1
2-oxoadipate	2-oxoadipate	1
glucosaminate	glucosaminate	1
1,2-dilinolenoyl-digalactosylglycerol (18:3/18:3)	1,2-dilinolenoyl-digalactosylglycerol (18:3/18:3)	1
1-methylguanine	1-methylguanine	1
1,2-dilinolenoyl-galactosylglycerol (18:3/18:3)*	1,2-dilinolenoyl-galactosylglycerol (18:3/18:3)*	1
glycerophosphoethanolamine	glycerophosphoethanolamine	1
oleate/vaccenate (18:1)	oleate/vaccenate (18:1)	1
beta-sitosterol	beta-sitosterol	1
2'-deoxyinosine	2'-deoxyinosine	1
isomaltose	isomaltose	1
valylleucine	valylleucine	1
linolenate [alpha or gamma; (18:3n3 or 6)]	linolenate [alpha or gamma; (18:3n3 or 6)]	1
cytidine 2',3'-cyclic monophosphate	cytidine 2',3'-cyclic monophosphate	1
3-hydroxysebacate	3-hydroxysebacate	1
valylglutamine	valylglutamine	1
N-acetyltaurine	N-acetyltaurine	1
syringic acid	syringic acid	1
asparagine	asparagine	1
trans-aconitate	trans-aconitate	1
azelate (nonanedioate)	azelate (nonanedioate)	1
uridine 3'-monophosphate (3'-UMP)	uridine 3'-monophosphate (3'-UMP)	1
1-palmitoleoyl-GPC (16:1)*	1-palmitoleoyl-GPC (16:1)*	1
glucuronate 1-phosphate*	glucuronate 1-phosphate*	1
glutamine	glutamine	1
linoleoyl ethanolamide	linoleoyl ethanolamide	1
eicosenoate (20:1)	eicosenoate (20:1)	1
glycerol	glycerol	1
arachidate (20:0)	arachidate (20:0)	1
kynurenine	kynurenine	1
5-aminovalerate	5-aminovalerate	1
prolylglycine	prolylglycine	1
gamma-glutamylglycine	gamma-glutamylglycine	1
argininosuccinate	argininosuccinate	1
10-heptadecenoate (17:1n7)	10-heptadecenoate (17:1n7)	1
hydroquinone beta-D-glucopyranoside	hydroquinone beta-D-glucopyranoside	1
glutarate (pentanedioate)	glutarate (pentanedioate)	1
cysteine-glutathione disulfide	cysteine-glutathione disulfide	1
9(10)-EpOME	9(10)-EpOME	1
2-palmitoyl-GPC (16:0)*	2-palmitoyl-GPC (16:0)*	1
isovalerate	isovalerate	1
guanine	guanine	1
vanillate	vanillate	1
phosphoenolpyruvate (PEP)	phosphoenolpyruvate (PEP)	1
ribose	ribose	1
2'-deoxyadenosine	2'-deoxyadenosine	1
N-acetylaspartate (NAA)	N-acetylaspartate (NAA)	1
3-sulfo-L-alanine	3-sulfo-L-alanine	1
N-acetylmethionine sulfoxide	N-acetylmethionine sulfoxide	1
1-oleoyl-3-linoleoyl-glycerol (18:1/18:2)	1-oleoyl-3-linoleoyl-glycerol (18:1/18:2)	1
phenylalanylglycine	phenylalanylglycine	1
arginine	arginine	1
threonate	threonate	1
cys-gly, oxidized	cys-gly, oxidized	1
guanosine 5'- monophosphate (5'-GMP)	guanosine 5'- monophosphate (5'-GMP)	1
3-(4-hydroxyphenyl)lactate	3-(4-hydroxyphenyl)lactate	1
acetylcarnitine	acetylcarnitine	1
allantoic acid	allantoic acid	1
N-acetylglutamate	N-acetylglutamate	1
2-hydroxystearate	2-hydroxystearate	1
cytosine	cytosine	1
trehalose	trehalose	1
2'-O-methylguanosine	2'-O-methylguanosine	1
3-methyl-2-oxobutyrate	3-methyl-2-oxobutyrate	1
6-oxopiperidine-2-carboxylic acid	6-oxopiperidine-2-carboxylic acid	1
10-nonadecenoate (19:1n9)	10-nonadecenoate (19:1n9)	1
1,2-dioleoyl-GPC (18:1/18:1)*	1,2-dioleoyl-GPC (18:1/18:1)*	1
gamma-glutamylisoleucine*	gamma-glutamylisoleucine*	1
2-hydroxyadipate	2-hydroxyadipate	1
quinate	quinate	1
1-linoleoyl-GPC (18:2)	1-linoleoyl-GPC (18:2)	1
gentisic acid-5-glucoside	gentisic acid-5-glucoside	1
nicotinamide adenine dinucleotide (NAD+)	nicotinamide adenine dinucleotide (NAD+)	1
adenylosuccinate	adenylosuccinate	1
glycylleucine	glycylleucine	1
3-hydroxybutyrate (BHBA)	3-hydroxybutyrate (BHBA)	1
palmitoyl ethanolamide	palmitoyl ethanolamide	1
adenine	adenine	1
2-hydroxydecanoate	2-hydroxydecanoate	1
isoleucylglycine	isoleucylglycine	1
uracil	uracil	1
pseudouridine	pseudouridine	1
gamma-glutamyl-epsilon-lysine	gamma-glutamyl-epsilon-lysine	1
histidylalanine	histidylalanine	1
maltotetraose	maltotetraose	1
uridine 5'-monophosphate (UMP)	uridine 5'-monophosphate (UMP)	1
glycerophosphorylcholine (GPC)	glycerophosphorylcholine (GPC)	1
ribonate	ribonate	1
1-palmitoyl-GPC (16:0)	1-palmitoyl-GPC (16:0)	1
nicotinate ribonucleoside	nicotinate ribonucleoside	1
8-hydroxyoctanoate	8-hydroxyoctanoate	1
glycerol 3-phosphate	glycerol 3-phosphate	1
pipecolate	pipecolate	1
oleoyl ethanolamide	oleoyl ethanolamide	1
1-linoleoyl-GPI (18:2)*	1-linoleoyl-GPI (18:2)*	1
N6-carbamoylthreonyladenosine	N6-carbamoylthreonyladenosine	1
flavin mononucleotide (FMN)	flavin mononucleotide (FMN)	1
1-oleoyl-GPG (18:1)*	1-oleoyl-GPG (18:1)*	1
pyridoxamine	pyridoxamine	1
undecanedioate	undecanedioate	1
1-linoleoyl-2-linolenoyl-galactosylglycerol (18:2/18:3)*	1-linoleoyl-2-linolenoyl-galactosylglycerol (18:2/18:3)*	1
1-linoleoyl-GPA (18:2)*	1-linoleoyl-GPA (18:2)*	1
2-dimethylaminoethanol	2-dimethylaminoethanol	1
N-acetylphenylalanine	N-acetylphenylalanine	1
cis-aconitate	cis-aconitate	1
oxalate (ethanedioate)	oxalate (ethanedioate)	1
urate	urate	1
5-methylthioadenosine (MTA)	5-methylthioadenosine (MTA)	1
gamma-glutamylglutamate	gamma-glutamylglutamate	1
3-hydroxy-3-methylglutarate	3-hydroxy-3-methylglutarate	1
N6-acetyllysine	N6-acetyllysine	1
cysteine sulfinic acid	cysteine sulfinic acid	1
mannose-6-phosphate	mannose-6-phosphate	1
2-hydroxyglutarate	2-hydroxyglutarate	1
nicotinate	nicotinate	1
N-acetylserine	N-acetylserine	1
4-methyl-2-oxopentanoate	4-methyl-2-oxopentanoate	1
alpha-hydroxyisocaproate	alpha-hydroxyisocaproate	1
arabinose	arabinose	1
1-oleoyl-GPI (18:1)*	1-oleoyl-GPI (18:1)*	1
succinimide	succinimide	1
1-oleoyl-GPA (18:1)	1-oleoyl-GPA (18:1)	1
1-palmitoyl-GPI (16:0)*	1-palmitoyl-GPI (16:0)*	1
1-linoleoyl-GPE (18:2)*	1-linoleoyl-GPE (18:2)*	1
erythritol	erythritol	1
uridine-2',3'-cyclic monophosphate	uridine-2',3'-cyclic monophosphate	1
tryptophan	tryptophan	1
2-hydroxypalmitate	2-hydroxypalmitate	1
3-methoxytyrosine	3-methoxytyrosine	1
glycylisoleucine	glycylisoleucine	1
1-kestose	1-kestose	1
gamma-glutamylthreonine*	gamma-glutamylthreonine*	1
1-stearoyl-2-linoleoyl-GPE (18:0/18:2)*	1-stearoyl-2-linoleoyl-GPE (18:0/18:2)*	1
1,2-dilinoleoyl-GPE (18:2/18:2)*	1,2-dilinoleoyl-GPE (18:2/18:2)*	1
phosphoethanolamine	phosphoethanolamine	1
1-stearoyl-GPE (18:0)	1-stearoyl-GPE (18:0)	1
gamma-glutamylglutamine	gamma-glutamylglutamine	1
gamma-glutamyltryptophan	gamma-glutamyltryptophan	1
N-acetylglucosamine 6-phosphate	N-acetylglucosamine 6-phosphate	1
xanthurenate	xanthurenate	1
leucylglycine	leucylglycine	1
erythronate*	erythronate*	1
2-hydroxy-3-methylvalerate	2-hydroxy-3-methylvalerate	1
glycerophosphoinositol*	glycerophosphoinositol*	1
trigonelline (N'-methylnicotinate)	trigonelline (N'-methylnicotinate)	1
1-palmitoyl-2-linoleoyl-GPE (16:0/18:2)	1-palmitoyl-2-linoleoyl-GPE (16:0/18:2)	1
1-methylimidazoleacetate	1-methylimidazoleacetate	1
gamma-glutamyltyrosine	gamma-glutamyltyrosine	1
N6-succinyladenosine	N6-succinyladenosine	1
1-stearoyl-GPG (18:0)	1-stearoyl-GPG (18:0)	1
hexadecanedioate	hexadecanedioate	1
N-formylphenylalanine	N-formylphenylalanine	1
2-methylserine	2-methylserine	1
thymidine	thymidine	1
homoserine lactone	homoserine lactone	1
4-hydroxyphenylacetate	4-hydroxyphenylacetate	1
xanthosine	xanthosine	1
1-stearoyl-2-oleoyl-GPE (18:0/18:1)	1-stearoyl-2-oleoyl-GPE (18:0/18:1)	1
1,2-dilinoleoyl-GPI (18:2/18:2)*	1,2-dilinoleoyl-GPI (18:2/18:2)*	1
3-hydroxyisobutyrate	3-hydroxyisobutyrate	1
methylmalonate (MMA)	methylmalonate (MMA)	1
riboflavin (Vitamin B2)	riboflavin (Vitamin B2)	1
thiamin (Vitamin B1)	thiamin (Vitamin B1)	1
1-palmitoyl-GPA (16:0)	1-palmitoyl-GPA (16:0)	1
1-palmitoyl-2-linolenoyl-galactosylglycerol (16:0/18:3)*	1-palmitoyl-2-linolenoyl-galactosylglycerol (16:0/18:3)*	1
citramalate	citramalate	1
beta-guanidinopropanoate	beta-guanidinopropanoate	1
inositol 1-phosphate (I1P)	inositol 1-phosphate (I1P)	1
1-oleoyl-GPC (18:1)	1-oleoyl-GPC (18:1)	1
valylglycine	valylglycine	1
N-delta-acetylornithine	N-delta-acetylornithine	1
benzoate	benzoate	1
N-acetyl-glucosamine 1-phosphate	N-acetyl-glucosamine 1-phosphate	1
1-palmitoyl-GPE (16:0)	1-palmitoyl-GPE (16:0)	1
S-adenosylmethionine (SAM)	S-adenosylmethionine (SAM)	1
1-stearoyl-2-oleoyl-GPC (18:0/18:1)	1-stearoyl-2-oleoyl-GPC (18:0/18:1)	1
1-palmitoyl-3-linoleoyl-glycerol (16:0/18:2)*	1-palmitoyl-3-linoleoyl-glycerol (16:0/18:2)*	1
4-hydroxybutyrate (GHB)	4-hydroxybutyrate (GHB)	1
S-adenosylhomocysteine (SAH)	S-adenosylhomocysteine (SAH)	1
4-hydroxycinnamate	4-hydroxycinnamate	1
2'-deoxyadenosine 5'-monophosphate	2'-deoxyadenosine 5'-monophosphate	1
glycylvaline	glycylvaline	1
1,2-dilinoleoyl-galactosylglycerol (18:2/18:2)*	1,2-dilinoleoyl-galactosylglycerol (18:2/18:2)*	1
pyroglutamine*	pyroglutamine*	1
xylose	xylose	1
indoleacetate	indoleacetate	1
1-stearoyl-GPC (18:0)	1-stearoyl-GPC (18:0)	1
cytidine 5'-monophosphate (5'-CMP)	cytidine 5'-monophosphate (5'-CMP)	1
N2-acetyllysine	N2-acetyllysine	1
methionine sulfoxide	methionine sulfoxide	1
alpha-hydroxyisovalerate	alpha-hydroxyisovalerate	1
suberate (octanedioate)	suberate (octanedioate)	1
4-imidazoleacetate	4-imidazoleacetate	1
13-HODE + 9-HODE	13-HODE + 9-HODE	1
1-oleoyl-GPE (18:1)	1-oleoyl-GPE (18:1)	1
trans-4-hydroxyproline	trans-4-hydroxyproline	1
1-palmitoyl-2-linolenoyl-digalactosylglycerol (16:0/18:3)	1-palmitoyl-2-linolenoyl-digalactosylglycerol (16:0/18:3)	1
sulfate*	sulfate*	1
galactonate	galactonate	1
glucuronate	glucuronate	1
pantothenate	pantothenate	1
1-palmitoyl-2-alpha-linolenoyl-GPC (16:0/18:3n3)*	1-palmitoyl-2-alpha-linolenoyl-GPC (16:0/18:3n3)*	1
1-oleoyl-2-linoleoyl-GPE (18:1/18:2)*	1-oleoyl-2-linoleoyl-GPE (18:1/18:2)*	1
cysteine s-sulfate	cysteine s-sulfate	1
gamma-glutamylalanine	gamma-glutamylalanine	1
2'-deoxyguanosine 5'-monophosphate (dGMP)	2'-deoxyguanosine 5'-monophosphate (dGMP)	1
homoserine	homoserine	1
S-methylmethionine	S-methylmethionine	1
N-acetylmethionine	N-acetylmethionine	1
N-acetylalanine	N-acetylalanine	1
N-acetylproline	N-acetylproline	1
palmitate (16:0)	palmitate (16:0)	1
homocitrulline	homocitrulline	1
trans-zeatin-riboside	trans-zeatin-riboside	1
ornithine	ornithine	1
methionine sulfone	methionine sulfone	1
acetylphosphate	acetylphosphate	1
3-methylhistidine	3-methylhistidine	1
gamma-glutamylleucine	gamma-glutamylleucine	1
1,2-dipalmitoyl-GPC (16:0/16:0)	1,2-dipalmitoyl-GPC (16:0/16:0)	1
ribitol	ribitol	1
3-(4-hydroxyphenyl)propionate	3-(4-hydroxyphenyl)propionate	1
maleate	maleate	1
1-palmitoyl-2-linoleoyl-glycerol (16:0/18:2)*	1-palmitoyl-2-linoleoyl-glycerol (16:0/18:2)*	1
1-palmitoyl-2-oleoyl-GPE (16:0/18:1)	1-palmitoyl-2-oleoyl-GPE (16:0/18:1)	1
1-palmitoyl-2-linoleoyl-GPI (16:0/18:2)	1-palmitoyl-2-linoleoyl-GPI (16:0/18:2)	1
isoleucine	isoleucine	1
1-linoleoyl-2-linolenoyl-GPA (18:2/18:3)*	1-linoleoyl-2-linolenoyl-GPA (18:2/18:3)*	1
1-stearoyl-2-linoleoyl-GPC (18:0/18:2)*	1-stearoyl-2-linoleoyl-GPC (18:0/18:2)*	1
N-acetyl-beta-alanine	N-acetyl-beta-alanine	1
tricarballylate	tricarballylate	1
dimethylarginine (SDMA + ADMA)	dimethylarginine (SDMA + ADMA)	1
2-aminoheptanoate	2-aminoheptanoate	1
gulonic acid*	gulonic acid*	1
1-palmitoyl-2-linolenoyl-GPA (16:0/18:3)*	1-palmitoyl-2-linolenoyl-GPA (16:0/18:3)*	1
1-linoleoyl-2-linolenoyl-GPC (18:2/18:3)*	1-linoleoyl-2-linolenoyl-GPC (18:2/18:3)*	1
carboxyethyl-GABA	carboxyethyl-GABA	1
1-palmitoyl-2-oleoyl-GPC (16:0/18:1)	1-palmitoyl-2-oleoyl-GPC (16:0/18:1)	1
gamma-glutamylvaline	gamma-glutamylvaline	1
guanosine	guanosine	1
citrulline	citrulline	1
5-oxoproline	5-oxoproline	1
cysteine	cysteine	1
1-oleoyl-2-linoleoyl-GPI (18:1/18:2)*	1-oleoyl-2-linoleoyl-GPI (18:1/18:2)*	1
adenosine-2',3'-cyclic monophosphate	adenosine-2',3'-cyclic monophosphate	1
2'-deoxycytidine 5'-monophosphate	2'-deoxycytidine 5'-monophosphate	1
choline phosphate	choline phosphate	1
1,2-dilinoleoyl-GPA (18:2/18:2)*	1,2-dilinoleoyl-GPA (18:2/18:2)*	1
1,2-dilinoleoyl-GPC (18:2/18:2)	1,2-dilinoleoyl-GPC (18:2/18:2)	1
lysine	lysine	1
pyridoxal	pyridoxal	1
guanosine-2',3'-cyclic monophosphate	guanosine-2',3'-cyclic monophosphate	1
1-palmitoyl-2-linoleoyl-GPA (16:0/18:2)*	1-palmitoyl-2-linoleoyl-GPA (16:0/18:2)*	1
sedoheptulose-7-phosphate	sedoheptulose-7-phosphate	1
beta-alanine	beta-alanine	1
methylphosphate	methylphosphate	1
adipate	adipate	1
lactate	lactate	1
gamma-glutamylphenylalanine	gamma-glutamylphenylalanine	1
3-aminoisobutyrate	3-aminoisobutyrate	1
nonadecanoate (19:0)	nonadecanoate (19:0)	1
N-methylproline	N-methylproline	1
gamma-glutamylhistidine	gamma-glutamylhistidine	1
1-oleoyl-2-linoleoyl-GPC (18:1/18:2)*	1-oleoyl-2-linoleoyl-GPC (18:1/18:2)*	1
1-palmitoyl-2-linoleoyl-GPC (16:0/18:2)	1-palmitoyl-2-linoleoyl-GPC (16:0/18:2)	1
N6,N6,N6-trimethyllysine	N6,N6,N6-trimethyllysine	1
arabitol/xylitol	arabitol/xylitol	1
erythrulose	erythrulose	1
gamma-glutamylmethionine	gamma-glutamylmethionine	1
1-palmitoyl-2-linoleoyl-GPG (16:0/18:2)	1-palmitoyl-2-linoleoyl-GPG (16:0/18:2)	1
N-acetylglucosamine/N-acetylgalactosamine	N-acetylglucosamine/N-acetylgalactosamine	1
taurine	taurine	1
glutamate	glutamate	1
allantoin	allantoin	1
pyridoxamine phosphate	pyridoxamine phosphate	1
2-methylcitrate/homocitrate	2-methylcitrate/homocitrate	1
tartronate (hydroxymalonate)	tartronate (hydroxymalonate)	1
N-acetylleucine	N-acetylleucine	1
N-acetylisoleucine	N-acetylisoleucine	1
dehydroascorbate	dehydroascorbate	1
nicotinamide	nicotinamide	1
3-hydroxyhexanoate	3-hydroxyhexanoate	1
alanine	alanine	1
1-palmitoyl-GPG (16:0)*	1-palmitoyl-GPG (16:0)*	1
trimethylamine N-oxide	trimethylamine N-oxide	1
proline	proline	1
maltotriose	maltotriose	1
maltose	maltose	1
ribulose/xylulose	ribulose/xylulose	1
cysteinylglycine	cysteinylglycine	1
mannitol/sorbitol	mannitol/sorbitol	1
phenylalanine	phenylalanine	1
adenosine	adenosine	1
caprylate (8:0)	caprylate (8:0)	1
1-palmitoyl-2-linoleoyl-galactosylglycerol (16:0/18:2)*	1-palmitoyl-2-linoleoyl-galactosylglycerol (16:0/18:2)*	1
glutamate, gamma-methyl ester	glutamate, gamma-methyl ester	1
1,2-dipalmitoyl-GPG (16:0/16:0)	1,2-dipalmitoyl-GPG (16:0/16:0)	1
nicotinamide ribonucleotide (NMN)	nicotinamide ribonucleotide (NMN)	1
hypotaurine	hypotaurine	1
12,13-DiHOME	12,13-DiHOME	1
methionine	methionine	1
aspartate	aspartate	1
glycine	glycine	1
caproate (6:0)	caproate (6:0)	1
1-methylhistidine	1-methylhistidine	1
N-acetylvaline	N-acetylvaline	1
arabonate/xylonate	arabonate/xylonate	1
1-linoleoyl-2-linolenoyl-digalactosylglycerol (18;2/18:3)*	1-linoleoyl-2-linolenoyl-digalactosylglycerol (18;2/18:3)*	1
leucine	leucine	1
histidine	histidine	1
4-hydroxyglutamate	4-hydroxyglutamate	1
2-oxindole-3-acetate	2-oxindole-3-acetate	1
4-hydroxybenzoate	4-hydroxybenzoate	1
phosphate	phosphate	1
O-sulfo-L-tyrosine	O-sulfo-L-tyrosine	1
ribose 5-phosphate	ribose 5-phosphate	1
uridine	uridine	1
3-hydroxylaurate	3-hydroxylaurate	1
malonate	malonate	1
sedoheptulose	sedoheptulose	1
stearate (18:0)	stearate (18:0)	1
3-deoxyoctulosonate	3-deoxyoctulosonate	1
1,2-dilinoleoyl-digalactosylglycerol (18:2/18:2)*	1,2-dilinoleoyl-digalactosylglycerol (18:2/18:2)*	1
gamma-aminobutyrate (GABA)	gamma-aminobutyrate (GABA)	1
myo-inositol	myo-inositol	1
1-palmitoyl-2-linoleoyl-digalactosylglycerol (16:0/18:2)*	1-palmitoyl-2-linoleoyl-digalactosylglycerol (16:0/18:2)*	1
3-hydroxyoctanoate	3-hydroxyoctanoate	1
fumarate	fumarate	1
3-hydroxydecanoate	3-hydroxydecanoate	1
threonine	threonine	1
serine	serine	1
caprate (10:0)	caprate (10:0)	1
valine	valine	1
glycerate	glycerate	1
fructose	fructose	1
succinate	succinate	1
glucose	glucose	1
glucose 6-phosphate	glucose 6-phosphate	1
tyrosine	tyrosine	1
choline	choline	1
2-linoleoylglycerol (18:2)	1-linoleoylglycerol (18:2)	0.989076
1-linoleoylglycerol (18:2)	2-linoleoylglycerol (18:2)	0.989076
leucylglutamine*	leucylalanine	0.986753
leucylalanine	leucylglutamine*	0.986753
2-oleoylglycerol (18:1)	1-oleoylglycerol (18:1)	0.978038
1-oleoylglycerol (18:1)	2-oleoylglycerol (18:1)	0.978038
2-palmitoylglycerol (16:0)	1-palmitoylglycerol (16:0)	0.977462
1-palmitoylglycerol (16:0)	2-palmitoylglycerol (16:0)	0.977462
glycerol	2-hydroxyoctanoate	0.977343
2-hydroxyoctanoate	glycerol	0.977343
alanylleucine	leucylalanine	0.977318
leucylalanine	alanylleucine	0.977318
azelate (nonanedioate)	3-hydroxysebacate	0.977278
3-hydroxysebacate	azelate (nonanedioate)	0.977278
arachidate (20:0)	eicosenoate (20:1)	0.975652
eicosenoate (20:1)	arachidate (20:0)	0.975652
valylglutamine	valylleucine	0.975492
valylleucine	valylglutamine	0.975492
eicosenoate (20:1)	erucate (22:1n9)	0.975487
erucate (22:1n9)	eicosenoate (20:1)	0.975487
6-oxopiperidine-2-carboxylic acid	2-aminoadipate	0.972715
2-aminoadipate	6-oxopiperidine-2-carboxylic acid	0.972715
adenosine 2'-monophosphate (2'-AMP)	guanosine 2'-monophosphate (2'-GMP)*	0.971937
guanosine 2'-monophosphate (2'-GMP)*	adenosine 2'-monophosphate (2'-AMP)	0.971937
N-acetyl-cadaverine	2-ketogluconate	0.970406
2-ketogluconate	N-acetyl-cadaverine	0.970406
alanylleucine	leucylglutamine*	0.96964
leucylglutamine*	alanylleucine	0.96964
azelate (nonanedioate)	2-hydroxyoctanoate	0.968228
2-hydroxyoctanoate	azelate (nonanedioate)	0.968228
phenylalanylglycine	alanylleucine	0.968021
alanylleucine	phenylalanylglycine	0.968021
valylleucine	leucylalanine	0.966203
leucylalanine	valylleucine	0.966203
1-linolenoylglycerol (18:3)	1-linoleoylglycerol (18:2)	0.966183
1-linoleoylglycerol (18:2)	1-linolenoylglycerol (18:3)	0.966183
7-methylguanine	N1-methyladenosine	0.965773
N1-methyladenosine	7-methylguanine	0.965773
2-linoleoylglycerol (18:2)	1-oleoylglycerol (18:1)	0.9657
1-oleoylglycerol (18:1)	2-linoleoylglycerol (18:2)	0.9657
glycerol	sebacate (decanedioate)	0.964671
sebacate (decanedioate)	glycerol	0.964671
1-oleoylglycerol (18:1)	1-linoleoylglycerol (18:2)	0.964155
1-linoleoylglycerol (18:2)	1-oleoylglycerol (18:1)	0.964155
sphinganine	N-palmitoyl-sphinganine (d18:0/16:0)	0.96295
N-palmitoyl-sphinganine (d18:0/16:0)	sphinganine	0.96295
glycerol	oleoylcholine	0.960909
oleoylcholine	glycerol	0.960909
valylleucine	leucylglutamine*	0.960192
leucylglutamine*	valylleucine	0.960192
2-oleoylglycerol (18:1)	2-linoleoylglycerol (18:2)	0.959441
2-linoleoylglycerol (18:2)	2-oleoylglycerol (18:1)	0.959441
2-hydroxyoctanoate	sebacate (decanedioate)	0.959077
sebacate (decanedioate)	2-hydroxyoctanoate	0.959077
10-heptadecenoate (17:1n7)	linoleate (18:2n6)	0.958815
linoleate (18:2n6)	10-heptadecenoate (17:1n7)	0.958815
2-hydroxyoctanoate	oleoylcholine	0.958255
oleoylcholine	2-hydroxyoctanoate	0.958255
isoleucylglycine	valylglutamine	0.958217
valylglutamine	isoleucylglycine	0.958217
valylglutamine	leucylalanine	0.956824
leucylalanine	valylglutamine	0.956824
isoleucylglycine	glycylleucine	0.956077
glycylleucine	isoleucylglycine	0.956077
glycerol	azelate (nonanedioate)	0.955406
azelate (nonanedioate)	glycerol	0.955406
10-nonadecenoate (19:1n9)	oleate/vaccenate (18:1)	0.955252
oleate/vaccenate (18:1)	10-nonadecenoate (19:1n9)	0.955252
isoleucylglycine	valylleucine	0.954784
valylleucine	isoleucylglycine	0.954784
1-palmitoylglycerol (16:0)	1-oleoylglycerol (18:1)	0.953483
1-oleoylglycerol (18:1)	1-palmitoylglycerol (16:0)	0.953483
arachidate (20:0)	erucate (22:1n9)	0.953003
erucate (22:1n9)	arachidate (20:0)	0.953003
2'-deoxyguanosine 5'-monophosphate (dGMP)	2'-deoxyadenosine 5'-monophosphate	0.951637
2'-deoxyadenosine 5'-monophosphate	2'-deoxyguanosine 5'-monophosphate (dGMP)	0.951637
1-palmitoyl-GPC (16:0)	1-linoleoyl-GPC (18:2)	0.951546
1-linoleoyl-GPC (18:2)	1-palmitoyl-GPC (16:0)	0.951546
leucylalanine	2-ketogluconate	0.950674
2-ketogluconate	leucylalanine	0.950674
1-linolenoylglycerol (18:3)	2-linoleoylglycerol (18:2)	0.950519
2-linoleoylglycerol (18:2)	1-linolenoylglycerol (18:3)	0.950519
pyridoxamine	1-linolenoyl-GPC (18:3)*	0.950517
1-linolenoyl-GPC (18:3)*	pyridoxamine	0.950517
threonylphenylalanine	alanylleucine	0.950473
alanylleucine	threonylphenylalanine	0.950473
threonylphenylalanine	glutaminylleucine	0.950459
glutaminylleucine	threonylphenylalanine	0.950459
sebacate (decanedioate)	palmitoylcholine	0.950278
palmitoylcholine	sebacate (decanedioate)	0.950278
leucylglutamine*	guanosine 2'-monophosphate (2'-GMP)*	0.949627
guanosine 2'-monophosphate (2'-GMP)*	leucylglutamine*	0.949627
1-linolenoylglycerol (18:3)	1-oleoylglycerol (18:1)	0.948934
1-oleoylglycerol (18:1)	1-linolenoylglycerol (18:3)	0.948934
phenylalanylglycine	leucylalanine	0.947503
leucylalanine	phenylalanylglycine	0.947503
sphingosine	sphinganine	0.947397
sphinganine	sphingosine	0.947397
pyruvate	alpha-ketoglutarate	0.947313
alpha-ketoglutarate	pyruvate	0.947313
2-hydroxypalmitate	2-hydroxystearate	0.946443
2-hydroxystearate	2-hydroxypalmitate	0.946443
sebacate (decanedioate)	oleoylcholine	0.945947
oleoylcholine	sebacate (decanedioate)	0.945947
glutaminylleucine	alanylleucine	0.945759
alanylleucine	glutaminylleucine	0.945759
10-heptadecenoate (17:1n7)	oleate/vaccenate (18:1)	0.944472
oleate/vaccenate (18:1)	10-heptadecenoate (17:1n7)	0.944472
leucylalanine	guanosine 2'-monophosphate (2'-GMP)*	0.944218
guanosine 2'-monophosphate (2'-GMP)*	leucylalanine	0.944218
10-nonadecenoate (19:1n9)	10-heptadecenoate (17:1n7)	0.943758
10-heptadecenoate (17:1n7)	10-nonadecenoate (19:1n9)	0.943758
1-palmitoylglycerol (16:0)	1-linoleoylglycerol (18:2)	0.943706
1-linoleoylglycerol (18:2)	1-palmitoylglycerol (16:0)	0.943706
phenylalanylglycine	threonylphenylalanine	0.943155
threonylphenylalanine	phenylalanylglycine	0.943155
gluconate	2-ketogluconate	0.943015
2-ketogluconate	gluconate	0.943015
valylglutamine	leucylglutamine*	0.942385
leucylglutamine*	valylglutamine	0.942385
azelate (nonanedioate)	oleoylcholine	0.941851
oleoylcholine	azelate (nonanedioate)	0.941851
1-palmitoylglycerol (16:0)	1-linolenoylglycerol (18:3)	0.941464
1-linolenoylglycerol (18:3)	1-palmitoylglycerol (16:0)	0.941464
2-palmitoylglycerol (16:0)	1-linoleoylglycerol (18:2)	0.941068
1-linoleoylglycerol (18:2)	2-palmitoylglycerol (16:0)	0.941068
3-hydroxysebacate	2-hydroxyoctanoate	0.940657
2-hydroxyoctanoate	3-hydroxysebacate	0.940657
alanylleucine	2-ketogluconate	0.940445
2-ketogluconate	alanylleucine	0.940445
gluconate	inosine	0.940171
inosine	gluconate	0.940171
oleate/vaccenate (18:1)	linoleate (18:2n6)	0.938946
linoleate (18:2n6)	oleate/vaccenate (18:1)	0.938946
phenylalanylglycine	leucylglutamine*	0.938416
leucylglutamine*	phenylalanylglycine	0.938416
cytidine 5'-monophosphate (5'-CMP)	N-acetylglucosamine 6-phosphate	0.938281
N-acetylglucosamine 6-phosphate	cytidine 5'-monophosphate (5'-CMP)	0.938281
1-palmitoyl-2-linolenoyl-digalactosylglycerol (16:0/18:3)	1,2-dilinolenoyl-digalactosylglycerol (18:3/18:3)	0.938249
1,2-dilinolenoyl-digalactosylglycerol (18:3/18:3)	1-palmitoyl-2-linolenoyl-digalactosylglycerol (16:0/18:3)	0.938249
leucylglutamine*	2-ketogluconate	0.938224
2-ketogluconate	leucylglutamine*	0.938224
5-methyluridine (ribothymidine)	N1-methyladenosine	0.937976
N1-methyladenosine	5-methyluridine (ribothymidine)	0.937976
valylglutamine	alanylleucine	0.937948
alanylleucine	valylglutamine	0.937948
valylglutamine	2-ketogluconate	0.937046
2-ketogluconate	valylglutamine	0.937046
2'-deoxyadenosine	2'-deoxyguanosine	0.936988
2'-deoxyguanosine	2'-deoxyadenosine	0.936988
isoleucylglycine	leucylalanine	0.93596
leucylalanine	isoleucylglycine	0.93596
2-oleoylglycerol (18:1)	1-linoleoylglycerol (18:2)	0.935715
1-linoleoylglycerol (18:2)	2-oleoylglycerol (18:1)	0.935715
1-linoleoyl-GPC (18:2)	1-linolenoyl-GPC (18:3)*	0.934874
1-linolenoyl-GPC (18:3)*	1-linoleoyl-GPC (18:2)	0.934874
cytidine 2',3'-cyclic monophosphate	cytidine 3'-monophosphate (3'-CMP)	0.934761
cytidine 3'-monophosphate (3'-CMP)	cytidine 2',3'-cyclic monophosphate	0.934761
valylleucine	alanylleucine	0.934137
alanylleucine	valylleucine	0.934137
valylglycine	leucylglycine	0.933929
leucylglycine	valylglycine	0.933929
2-palmitoylglycerol (16:0)	1-oleoylglycerol (18:1)	0.933784
1-oleoylglycerol (18:1)	2-palmitoylglycerol (16:0)	0.933784
isoleucylglycine	alanylleucine	0.933454
alanylleucine	isoleucylglycine	0.933454
glycylleucine	glutaminylleucine	0.933191
glutaminylleucine	glycylleucine	0.933191
N2,N2-dimethylguanosine	7-methylguanine	0.933087
7-methylguanine	N2,N2-dimethylguanosine	0.933087
N2,N2-dimethylguanosine	N1-methyladenosine	0.932717
N1-methyladenosine	N2,N2-dimethylguanosine	0.932717
8-hydroxyoctanoate	2-hydroxyoctanoate	0.932401
2-hydroxyoctanoate	8-hydroxyoctanoate	0.932401
glucose	fructose	0.932024
fructose	glucose	0.932024
isoleucylglycine	glutaminylleucine	0.93154
glutaminylleucine	isoleucylglycine	0.93154
valylleucine	2-ketogluconate	0.931263
2-ketogluconate	valylleucine	0.931263
isoleucylglycine	leucylglutamine*	0.930916
leucylglutamine*	isoleucylglycine	0.930916
azelate (nonanedioate)	sebacate (decanedioate)	0.930421
sebacate (decanedioate)	azelate (nonanedioate)	0.930421
uridine-2',3'-cyclic monophosphate	cytidine 2',3'-cyclic monophosphate	0.929574
cytidine 2',3'-cyclic monophosphate	uridine-2',3'-cyclic monophosphate	0.929574
10-nonadecenoate (19:1n9)	linoleate (18:2n6)	0.928956
linoleate (18:2n6)	10-nonadecenoate (19:1n9)	0.928956
8-hydroxyoctanoate	azelate (nonanedioate)	0.928283
azelate (nonanedioate)	8-hydroxyoctanoate	0.928283
guanine	2'-deoxyguanosine	0.927986
2'-deoxyguanosine	guanine	0.927986
erucate (22:1n9)	dihomo-linoleate (20:2n6)	0.927809
dihomo-linoleate (20:2n6)	erucate (22:1n9)	0.927809
1-oleoyl-2-linoleoyl-GPI (18:1/18:2)*	1-palmitoyl-2-linoleoyl-GPI (16:0/18:2)	0.927385
1-palmitoyl-2-linoleoyl-GPI (16:0/18:2)	1-oleoyl-2-linoleoyl-GPI (18:1/18:2)*	0.927385
phytosphingosine	sphingosine	0.927234
sphingosine	phytosphingosine	0.927234
leucylalanine	N-acetyl-cadaverine	0.925667
N-acetyl-cadaverine	leucylalanine	0.925667
1-palmitoylglycerol (16:0)	2-linoleoylglycerol (18:2)	0.925589
2-linoleoylglycerol (18:2)	1-palmitoylglycerol (16:0)	0.925589
phenylalanylglycine	glutaminylleucine	0.9255
glutaminylleucine	phenylalanylglycine	0.9255
sphingosine	N-palmitoyl-sphinganine (d18:0/16:0)	0.925494
N-palmitoyl-sphinganine (d18:0/16:0)	sphingosine	0.925494
palmitate (16:0)	arachidate (20:0)	0.92521
arachidate (20:0)	palmitate (16:0)	0.92521
ribose	N2,N2-dimethylguanosine	0.924457
N2,N2-dimethylguanosine	ribose	0.924457
5-methyl-2'-deoxycytidine	2'-deoxycytidine	0.923981
2'-deoxycytidine	5-methyl-2'-deoxycytidine	0.923981
N-acetylalanine	5-methyluridine (ribothymidine)	0.9237
5-methyluridine (ribothymidine)	N-acetylalanine	0.9237
glycerol	3-hydroxysebacate	0.923565
3-hydroxysebacate	glycerol	0.923565
glycylleucine	alanylleucine	0.923309
alanylleucine	glycylleucine	0.923309
2-palmitoylglycerol (16:0)	2-linoleoylglycerol (18:2)	0.922711
2-linoleoylglycerol (18:2)	2-palmitoylglycerol (16:0)	0.922711
undecanedioate	dodecanedioate	0.92242
dodecanedioate	undecanedioate	0.92242
isoleucylglycine	phenylalanylglycine	0.919938
phenylalanylglycine	isoleucylglycine	0.919938
isoleucylglycine	2-ketogluconate	0.91975
2-ketogluconate	isoleucylglycine	0.91975
2-palmitoylglycerol (16:0)	1-linolenoylglycerol (18:3)	0.919437
1-linolenoylglycerol (18:3)	2-palmitoylglycerol (16:0)	0.919437
8-hydroxyoctanoate	glycerol	0.91906
glycerol	8-hydroxyoctanoate	0.91906
S-adenosylmethionine (SAM)	5-methylthioadenosine (MTA)	0.918942
5-methylthioadenosine (MTA)	S-adenosylmethionine (SAM)	0.918942
guanosine 2'-monophosphate (2'-GMP)*	2-ketogluconate	0.918425
2-ketogluconate	guanosine 2'-monophosphate (2'-GMP)*	0.918425
erythronate*	ribonate	0.91757
ribonate	erythronate*	0.91757
glycylleucine	phenylalanylglycine	0.917334
phenylalanylglycine	glycylleucine	0.917334
8-hydroxyoctanoate	3-hydroxysebacate	0.916805
3-hydroxysebacate	8-hydroxyoctanoate	0.916805
pyridoxamine	N-acetyltaurine	0.916453
N-acetyltaurine	pyridoxamine	0.916453
valylleucine	guanosine 2'-monophosphate (2'-GMP)*	0.916208
guanosine 2'-monophosphate (2'-GMP)*	valylleucine	0.916208
threonylphenylalanine	leucylglutamine*	0.915849
leucylglutamine*	threonylphenylalanine	0.915849
2'-deoxyguanosine	N1-methyladenosine	0.91537
N1-methyladenosine	2'-deoxyguanosine	0.91537
guanine	N1-methyladenosine	0.91532
N1-methyladenosine	guanine	0.91532
valylglutamine	N-acetyl-cadaverine	0.915072
N-acetyl-cadaverine	valylglutamine	0.915072
guanosine	N-acetylalanine	0.91504
N-acetylalanine	guanosine	0.91504
N-monomethylarginine	kynurenate	0.915001
kynurenate	N-monomethylarginine	0.915001
cytidine 5'-monophosphate (5'-CMP)	uridine 5'-monophosphate (UMP)	0.914942
uridine 5'-monophosphate (UMP)	cytidine 5'-monophosphate (5'-CMP)	0.914942
stearate (18:0)	palmitate (16:0)	0.913909
palmitate (16:0)	stearate (18:0)	0.913909
guanosine-2',3'-cyclic monophosphate	adenosine-2',3'-cyclic monophosphate	0.913341
adenosine-2',3'-cyclic monophosphate	guanosine-2',3'-cyclic monophosphate	0.913341
arachidate (20:0)	sebacate (decanedioate)	0.91334
sebacate (decanedioate)	arachidate (20:0)	0.91334
adenine	ribose	0.913311
ribose	adenine	0.913311
linoleate (18:2n6)	1-palmitoylglycerol (16:0)	0.913247
1-palmitoylglycerol (16:0)	linoleate (18:2n6)	0.913247
8-hydroxyoctanoate	sebacate (decanedioate)	0.912895
sebacate (decanedioate)	8-hydroxyoctanoate	0.912895
leucylglutamine*	N-acetyl-cadaverine	0.911656
N-acetyl-cadaverine	leucylglutamine*	0.911656
guanine	sphingosine	0.911466
sphingosine	guanine	0.911466
thymidine	2'-deoxyuridine	0.911192
2'-deoxyuridine	thymidine	0.911192
palmitoylcholine	oleoylcholine	0.911114
oleoylcholine	palmitoylcholine	0.911114
phenylalanylglycine	valylglutamine	0.91101
valylglutamine	phenylalanylglycine	0.91101
pyridoxamine	1-linoleoyl-GPC (18:2)	0.910961
1-linoleoyl-GPC (18:2)	pyridoxamine	0.910961
leucylglycine	isoleucylglycine	0.910497
isoleucylglycine	leucylglycine	0.910497
palmitate (16:0)	oleate/vaccenate (18:1)	0.910239
oleate/vaccenate (18:1)	palmitate (16:0)	0.910239
palmitate (16:0)	10-nonadecenoate (19:1n9)	0.91018
10-nonadecenoate (19:1n9)	palmitate (16:0)	0.91018
palmitate (16:0)	eicosenoate (20:1)	0.910165
eicosenoate (20:1)	palmitate (16:0)	0.910165
threonylphenylalanine	leucylalanine	0.909443
leucylalanine	threonylphenylalanine	0.909443
3-hydroxysebacate	oleoylcholine	0.908105
oleoylcholine	3-hydroxysebacate	0.908105
valylglycine	isoleucylglycine	0.907749
isoleucylglycine	valylglycine	0.907749
thiamin (Vitamin B1)	pyridoxamine	0.907671
pyridoxamine	thiamin (Vitamin B1)	0.907671
2-oleoylglycerol (18:1)	1-linolenoylglycerol (18:3)	0.907669
1-linolenoylglycerol (18:3)	2-oleoylglycerol (18:1)	0.907669
gamma-glutamylisoleucine*	N2,N2-dimethylguanosine	0.907446
N2,N2-dimethylguanosine	gamma-glutamylisoleucine*	0.907446
1-palmitoyl-2-linoleoyl-GPE (16:0/18:2)	1,2-dilinoleoyl-GPE (18:2/18:2)*	0.906686
1,2-dilinoleoyl-GPE (18:2/18:2)*	1-palmitoyl-2-linoleoyl-GPE (16:0/18:2)	0.906686
phosphoenolpyruvate (PEP)	2-phosphoglycerate	0.906291
2-phosphoglycerate	phosphoenolpyruvate (PEP)	0.906291
glycerol	palmitoylcholine	0.90549
palmitoylcholine	glycerol	0.90549
gamma-glutamylglutamine	glutamine	0.905272
glutamine	gamma-glutamylglutamine	0.905272
valylleucine	N-acetyl-cadaverine	0.905152
N-acetyl-cadaverine	valylleucine	0.905152
glutaminylleucine	leucylalanine	0.904534
leucylalanine	glutaminylleucine	0.904534
glycylleucine	threonylphenylalanine	0.903108
threonylphenylalanine	glycylleucine	0.903108
phytosphingosine	N-palmitoyl-sphinganine (d18:0/16:0)	0.902982
N-palmitoyl-sphinganine (d18:0/16:0)	phytosphingosine	0.902982
uracil	ribose	0.902874
ribose	uracil	0.902874
adenosine 5'-monophosphate (AMP)	kynurenate	0.902724
kynurenate	adenosine 5'-monophosphate (AMP)	0.902724
1-oleoyl-GPC (18:1)	S-carboxymethyl-L-cysteine	0.902666
S-carboxymethyl-L-cysteine	1-oleoyl-GPC (18:1)	0.902666
glycerophosphorylcholine (GPC)	1-linoleoyl-GPC (18:2)	0.902588
1-linoleoyl-GPC (18:2)	glycerophosphorylcholine (GPC)	0.902588
glutaminylleucine	leucylglutamine*	0.902459
leucylglutamine*	glutaminylleucine	0.902459
phenylalanylglycine	valylleucine	0.902139
valylleucine	phenylalanylglycine	0.902139
alanylleucine	guanosine 2'-monophosphate (2'-GMP)*	0.902129
guanosine 2'-monophosphate (2'-GMP)*	alanylleucine	0.902129
10-heptadecenoate (17:1n7)	1-palmitoylglycerol (16:0)	0.901954
1-palmitoylglycerol (16:0)	10-heptadecenoate (17:1n7)	0.901954
alanylleucine	N-acetyl-cadaverine	0.900729
N-acetyl-cadaverine	alanylleucine	0.900729
pantothenate	glucosaminate	0.900575
glucosaminate	pantothenate	0.900575
vanillate	kynurenate	0.900084
kynurenate	vanillate	0.900084
thymidine 5'-monophosphate	adenosine 5'-monophosphate (AMP)	0.899904
adenosine 5'-monophosphate (AMP)	thymidine 5'-monophosphate	0.899904
adenosine 2'-monophosphate (2'-AMP)	leucylglutamine*	0.899649
leucylglutamine*	adenosine 2'-monophosphate (2'-AMP)	0.899649
arachidate (20:0)	glycerol	0.899212
glycerol	arachidate (20:0)	0.899212
10-nonadecenoate (19:1n9)	eicosenoate (20:1)	0.899136
eicosenoate (20:1)	10-nonadecenoate (19:1n9)	0.899136
pyridoxamine	Isobar: hexose diphosphates	0.898739
Isobar: hexose diphosphates	pyridoxamine	0.898739
palmitate (16:0)	azelate (nonanedioate)	0.898485
azelate (nonanedioate)	palmitate (16:0)	0.898485
glycylleucine	valylglutamine	0.898472
valylglutamine	glycylleucine	0.898472
N-acetyl-cadaverine	gluconate	0.898368
gluconate	N-acetyl-cadaverine	0.898368
1-methyladenine	7-methylguanine	0.898326
7-methylguanine	1-methyladenine	0.898326
isomaltose	methyl glucopyranoside (alpha + beta)	0.89765
methyl glucopyranoside (alpha + beta)	isomaltose	0.89765
phytosphingosine	sphinganine	0.896951
sphinganine	phytosphingosine	0.896951
oleate/vaccenate (18:1)	1-palmitoylglycerol (16:0)	0.896735
1-palmitoylglycerol (16:0)	oleate/vaccenate (18:1)	0.896735
gamma-glutamylisoleucine*	N1-methyladenosine	0.896609
N1-methyladenosine	gamma-glutamylisoleucine*	0.896609
2'-deoxyguanosine	thymine	0.895617
thymine	2'-deoxyguanosine	0.895617
1-palmitoylglycerol (16:0)	2-oleoylglycerol (18:1)	0.895429
2-oleoylglycerol (18:1)	1-palmitoylglycerol (16:0)	0.895429
linoleate (18:2n6)	1-linolenoylglycerol (18:3)	0.895413
1-linolenoylglycerol (18:3)	linoleate (18:2n6)	0.895413
arginine	argininosuccinate	0.895231
argininosuccinate	arginine	0.895231
1-palmitoyl-GPC (16:0)	1-palmitoleoyl-GPC (16:1)*	0.894953
1-palmitoleoyl-GPC (16:1)*	1-palmitoyl-GPC (16:0)	0.894953
2-palmitoylglycerol (16:0)	linoleate (18:2n6)	0.894713
linoleate (18:2n6)	2-palmitoylglycerol (16:0)	0.894713
gamma-glutamylvaline	S-adenosylhomocysteine (SAH)	0.893754
S-adenosylhomocysteine (SAH)	gamma-glutamylvaline	0.893754
2'-deoxycytidine 5'-monophosphate	2'-deoxyadenosine 5'-monophosphate	0.893066
2'-deoxyadenosine 5'-monophosphate	2'-deoxycytidine 5'-monophosphate	0.893066
cytidine	2'-deoxycytidine	0.892126
2'-deoxycytidine	cytidine	0.892126
isoleucylglycine	threonylphenylalanine	0.891951
threonylphenylalanine	isoleucylglycine	0.891951
N-acetylalanine	methyl glucopyranoside (alpha + beta)	0.891815
methyl glucopyranoside (alpha + beta)	N-acetylalanine	0.891815
1-linoleoyl-GPC (18:2)	Isobar: hexose diphosphates	0.891288
Isobar: hexose diphosphates	1-linoleoyl-GPC (18:2)	0.891288
valylglycine	valylleucine	0.891165
valylleucine	valylglycine	0.891165
pantothenate	2'-deoxyguanosine	0.890832
2'-deoxyguanosine	pantothenate	0.890832
glycylvaline	glycylisoleucine	0.890066
glycylisoleucine	glycylvaline	0.890066
10-heptadecenoate (17:1n7)	2-palmitoylglycerol (16:0)	0.889843
2-palmitoylglycerol (16:0)	10-heptadecenoate (17:1n7)	0.889843
N-acetylalanine	N1-methyladenosine	0.889651
N1-methyladenosine	N-acetylalanine	0.889651
palmitate (16:0)	glycerol	0.889215
glycerol	palmitate (16:0)	0.889215
guanosine 5'- monophosphate (5'-GMP)	kynurenate	0.88909
kynurenate	guanosine 5'- monophosphate (5'-GMP)	0.88909
guanine	phytosphingosine	0.888859
phytosphingosine	guanine	0.888859
8-hydroxyoctanoate	oleoylcholine	0.888838
oleoylcholine	8-hydroxyoctanoate	0.888838
eicosenoate (20:1)	dihomo-linoleate (20:2n6)	0.888526
dihomo-linoleate (20:2n6)	eicosenoate (20:1)	0.888526
1-palmitoyl-2-linoleoyl-GPA (16:0/18:2)*	1,2-dilinoleoyl-GPA (18:2/18:2)*	0.887177
1,2-dilinoleoyl-GPA (18:2/18:2)*	1-palmitoyl-2-linoleoyl-GPA (16:0/18:2)*	0.887177
1-oleoyl-3-linoleoyl-glycerol (18:1/18:2)	1-oleoyl-2-linoleoyl-glycerol (18:1/18:2)	0.88715
1-oleoyl-2-linoleoyl-glycerol (18:1/18:2)	1-oleoyl-3-linoleoyl-glycerol (18:1/18:2)	0.88715
pyridoxamine	1-palmitoyl-GPC (16:0)	0.886999
1-palmitoyl-GPC (16:0)	pyridoxamine	0.886999
3-hydroxysebacate	sebacate (decanedioate)	0.88695
sebacate (decanedioate)	3-hydroxysebacate	0.88695
1-palmitoyl-GPC (16:0)	N-acetyltaurine	0.886948
N-acetyltaurine	1-palmitoyl-GPC (16:0)	0.886948
adenine	N2,N2-dimethylguanosine	0.886895
N2,N2-dimethylguanosine	adenine	0.886895
glutaminylleucine	2-ketogluconate	0.886657
2-ketogluconate	glutaminylleucine	0.886657
isoleucine	N-palmitoyl-sphinganine (d18:0/16:0)	0.886655
N-palmitoyl-sphinganine (d18:0/16:0)	isoleucine	0.886655
leucylglycine	valylglutamine	0.886605
valylglutamine	leucylglycine	0.886605
gamma-glutamylisoleucine*	phytosphingosine	0.886503
phytosphingosine	gamma-glutamylisoleucine*	0.886503
beta-sitosterol	campesterol	0.886026
campesterol	beta-sitosterol	0.886026
N-acetylalanine	pyridoxamine	0.885936
pyridoxamine	N-acetylalanine	0.885936
2-hydroxyoctanoate	palmitoylcholine	0.884979
palmitoylcholine	2-hydroxyoctanoate	0.884979
1-linoleoyl-GPC (18:2)	N-acetyltaurine	0.884623
N-acetyltaurine	1-linoleoyl-GPC (18:2)	0.884623
valylglycine	valylglutamine	0.884501
valylglutamine	valylglycine	0.884501
glycylvaline	isoleucylglycine	0.884087
isoleucylglycine	glycylvaline	0.884087
1-palmitoyl-3-linoleoyl-glycerol (16:0/18:2)*	thymine	0.884033
thymine	1-palmitoyl-3-linoleoyl-glycerol (16:0/18:2)*	0.884033
adenosine 2'-monophosphate (2'-AMP)	leucylalanine	0.883593
leucylalanine	adenosine 2'-monophosphate (2'-AMP)	0.883593
asparagine	N-monomethylarginine	0.883514
N-monomethylarginine	asparagine	0.883514
pyridoxamine	isomaltose	0.883124
isomaltose	pyridoxamine	0.883124
valylglutamine	guanosine 2'-monophosphate (2'-GMP)*	0.882607
guanosine 2'-monophosphate (2'-GMP)*	valylglutamine	0.882607
stearate (18:0)	eicosenoate (20:1)	0.88244
eicosenoate (20:1)	stearate (18:0)	0.88244
linoleate (18:2n6)	1-linoleoylglycerol (18:2)	0.882266
1-linoleoylglycerol (18:2)	linoleate (18:2n6)	0.882266
guanine	7-methylguanine	0.88224
7-methylguanine	guanine	0.88224
5-methyluridine (ribothymidine)	N-palmitoyl-sphinganine (d18:0/16:0)	0.881685
N-palmitoyl-sphinganine (d18:0/16:0)	5-methyluridine (ribothymidine)	0.881685
arachidate (20:0)	oleoylcholine	0.881477
oleoylcholine	arachidate (20:0)	0.881477
guanosine 5'- monophosphate (5'-GMP)	adenosine 5'-monophosphate (AMP)	0.881033
adenosine 5'-monophosphate (AMP)	guanosine 5'- monophosphate (5'-GMP)	0.881033
sphinganine	ergothioneine	0.880723
ergothioneine	sphinganine	0.880723
isoleucine	thiamin (Vitamin B1)	0.880695
thiamin (Vitamin B1)	isoleucine	0.880695
leucylglycine	valylleucine	0.880594
valylleucine	leucylglycine	0.880594
glycylleucine	leucylalanine	0.880239
leucylalanine	glycylleucine	0.880239
inosine	2-ketogluconate	0.880218
2-ketogluconate	inosine	0.880218
glycylleucine	valylleucine	0.879887
valylleucine	glycylleucine	0.879887
arachidate (20:0)	2-hydroxyoctanoate	0.879219
2-hydroxyoctanoate	arachidate (20:0)	0.879219
2'-deoxyguanosine	7-methylguanine	0.879076
7-methylguanine	2'-deoxyguanosine	0.879076
stearate (18:0)	arachidate (20:0)	0.878925
arachidate (20:0)	stearate (18:0)	0.878925
isoleucylglycine	guanosine 2'-monophosphate (2'-GMP)*	0.878827
guanosine 2'-monophosphate (2'-GMP)*	isoleucylglycine	0.878827
isoleucylglycine	N-acetyl-cadaverine	0.878144
N-acetyl-cadaverine	isoleucylglycine	0.878144
arachidate (20:0)	dihomo-linoleate (20:2n6)	0.877941
dihomo-linoleate (20:2n6)	arachidate (20:0)	0.877941
glycylleucine	2-ketogluconate	0.877834
2-ketogluconate	glycylleucine	0.877834
palmitate (16:0)	3-hydroxysebacate	0.877795
3-hydroxysebacate	palmitate (16:0)	0.877795
8-hydroxyoctanoate	arachidate (20:0)	0.877695
arachidate (20:0)	8-hydroxyoctanoate	0.877695
phytosphingosine	2'-deoxyguanosine	0.877537
2'-deoxyguanosine	phytosphingosine	0.877537
N2,N2-dimethylguanosine	1-methyladenine	0.877442
1-methyladenine	N2,N2-dimethylguanosine	0.877442
glycylvaline	glycylleucine	0.8772
glycylleucine	glycylvaline	0.8772
10-heptadecenoate (17:1n7)	1-linolenoylglycerol (18:3)	0.876882
1-linolenoylglycerol (18:3)	10-heptadecenoate (17:1n7)	0.876882
pyridoxamine	methyl glucopyranoside (alpha + beta)	0.876815
methyl glucopyranoside (alpha + beta)	pyridoxamine	0.876815
pantothenate	pyridoxate	0.876659
pyridoxate	pantothenate	0.876659
gamma-glutamylisoleucine*	sphingosine	0.87612
sphingosine	gamma-glutamylisoleucine*	0.87612
N-acetyl-cadaverine	guanosine 2'-monophosphate (2'-GMP)*	0.87594
guanosine 2'-monophosphate (2'-GMP)*	N-acetyl-cadaverine	0.87594
valylglutamine	glutaminylleucine	0.875727
glutaminylleucine	valylglutamine	0.875727
1-oleoyl-GPI (18:1)*	1-linoleoyl-GPI (18:2)*	0.875654
1-linoleoyl-GPI (18:2)*	1-oleoyl-GPI (18:1)*	0.875654
valylleucine	glutaminylleucine	0.875514
glutaminylleucine	valylleucine	0.875514
5-methyluridine (ribothymidine)	sphingosine	0.875468
sphingosine	5-methyluridine (ribothymidine)	0.875468
1-oleoyl-2-linoleoyl-GPE (18:1/18:2)*	1-stearoyl-2-linoleoyl-GPE (18:0/18:2)*	0.875313
1-stearoyl-2-linoleoyl-GPE (18:0/18:2)*	1-oleoyl-2-linoleoyl-GPE (18:1/18:2)*	0.875313
arabinose	nicotinate ribonucleoside	0.875307
nicotinate ribonucleoside	arabinose	0.875307
3-(4-hydroxyphenyl)lactate	indolelactate	0.875025
indolelactate	3-(4-hydroxyphenyl)lactate	0.875025
1-palmitoyl-GPC (16:0)	2-palmitoyl-GPC (16:0)*	0.874625
2-palmitoyl-GPC (16:0)*	1-palmitoyl-GPC (16:0)	0.874625
valylglutamine	threonylphenylalanine	0.874489
threonylphenylalanine	valylglutamine	0.874489
10-nonadecenoate (19:1n9)	linolenate [alpha or gamma; (18:3n3 or 6)]	0.874381
linolenate [alpha or gamma; (18:3n3 or 6)]	10-nonadecenoate (19:1n9)	0.874381
leucylglycine	phenylalanylglycine	0.874278
phenylalanylglycine	leucylglycine	0.874278
5-aminovalerate	1-oleoylglycerol (18:1)	0.874277
1-oleoylglycerol (18:1)	5-aminovalerate	0.874277
oleoyl ethanolamide	palmitoyl ethanolamide	0.874222
palmitoyl ethanolamide	oleoyl ethanolamide	0.874222
1-oleoyl-GPC (18:1)	1-oleoyl-3-linoleoyl-glycerol (18:1/18:2)	0.873397
1-oleoyl-3-linoleoyl-glycerol (18:1/18:2)	1-oleoyl-GPC (18:1)	0.873397
1-linoleoyl-2-linolenoyl-digalactosylglycerol (18;2/18:3)*	1,2-dilinolenoyl-digalactosylglycerol (18:3/18:3)	0.873216
1,2-dilinolenoyl-digalactosylglycerol (18:3/18:3)	1-linoleoyl-2-linolenoyl-digalactosylglycerol (18;2/18:3)*	0.873216
1-oleoyl-2-linoleoyl-glycerol (18:1/18:2)	2-oleoylglycerol (18:1)	0.873146
2-oleoylglycerol (18:1)	1-oleoyl-2-linoleoyl-glycerol (18:1/18:2)	0.873146
arachidate (20:0)	azelate (nonanedioate)	0.87306
azelate (nonanedioate)	arachidate (20:0)	0.87306
Isobar: hexose diphosphates	pyridoxate	0.872978
pyridoxate	Isobar: hexose diphosphates	0.872978
glycerophosphorylcholine (GPC)	1-linolenoyl-GPC (18:3)*	0.872558
1-linolenoyl-GPC (18:3)*	glycerophosphorylcholine (GPC)	0.872558
eicosenoate (20:1)	linolenate [alpha or gamma; (18:3n3 or 6)]	0.872239
linolenate [alpha or gamma; (18:3n3 or 6)]	eicosenoate (20:1)	0.872239
pyridoxamine	5-methyluridine (ribothymidine)	0.872233
5-methyluridine (ribothymidine)	pyridoxamine	0.872233
2'-deoxycytidine 5'-monophosphate	2'-deoxyguanosine 5'-monophosphate (dGMP)	0.872153
2'-deoxyguanosine 5'-monophosphate (dGMP)	2'-deoxycytidine 5'-monophosphate	0.872153
1,2-dilinoleoyl-galactosylglycerol (18:2/18:2)*	1-linoleoyl-2-linolenoyl-galactosylglycerol (18:2/18:3)*	0.871589
1-linoleoyl-2-linolenoyl-galactosylglycerol (18:2/18:3)*	1,2-dilinoleoyl-galactosylglycerol (18:2/18:2)*	0.871589
2-palmitoylglycerol (16:0)	2-oleoylglycerol (18:1)	0.87112
2-oleoylglycerol (18:1)	2-palmitoylglycerol (16:0)	0.87112
isomaltose	thioproline	0.871025
thioproline	isomaltose	0.871025
1-palmitoleoyl-GPC (16:1)*	N-acetyltaurine	0.870989
N-acetyltaurine	1-palmitoleoyl-GPC (16:1)*	0.870989
oleate/vaccenate (18:1)	2-palmitoylglycerol (16:0)	0.870746
2-palmitoylglycerol (16:0)	oleate/vaccenate (18:1)	0.870746
gamma-glutamylglutamine	N-acetylglutamine	0.870712
N-acetylglutamine	gamma-glutamylglutamine	0.870712
guanosine	N1-methyladenosine	0.870636
N1-methyladenosine	guanosine	0.870636
1-linolenoyl-GPC (18:3)*	Isobar: hexose diphosphates	0.870426
Isobar: hexose diphosphates	1-linolenoyl-GPC (18:3)*	0.870426
5-aminovalerate	1-palmitoylglycerol (16:0)	0.870093
1-palmitoylglycerol (16:0)	5-aminovalerate	0.870093
glutamine	N-acetylglutamine	0.869915
N-acetylglutamine	glutamine	0.869915
N-acetylalanine	thiamin (Vitamin B1)	0.8699
thiamin (Vitamin B1)	N-acetylalanine	0.8699
adenine	gamma-glutamylisoleucine*	0.86983
gamma-glutamylisoleucine*	adenine	0.86983
uracil	N2,N2-dimethylguanosine	0.869744
N2,N2-dimethylguanosine	uracil	0.869744
2'-deoxyguanosine	1-methyladenine	0.86967
1-methyladenine	2'-deoxyguanosine	0.86967
ribose	cystine	0.869594
cystine	ribose	0.869594
palmitate (16:0)	linoleate (18:2n6)	0.869374
linoleate (18:2n6)	palmitate (16:0)	0.869374
N-acetyltaurine	1-linolenoyl-GPC (18:3)*	0.869326
1-linolenoyl-GPC (18:3)*	N-acetyltaurine	0.869326
9(10)-EpOME	oleate/vaccenate (18:1)	0.86931
oleate/vaccenate (18:1)	9(10)-EpOME	0.86931
isoleucylglycine	cytidine	0.868766
cytidine	isoleucylglycine	0.868766
uridine 3'-monophosphate (3'-UMP)	cytidine 3'-monophosphate (3'-CMP)	0.868609
cytidine 3'-monophosphate (3'-CMP)	uridine 3'-monophosphate (3'-UMP)	0.868609
glycine	threonate	0.868475
threonate	glycine	0.868475
guanine	N-palmitoyl-sphinganine (d18:0/16:0)	0.868057
N-palmitoyl-sphinganine (d18:0/16:0)	guanine	0.868057
palmitate (16:0)	2-hydroxyoctanoate	0.867947
2-hydroxyoctanoate	palmitate (16:0)	0.867947
N-acetylglucosamine 6-phosphate	uridine 5'-monophosphate (UMP)	0.867879
uridine 5'-monophosphate (UMP)	N-acetylglucosamine 6-phosphate	0.867879
threonylphenylalanine	2-ketogluconate	0.867751
2-ketogluconate	threonylphenylalanine	0.867751
glycylleucine	leucylglutamine*	0.867653
leucylglutamine*	glycylleucine	0.867653
guanosine 5'- monophosphate (5'-GMP)	vanillate	0.867095
vanillate	guanosine 5'- monophosphate (5'-GMP)	0.867095
1-linoleoyl-GPI (18:2)*	oleate/vaccenate (18:1)	0.867033
oleate/vaccenate (18:1)	1-linoleoyl-GPI (18:2)*	0.867033
N-acetylalanine	isomaltose	0.866603
isomaltose	N-acetylalanine	0.866603
1-linoleoyl-GPE (18:2)*	sphinganine	0.865978
sphinganine	1-linoleoyl-GPE (18:2)*	0.865978
N-acetylalanine	sphingosine	0.865117
sphingosine	N-acetylalanine	0.865117
1-linoleoyl-GPE (18:2)*	sphingosine	0.865047
sphingosine	1-linoleoyl-GPE (18:2)*	0.865047
guanine	pyridoxate	0.864767
pyridoxate	guanine	0.864767
threonylphenylalanine	cytidine	0.864654
cytidine	threonylphenylalanine	0.864654
guanine	5-methyluridine (ribothymidine)	0.864316
5-methyluridine (ribothymidine)	guanine	0.864316
pseudouridine	cystine	0.864185
cystine	pseudouridine	0.864185
6-oxopiperidine-2-carboxylic acid	glutarate (pentanedioate)	0.863864
glutarate (pentanedioate)	6-oxopiperidine-2-carboxylic acid	0.863864
arginine	N-acetylarginine	0.863797
N-acetylarginine	arginine	0.863797
glutamine	N-acetylasparagine	0.863738
N-acetylasparagine	glutamine	0.863738
5-methyluridine (ribothymidine)	7-methylguanine	0.863528
7-methylguanine	5-methyluridine (ribothymidine)	0.863528
phenylalanylglycine	2-ketogluconate	0.863191
2-ketogluconate	phenylalanylglycine	0.863191
1-palmitoyl-GPC (16:0)	1-linolenoyl-GPC (18:3)*	0.862917
1-linolenoyl-GPC (18:3)*	1-palmitoyl-GPC (16:0)	0.862917
pyridoxamine	glycerophosphorylcholine (GPC)	0.862883
glycerophosphorylcholine (GPC)	pyridoxamine	0.862883
guanosine 5'- monophosphate (5'-GMP)	thymidine 5'-monophosphate	0.86283
thymidine 5'-monophosphate	guanosine 5'- monophosphate (5'-GMP)	0.86283
gamma-glutamylisoleucine*	7-methylguanine	0.862813
7-methylguanine	gamma-glutamylisoleucine*	0.862813
2-hydroxyglutarate	glutarate (pentanedioate)	0.862341
glutarate (pentanedioate)	2-hydroxyglutarate	0.862341
thiamin (Vitamin B1)	1-palmitoyl-GPC (16:0)	0.862072
1-palmitoyl-GPC (16:0)	thiamin (Vitamin B1)	0.862072
pantothenate	7-methylguanine	0.862032
7-methylguanine	pantothenate	0.862032
valylglutamine	2'-deoxycytidine	0.861988
2'-deoxycytidine	valylglutamine	0.861988
valylglutamine	cytidine	0.861943
cytidine	valylglutamine	0.861943
1-methyladenine	N1-methyladenosine	0.861847
N1-methyladenosine	1-methyladenine	0.861847
thiamin (Vitamin B1)	1-linoleoyl-GPC (18:2)	0.861677
1-linoleoyl-GPC (18:2)	thiamin (Vitamin B1)	0.861677
arabitol/xylitol	cystine	0.86152
cystine	arabitol/xylitol	0.86152
thiamin (Vitamin B1)	glycerophosphorylcholine (GPC)	0.861458
glycerophosphorylcholine (GPC)	thiamin (Vitamin B1)	0.861458
N-acetylasparagine	kynurenate	0.861399
kynurenate	N-acetylasparagine	0.861399
N-acetyltaurine	Isobar: hexose diphosphates	0.861208
Isobar: hexose diphosphates	N-acetyltaurine	0.861208
eicosenoate (20:1)	oleate/vaccenate (18:1)	0.861047
oleate/vaccenate (18:1)	eicosenoate (20:1)	0.861047
1-palmitoyl-GPE (16:0)	1-stearoyl-GPE (18:0)	0.860935
1-stearoyl-GPE (18:0)	1-palmitoyl-GPE (16:0)	0.860935
sphingosine	N1-methyladenosine	0.860499
N1-methyladenosine	sphingosine	0.860499
guanosine 5'- monophosphate (5'-GMP)	N-monomethylarginine	0.860193
N-monomethylarginine	guanosine 5'- monophosphate (5'-GMP)	0.860193
guanine	N-acetyltaurine	0.86018
N-acetyltaurine	guanine	0.86018
asparagine	N-acetylasparagine	0.860021
N-acetylasparagine	asparagine	0.860021
cytidine	alanylleucine	0.859706
alanylleucine	cytidine	0.859706
isomaltose	N-palmitoyl-sphinganine (d18:0/16:0)	0.859489
N-palmitoyl-sphinganine (d18:0/16:0)	isomaltose	0.859489
cytidine 3'-monophosphate (3'-CMP)	adenosine 2'-monophosphate (2'-AMP)	0.859375
adenosine 2'-monophosphate (2'-AMP)	cytidine 3'-monophosphate (3'-CMP)	0.859375
isomaltose	galactinol	0.859246
galactinol	isomaltose	0.859246
glutamate	N-acetylglucosamine 6-phosphate	0.859159
N-acetylglucosamine 6-phosphate	glutamate	0.859159
N-acetylalanine	N-palmitoyl-sphinganine (d18:0/16:0)	0.858593
N-palmitoyl-sphinganine (d18:0/16:0)	N-acetylalanine	0.858593
pantothenate	N1-methyladenosine	0.858414
N1-methyladenosine	pantothenate	0.858414
uridine	nicotinate	0.85832
nicotinate	uridine	0.85832
9(10)-EpOME	linoleate (18:2n6)	0.858115
linoleate (18:2n6)	9(10)-EpOME	0.858115
adenosine 2'-monophosphate (2'-AMP)	2-ketogluconate	0.857856
2-ketogluconate	adenosine 2'-monophosphate (2'-AMP)	0.857856
2'-deoxyguanosine	N2,N2-dimethylguanosine	0.857341
N2,N2-dimethylguanosine	2'-deoxyguanosine	0.857341
eicosenoate (20:1)	sebacate (decanedioate)	0.857181
sebacate (decanedioate)	eicosenoate (20:1)	0.857181
1-linoleoyl-GPC (18:2)	1-palmitoleoyl-GPC (16:1)*	0.857127
1-palmitoleoyl-GPC (16:1)*	1-linoleoyl-GPC (18:2)	0.857127
N-palmitoyl-sphinganine (d18:0/16:0)	thioproline	0.856976
thioproline	N-palmitoyl-sphinganine (d18:0/16:0)	0.856976
guanosine	5-methyluridine (ribothymidine)	0.856812
5-methyluridine (ribothymidine)	guanosine	0.856812
gamma-glutamylglutamate	threonate	0.856743
threonate	gamma-glutamylglutamate	0.856743
sphinganine	thioproline	0.856606
thioproline	sphinganine	0.856606
prolylglycine	threonylphenylalanine	0.856509
threonylphenylalanine	prolylglycine	0.856509
nicotinate	N2,N2-dimethylguanosine	0.856408
N2,N2-dimethylguanosine	nicotinate	0.856408
stearate (18:0)	oleate/vaccenate (18:1)	0.85602
oleate/vaccenate (18:1)	stearate (18:0)	0.85602
thiamin (Vitamin B1)	Isobar: hexose diphosphates	0.855703
Isobar: hexose diphosphates	thiamin (Vitamin B1)	0.855703
5-methyluridine (ribothymidine)	N2,N2-dimethylguanosine	0.855676
N2,N2-dimethylguanosine	5-methyluridine (ribothymidine)	0.855676
2'-deoxyguanosine	pyridoxate	0.855592
pyridoxate	2'-deoxyguanosine	0.855592
palmitate (16:0)	sebacate (decanedioate)	0.855295
sebacate (decanedioate)	palmitate (16:0)	0.855295
pantothenate	guanine	0.855235
guanine	pantothenate	0.855235
isomaltose	1-linolenoyl-GPC (18:3)*	0.854996
1-linolenoyl-GPC (18:3)*	isomaltose	0.854996
cytidine	2-ketogluconate	0.854878
2-ketogluconate	cytidine	0.854878
nicotinate	N1-methyladenosine	0.854826
N1-methyladenosine	nicotinate	0.854826
palmitate (16:0)	10-heptadecenoate (17:1n7)	0.854699
10-heptadecenoate (17:1n7)	palmitate (16:0)	0.854699
linoleate (18:2n6)	2-linoleoylglycerol (18:2)	0.854162
2-linoleoylglycerol (18:2)	linoleate (18:2n6)	0.854162
glycylleucine	cytidine	0.854139
cytidine	glycylleucine	0.854139
methyl glucopyranoside (alpha + beta)	5-methyluridine (ribothymidine)	0.854128
5-methyluridine (ribothymidine)	methyl glucopyranoside (alpha + beta)	0.854128
1-palmitoyl-2-linoleoyl-GPI (16:0/18:2)	1,2-dilinoleoyl-GPI (18:2/18:2)*	0.854116
1,2-dilinoleoyl-GPI (18:2/18:2)*	1-palmitoyl-2-linoleoyl-GPI (16:0/18:2)	0.854116
gamma-glutamylisoleucine*	guanine	0.853938
guanine	gamma-glutamylisoleucine*	0.853938
valylleucine	threonylphenylalanine	0.85374
threonylphenylalanine	valylleucine	0.85374
phytosphingosine	N2,N2-dimethylguanosine	0.853539
N2,N2-dimethylguanosine	phytosphingosine	0.853539
guanine	thymine	0.853212
thymine	guanine	0.853212
N-acetyl-cadaverine	inosine	0.853155
inosine	N-acetyl-cadaverine	0.853155
glucosaminate	pyridoxine (Vitamin B6)	0.852832
pyridoxine (Vitamin B6)	glucosaminate	0.852832
uridine	guanosine	0.851935
guanosine	uridine	0.851935
gamma-glutamylisoleucine*	5-methyluridine (ribothymidine)	0.851916
5-methyluridine (ribothymidine)	gamma-glutamylisoleucine*	0.851916
1,2-dilinolenoyl-galactosylglycerol (18:3/18:3)*	putrescine	0.851814
putrescine	1,2-dilinolenoyl-galactosylglycerol (18:3/18:3)*	0.851814
leucylglycine	glycylleucine	0.85161
glycylleucine	leucylglycine	0.85161
phytosphingosine	N1-methyladenosine	0.850902
N1-methyladenosine	phytosphingosine	0.850902
valylleucine	adenosine 2'-monophosphate (2'-AMP)	0.850518
adenosine 2'-monophosphate (2'-AMP)	valylleucine	0.850518
palmitate (16:0)	linolenate [alpha or gamma; (18:3n3 or 6)]	0.850392
linolenate [alpha or gamma; (18:3n3 or 6)]	palmitate (16:0)	0.850392
alanylleucine	gluconate	0.850273
gluconate	alanylleucine	0.850273
pseudouridine	2'-deoxyuridine	0.850149
2'-deoxyuridine	pseudouridine	0.850149
1-linolenoyl-GPC (18:3)*	methyl glucopyranoside (alpha + beta)	0.849843
methyl glucopyranoside (alpha + beta)	1-linolenoyl-GPC (18:3)*	0.849843
glutarate (pentanedioate)	2-aminoadipate	0.849101
2-aminoadipate	glutarate (pentanedioate)	0.849101
10-heptadecenoate (17:1n7)	1-linoleoylglycerol (18:2)	0.849059
1-linoleoylglycerol (18:2)	10-heptadecenoate (17:1n7)	0.849059
5-aminovalerate	2-oleoylglycerol (18:1)	0.8488
2-oleoylglycerol (18:1)	5-aminovalerate	0.8488
leucylglycine	leucylalanine	0.848743
leucylalanine	leucylglycine	0.848743
linolenate [alpha or gamma; (18:3n3 or 6)]	linoleate (18:2n6)	0.848728
linoleate (18:2n6)	linolenate [alpha or gamma; (18:3n3 or 6)]	0.848728
adenine	xanthine	0.848695
xanthine	adenine	0.848695
citrate	isocitrate	0.84865
isocitrate	citrate	0.84865
arginine	N-monomethylarginine	0.848323
N-monomethylarginine	arginine	0.848323
1-palmitoyl-2-linolenoyl-digalactosylglycerol (16:0/18:3)	spermidine	0.848253
spermidine	1-palmitoyl-2-linolenoyl-digalactosylglycerol (16:0/18:3)	0.848253
7-methylguanine	thymine	0.848193
thymine	7-methylguanine	0.848193
glutaminylleucine	N-acetyl-cadaverine	0.847916
N-acetyl-cadaverine	glutaminylleucine	0.847916
1-linolenoyl-GPC (18:3)*	5-methyluridine (ribothymidine)	0.847841
5-methyluridine (ribothymidine)	1-linolenoyl-GPC (18:3)*	0.847841
adenine	N1-methyladenosine	0.847737
N1-methyladenosine	adenine	0.847737
N-monomethylarginine	adenosine 5'-monophosphate (AMP)	0.847553
adenosine 5'-monophosphate (AMP)	N-monomethylarginine	0.847553
stearate (18:0)	10-nonadecenoate (19:1n9)	0.847517
10-nonadecenoate (19:1n9)	stearate (18:0)	0.847517
1-palmitoyl-GPC (16:0)	Isobar: hexose diphosphates	0.847432
Isobar: hexose diphosphates	1-palmitoyl-GPC (16:0)	0.847432
isoleucine	sphinganine	0.847315
sphinganine	isoleucine	0.847315
gamma-glutamylvaline	cystine	0.847175
cystine	gamma-glutamylvaline	0.847175
10-nonadecenoate (19:1n9)	arachidate (20:0)	0.847142
arachidate (20:0)	10-nonadecenoate (19:1n9)	0.847142
phenylalanylglycine	guanosine 2'-monophosphate (2'-GMP)*	0.847027
guanosine 2'-monophosphate (2'-GMP)*	phenylalanylglycine	0.847027
cytidine	glutaminylleucine	0.84699
glutaminylleucine	cytidine	0.84699
gamma-glutamylisoleucine*	N-palmitoyl-sphinganine (d18:0/16:0)	0.846872
N-palmitoyl-sphinganine (d18:0/16:0)	gamma-glutamylisoleucine*	0.846872
gamma-glutamylleucine	gamma-glutamylisoleucine*	0.84668
gamma-glutamylisoleucine*	gamma-glutamylleucine	0.84668
vanillate	adenosine 5'-monophosphate (AMP)	0.846377
adenosine 5'-monophosphate (AMP)	vanillate	0.846377
succinimide	alpha-ketoglutarate	0.846263
alpha-ketoglutarate	succinimide	0.846263
isomaltose	5-methyluridine (ribothymidine)	0.846224
5-methyluridine (ribothymidine)	isomaltose	0.846224
isoleucylglycine	gluconate	0.846145
gluconate	isoleucylglycine	0.846145
3-(4-hydroxyphenyl)propionate	1-stearoyl-GPC (18:0)	0.846136
1-stearoyl-GPC (18:0)	3-(4-hydroxyphenyl)propionate	0.846136
1-palmitoyl-2-linoleoyl-GPC (16:0/18:2)	1-palmitoyl-2-linoleoyl-GPE (16:0/18:2)	0.846085
1-palmitoyl-2-linoleoyl-GPE (16:0/18:2)	1-palmitoyl-2-linoleoyl-GPC (16:0/18:2)	0.846085
1-oleoyl-3-linoleoyl-glycerol (18:1/18:2)	S-carboxymethyl-L-cysteine	0.846046
S-carboxymethyl-L-cysteine	1-oleoyl-3-linoleoyl-glycerol (18:1/18:2)	0.846046
2'-deoxyadenosine	N1-methyladenosine	0.845889
N1-methyladenosine	2'-deoxyadenosine	0.845889
adenine	5-methyluridine (ribothymidine)	0.845617
5-methyluridine (ribothymidine)	adenine	0.845617
glycylleucine	gluconate	0.845558
gluconate	glycylleucine	0.845558
adenosine 2'-monophosphate (2'-AMP)	alanylleucine	0.84531
alanylleucine	adenosine 2'-monophosphate (2'-AMP)	0.84531
gamma-glutamylisoleucine*	thioproline	0.845107
thioproline	gamma-glutamylisoleucine*	0.845107
palmitate (16:0)	oleoylcholine	0.844663
oleoylcholine	palmitate (16:0)	0.844663
1-palmitoyl-2-linoleoyl-GPC (16:0/18:2)	1,2-dilinoleoyl-GPC (18:2/18:2)	0.84452
1,2-dilinoleoyl-GPC (18:2/18:2)	1-palmitoyl-2-linoleoyl-GPC (16:0/18:2)	0.84452
thymidine 5'-monophosphate	N-acetylasparagine	0.844347
N-acetylasparagine	thymidine 5'-monophosphate	0.844347
arachidate (20:0)	palmitoylcholine	0.844295
palmitoylcholine	arachidate (20:0)	0.844295
2'-deoxyadenosine	guanine	0.843822
guanine	2'-deoxyadenosine	0.843822
thiamin (Vitamin B1)	N-palmitoyl-sphinganine (d18:0/16:0)	0.84377
N-palmitoyl-sphinganine (d18:0/16:0)	thiamin (Vitamin B1)	0.84377
guanine	sphinganine	0.843188
sphinganine	guanine	0.843188
isoleucine	sphingosine	0.843155
sphingosine	isoleucine	0.843155
arabitol/xylitol	N2,N2-dimethylguanosine	0.843149
N2,N2-dimethylguanosine	arabitol/xylitol	0.843149
gamma-glutamylleucine	ribose	0.842454
ribose	gamma-glutamylleucine	0.842454
glycerophosphorylcholine (GPC)	ergothioneine	0.84234
ergothioneine	glycerophosphorylcholine (GPC)	0.84234
arachidate (20:0)	linolenate [alpha or gamma; (18:3n3 or 6)]	0.842168
linolenate [alpha or gamma; (18:3n3 or 6)]	arachidate (20:0)	0.842168
glycerol	eicosenoate (20:1)	0.842049
eicosenoate (20:1)	glycerol	0.842049
9(10)-EpOME	10-heptadecenoate (17:1n7)	0.841978
10-heptadecenoate (17:1n7)	9(10)-EpOME	0.841978
uridine 3'-monophosphate (3'-UMP)	adenosine 2'-monophosphate (2'-AMP)	0.841938
adenosine 2'-monophosphate (2'-AMP)	uridine 3'-monophosphate (3'-UMP)	0.841938
oleate/vaccenate (18:1)	1-linolenoylglycerol (18:3)	0.841789
1-linolenoylglycerol (18:3)	oleate/vaccenate (18:1)	0.841789
1-palmitoyl-GPI (16:0)*	1-oleoyl-GPI (18:1)*	0.841751
1-oleoyl-GPI (18:1)*	1-palmitoyl-GPI (16:0)*	0.841751
N-acetylglucosamine/N-acetylgalactosamine	2-hydroxyglutarate	0.841708
2-hydroxyglutarate	N-acetylglucosamine/N-acetylgalactosamine	0.841708
N6-carbamoylthreonyladenosine	uracil	0.841581
uracil	N6-carbamoylthreonyladenosine	0.841581
thiamin (Vitamin B1)	isomaltose	0.841537
isomaltose	thiamin (Vitamin B1)	0.841537
vanillate	chrysoeriol	0.841479
chrysoeriol	vanillate	0.841479
1-palmitoyl-2-oleoyl-GPC (16:0/18:1)	1,2-dioleoyl-GPC (18:1/18:1)*	0.841321
1,2-dioleoyl-GPC (18:1/18:1)*	1-palmitoyl-2-oleoyl-GPC (16:0/18:1)	0.841321
vanillate	N-monomethylarginine	0.841306
N-monomethylarginine	vanillate	0.841306
phenylalanylglycine	cytidine	0.841259
cytidine	phenylalanylglycine	0.841259
glucose	mannitol/sorbitol	0.841254
mannitol/sorbitol	glucose	0.841254
syringic acid	ferulate	0.841027
ferulate	syringic acid	0.841027
uracil	adenine	0.840997
adenine	uracil	0.840997
1-palmitoleoyl-GPC (16:1)*	Isobar: hexose diphosphates	0.840938
Isobar: hexose diphosphates	1-palmitoleoyl-GPC (16:1)*	0.840938
N-acetylglutamine	N-acetylasparagine	0.840938
N-acetylasparagine	N-acetylglutamine	0.840938
N-acetyltaurine	5-methyluridine (ribothymidine)	0.84077
5-methyluridine (ribothymidine)	N-acetyltaurine	0.84077
asparagine	kynurenate	0.840511
kynurenate	asparagine	0.840511
maltose	maltotriose	0.840162
maltotriose	maltose	0.840162
azelate (nonanedioate)	oleate/vaccenate (18:1)	0.840152
oleate/vaccenate (18:1)	azelate (nonanedioate)	0.840152
gamma-glutamylglutamate	gamma-glutamylglycine	0.840152
gamma-glutamylglycine	gamma-glutamylglutamate	0.840152
arachidate (20:0)	3-hydroxysebacate	0.840142
3-hydroxysebacate	arachidate (20:0)	0.840142
1-palmitoyl-GPC (16:0)	glycerophosphorylcholine (GPC)	0.83996
glycerophosphorylcholine (GPC)	1-palmitoyl-GPC (16:0)	0.83996
arachidate (20:0)	oleate/vaccenate (18:1)	0.83996
oleate/vaccenate (18:1)	arachidate (20:0)	0.83996
10-heptadecenoate (17:1n7)	linolenate [alpha or gamma; (18:3n3 or 6)]	0.839762
linolenate [alpha or gamma; (18:3n3 or 6)]	10-heptadecenoate (17:1n7)	0.839762
adenine	phytosphingosine	0.839733
phytosphingosine	adenine	0.839733
palmitate (16:0)	8-hydroxyoctanoate	0.839686
8-hydroxyoctanoate	palmitate (16:0)	0.839686
5-methyluridine (ribothymidine)	sphinganine	0.839604
sphinganine	5-methyluridine (ribothymidine)	0.839604
10-heptadecenoate (17:1n7)	1-oleoylglycerol (18:1)	0.83955
1-oleoylglycerol (18:1)	10-heptadecenoate (17:1n7)	0.83955
vanillate	N-acetylasparagine	0.839151
N-acetylasparagine	vanillate	0.839151
1-methyladenine	thymine	0.838892
thymine	1-methyladenine	0.838892
1-stearoyl-GPC (18:0)	1-palmitoyl-GPC (16:0)	0.838859
1-palmitoyl-GPC (16:0)	1-stearoyl-GPC (18:0)	0.838859
arginine	N-acetylasparagine	0.838703
N-acetylasparagine	arginine	0.838703
1-oleoyl-2-linoleoyl-glycerol (18:1/18:2)	2-linoleoylglycerol (18:2)	0.837934
2-linoleoylglycerol (18:2)	1-oleoyl-2-linoleoyl-glycerol (18:1/18:2)	0.837934
arginine	kynurenate	0.837784
kynurenate	arginine	0.837784
palmitate (16:0)	9(10)-EpOME	0.837115
9(10)-EpOME	palmitate (16:0)	0.837115
kynurenine	adenosine 5'-monophosphate (AMP)	0.837019
adenosine 5'-monophosphate (AMP)	kynurenine	0.837019
leucylalanine	gluconate	0.837005
gluconate	leucylalanine	0.837005
pyridoxate	N1-methyladenosine	0.836952
N1-methyladenosine	pyridoxate	0.836952
5-methyluridine (ribothymidine)	thioproline	0.836688
thioproline	5-methyluridine (ribothymidine)	0.836688
N-acetyltaurine	isomaltose	0.836631
isomaltose	N-acetyltaurine	0.836631
N-palmitoyl-sphinganine (d18:0/16:0)	N1-methyladenosine	0.836607
N1-methyladenosine	N-palmitoyl-sphinganine (d18:0/16:0)	0.836607
thiamin (Vitamin B1)	1-linolenoyl-GPC (18:3)*	0.83626
1-linolenoyl-GPC (18:3)*	thiamin (Vitamin B1)	0.83626
methyl glucopyranoside (alpha + beta)	thioproline	0.835973
thioproline	methyl glucopyranoside (alpha + beta)	0.835973
1-palmitoyl-3-linoleoyl-glycerol (16:0/18:2)*	2'-deoxyguanosine	0.835939
2'-deoxyguanosine	1-palmitoyl-3-linoleoyl-glycerol (16:0/18:2)*	0.835939
pyridoxamine	N1-methyladenosine	0.835894
N1-methyladenosine	pyridoxamine	0.835894
glycylvaline	valylglycine	0.835893
valylglycine	glycylvaline	0.835893
quinate	shikimate	0.835611
shikimate	quinate	0.835611
gamma-glutamylisoleucine*	2'-deoxyguanosine	0.835079
2'-deoxyguanosine	gamma-glutamylisoleucine*	0.835079
5-aminovalerate	1-linoleoylglycerol (18:2)	0.834974
1-linoleoylglycerol (18:2)	5-aminovalerate	0.834974
isomaltose	N1-methyladenosine	0.834784
N1-methyladenosine	isomaltose	0.834784
8-hydroxyoctanoate	eicosenoate (20:1)	0.834538
eicosenoate (20:1)	8-hydroxyoctanoate	0.834538
nicotinate	7-methylguanine	0.834371
7-methylguanine	nicotinate	0.834371
campesterol	thioproline	0.834347
thioproline	campesterol	0.834347
linoleate (18:2n6)	1-oleoylglycerol (18:1)	0.833972
1-oleoylglycerol (18:1)	linoleate (18:2n6)	0.833972
maltose	1-oleoyl-GPC (18:1)	0.833918
1-oleoyl-GPC (18:1)	maltose	0.833918
cytidine	leucylalanine	0.833855
leucylalanine	cytidine	0.833855
9(10)-EpOME	azelate (nonanedioate)	0.833587
azelate (nonanedioate)	9(10)-EpOME	0.833587
threonylphenylalanine	N-acetyl-cadaverine	0.833483
N-acetyl-cadaverine	threonylphenylalanine	0.833483
N1-methyladenosine	thymine	0.833422
thymine	N1-methyladenosine	0.833422
10-nonadecenoate (19:1n9)	9(10)-EpOME	0.833352
9(10)-EpOME	10-nonadecenoate (19:1n9)	0.833352
guanine	N2,N2-dimethylguanosine	0.833265
N2,N2-dimethylguanosine	guanine	0.833265
guanosine	nicotinate	0.833088
nicotinate	guanosine	0.833088
1,2-dilinolenoyl-digalactosylglycerol (18:3/18:3)	spermidine	0.833049
spermidine	1,2-dilinolenoyl-digalactosylglycerol (18:3/18:3)	0.833049
1-oleoyl-GPA (18:1)	1-oleoyl-GPI (18:1)*	0.833038
1-oleoyl-GPI (18:1)*	1-oleoyl-GPA (18:1)	0.833038
N-acetyltaurine	N1-methyladenosine	0.832822
N1-methyladenosine	N-acetyltaurine	0.832822
1-linoleoyl-2-linolenoyl-digalactosylglycerol (18;2/18:3)*	1-palmitoyl-2-linolenoyl-digalactosylglycerol (16:0/18:3)	0.83279
1-palmitoyl-2-linolenoyl-digalactosylglycerol (16:0/18:3)	1-linoleoyl-2-linolenoyl-digalactosylglycerol (18;2/18:3)*	0.83279
tyramine	inosine	0.832691
inosine	tyramine	0.832691
1-oleoyl-2-linoleoyl-glycerol (18:1/18:2)	1-oleoylglycerol (18:1)	0.832652
1-oleoylglycerol (18:1)	1-oleoyl-2-linoleoyl-glycerol (18:1/18:2)	0.832652
10-heptadecenoate (17:1n7)	2-linoleoylglycerol (18:2)	0.832527
2-linoleoylglycerol (18:2)	10-heptadecenoate (17:1n7)	0.832527
Isobar: hexose diphosphates	N1-methyladenosine	0.832482
N1-methyladenosine	Isobar: hexose diphosphates	0.832482
argininosuccinate	N-acetylarginine	0.832231
N-acetylarginine	argininosuccinate	0.832231
cytidine 3'-monophosphate (3'-CMP)	guanosine 2'-monophosphate (2'-GMP)*	0.832224
guanosine 2'-monophosphate (2'-GMP)*	cytidine 3'-monophosphate (3'-CMP)	0.832224
linolenate [alpha or gamma; (18:3n3 or 6)]	oleate/vaccenate (18:1)	0.832169
oleate/vaccenate (18:1)	linolenate [alpha or gamma; (18:3n3 or 6)]	0.832169
isoleucylglycine	2'-deoxycytidine	0.831777
2'-deoxycytidine	isoleucylglycine	0.831777
glutaminylleucine	gluconate	0.831558
gluconate	glutaminylleucine	0.831558
eicosenoate (20:1)	oleoylcholine	0.831489
oleoylcholine	eicosenoate (20:1)	0.831489
1-linoleoyl-GPA (18:2)*	1-linoleoyl-GPI (18:2)*	0.831469
1-linoleoyl-GPI (18:2)*	1-linoleoyl-GPA (18:2)*	0.831469
3-hydroxysebacate	oleate/vaccenate (18:1)	0.831461
oleate/vaccenate (18:1)	3-hydroxysebacate	0.831461
valylleucine	gluconate	0.831221
gluconate	valylleucine	0.831221
thymidine 5'-monophosphate	kynurenate	0.831183
kynurenate	thymidine 5'-monophosphate	0.831183
glutaminylleucine	guanosine 2'-monophosphate (2'-GMP)*	0.830536
guanosine 2'-monophosphate (2'-GMP)*	glutaminylleucine	0.830536
erucate (22:1n9)	sebacate (decanedioate)	0.830329
sebacate (decanedioate)	erucate (22:1n9)	0.830329
ribitol	N-acetylaspartate (NAA)	0.82983
N-acetylaspartate (NAA)	ribitol	0.82983
1-linoleoyl-GPC (18:2)	isomaltose	0.829785
isomaltose	1-linoleoyl-GPC (18:2)	0.829785
1-oleoyl-GPE (18:1)	1-stearoyl-GPE (18:0)	0.829593
1-stearoyl-GPE (18:0)	1-oleoyl-GPE (18:1)	0.829593
threonate	1,2-dilinolenoyl-galactosylglycerol (18:3/18:3)*	0.829482
1,2-dilinolenoyl-galactosylglycerol (18:3/18:3)*	threonate	0.829482
1-oleoyl-2-linoleoyl-GPC (18:1/18:2)*	1-palmitoyl-2-oleoyl-GPC (16:0/18:1)	0.829263
1-palmitoyl-2-oleoyl-GPC (16:0/18:1)	1-oleoyl-2-linoleoyl-GPC (18:1/18:2)*	0.829263
homocitrulline	6-oxopiperidine-2-carboxylic acid	0.829258
6-oxopiperidine-2-carboxylic acid	homocitrulline	0.829258
gamma-glutamylisoleucine*	ribose	0.82921
ribose	gamma-glutamylisoleucine*	0.82921
10-nonadecenoate (19:1n9)	2-palmitoylglycerol (16:0)	0.829203
2-palmitoylglycerol (16:0)	10-nonadecenoate (19:1n9)	0.829203
cytidine 5'-monophosphate (5'-CMP)	N-acetyl-glucosamine 1-phosphate	0.829155
N-acetyl-glucosamine 1-phosphate	cytidine 5'-monophosphate (5'-CMP)	0.829155
sphingosine	ergothioneine	0.829077
ergothioneine	sphingosine	0.829077
leucylglycine	leucylglutamine*	0.829074
leucylglutamine*	leucylglycine	0.829074
stearate (18:0)	erucate (22:1n9)	0.828902
erucate (22:1n9)	stearate (18:0)	0.828902
gamma-glutamylvaline	gamma-glutamylleucine	0.828699
gamma-glutamylleucine	gamma-glutamylvaline	0.828699
N-acetylalanine	guanine	0.828612
guanine	N-acetylalanine	0.828612
valylglutamine	gluconate	0.828585
gluconate	valylglutamine	0.828585
sphingosine	thioproline	0.828499
thioproline	sphingosine	0.828499
9(10)-EpOME	linolenate [alpha or gamma; (18:3n3 or 6)]	0.828271
linolenate [alpha or gamma; (18:3n3 or 6)]	9(10)-EpOME	0.828271
campesterol	1-linolenoyl-GPC (18:3)*	0.828258
1-linolenoyl-GPC (18:3)*	campesterol	0.828258
glycine	N-acetylglutamate	0.827809
N-acetylglutamate	glycine	0.827809
threonylphenylalanine	guanosine 2'-monophosphate (2'-GMP)*	0.827616
guanosine 2'-monophosphate (2'-GMP)*	threonylphenylalanine	0.827616
isoleucylglycine	adenosine 2'-monophosphate (2'-AMP)	0.827466
adenosine 2'-monophosphate (2'-AMP)	isoleucylglycine	0.827466
erythritol	methylsuccinate	0.827379
methylsuccinate	erythritol	0.827379
5-aminovalerate	2-linoleoylglycerol (18:2)	0.827328
2-linoleoylglycerol (18:2)	5-aminovalerate	0.827328
N-monomethylarginine	N-acetylasparagine	0.827293
N-acetylasparagine	N-monomethylarginine	0.827293
palmitate (16:0)	erucate (22:1n9)	0.827269
erucate (22:1n9)	palmitate (16:0)	0.827269
dimethylarginine (SDMA + ADMA)	N-monomethylarginine	0.826989
N-monomethylarginine	dimethylarginine (SDMA + ADMA)	0.826989
5-aminovalerate	2-palmitoylglycerol (16:0)	0.826974
2-palmitoylglycerol (16:0)	5-aminovalerate	0.826974
isoleucine	tryptophan	0.826829
tryptophan	isoleucine	0.826829
vanillate	thymidine 5'-monophosphate	0.826713
thymidine 5'-monophosphate	vanillate	0.826713
guanine	methyl glucopyranoside (alpha + beta)	0.826476
methyl glucopyranoside (alpha + beta)	guanine	0.826476
uracil	7-methylguanine	0.826449
7-methylguanine	uracil	0.826449
uridine 3'-monophosphate (3'-UMP)	cytidine 2',3'-cyclic monophosphate	0.826241
cytidine 2',3'-cyclic monophosphate	uridine 3'-monophosphate (3'-UMP)	0.826241
isoleucine	N-acetylalanine	0.826208
N-acetylalanine	isoleucine	0.826208
orotate	2-oleoylglycerol (18:1)	0.826137
2-oleoylglycerol (18:1)	orotate	0.826137
cysteine sulfinic acid	threonate	0.825925
threonate	cysteine sulfinic acid	0.825925
azelate (nonanedioate)	palmitoylcholine	0.825786
palmitoylcholine	azelate (nonanedioate)	0.825786
phenylalanylglycine	N-acetyl-cadaverine	0.825652
N-acetyl-cadaverine	phenylalanylglycine	0.825652
thioproline	ergothioneine	0.82556
ergothioneine	thioproline	0.82556
N-acetyl-glucosamine 1-phosphate	N-acetylglucosamine 6-phosphate	0.825447
N-acetylglucosamine 6-phosphate	N-acetyl-glucosamine 1-phosphate	0.825447
8-hydroxyoctanoate	palmitoylcholine	0.825426
palmitoylcholine	8-hydroxyoctanoate	0.825426
9(10)-EpOME	1-palmitoylglycerol (16:0)	0.825325
1-palmitoylglycerol (16:0)	9(10)-EpOME	0.825325
N-acetyl-glucosamine 1-phosphate	uridine 5'-monophosphate (UMP)	0.825247
uridine 5'-monophosphate (UMP)	N-acetyl-glucosamine 1-phosphate	0.825247
pyridoxamine	N-palmitoyl-sphinganine (d18:0/16:0)	0.825099
N-palmitoyl-sphinganine (d18:0/16:0)	pyridoxamine	0.825099
leucylglutamine*	gluconate	0.82473
gluconate	leucylglutamine*	0.82473
glutamate	cytidine 5'-monophosphate (5'-CMP)	0.824549
cytidine 5'-monophosphate (5'-CMP)	glutamate	0.824549
nicotinate	2'-deoxyguanosine	0.82444
2'-deoxyguanosine	nicotinate	0.82444
kynurenine	kynurenate	0.824406
kynurenate	kynurenine	0.824406
10-nonadecenoate (19:1n9)	1-palmitoylglycerol (16:0)	0.824352
1-palmitoylglycerol (16:0)	10-nonadecenoate (19:1n9)	0.824352
leucylglycine	alanylleucine	0.824173
alanylleucine	leucylglycine	0.824173
N6-carbamoylthreonyladenosine	N1-methyladenosine	0.82414
N1-methyladenosine	N6-carbamoylthreonyladenosine	0.82414
1-oleoyl-2-linoleoyl-GPI (18:1/18:2)*	1,2-dilinoleoyl-GPI (18:2/18:2)*	0.824033
1,2-dilinoleoyl-GPI (18:2/18:2)*	1-oleoyl-2-linoleoyl-GPI (18:1/18:2)*	0.824033
cystine	N2,N2-dimethylguanosine	0.823999
N2,N2-dimethylguanosine	cystine	0.823999
3-(4-hydroxyphenyl)propionate	methylmalonate (MMA)	0.82397
methylmalonate (MMA)	3-(4-hydroxyphenyl)propionate	0.82397
1,2-dioleoyl-GPC (18:1/18:1)*	S-carboxymethyl-L-cysteine	0.823736
S-carboxymethyl-L-cysteine	1,2-dioleoyl-GPC (18:1/18:1)*	0.823736
8-hydroxyoctanoate	glutamine	0.823707
glutamine	8-hydroxyoctanoate	0.823707
thiamin (Vitamin B1)	methyl glucopyranoside (alpha + beta)	0.823619
methyl glucopyranoside (alpha + beta)	thiamin (Vitamin B1)	0.823619
cytidine	leucylglutamine*	0.823519
leucylglutamine*	cytidine	0.823519
N-acetylputrescine	putrescine	0.823295
putrescine	N-acetylputrescine	0.823295
adenine	7-methylguanine	0.823108
7-methylguanine	adenine	0.823108
adenine	thioproline	0.823022
thioproline	adenine	0.823022
isoleucine	gamma-glutamylisoleucine*	0.823011
gamma-glutamylisoleucine*	isoleucine	0.823011
1,2-dilinoleoyl-galactosylglycerol (18:2/18:2)*	cystine	0.822796
cystine	1,2-dilinoleoyl-galactosylglycerol (18:2/18:2)*	0.822796
1-palmitoyl-2-linoleoyl-GPA (16:0/18:2)*	1-palmitoyl-2-linolenoyl-GPA (16:0/18:3)*	0.822785
1-palmitoyl-2-linolenoyl-GPA (16:0/18:3)*	1-palmitoyl-2-linoleoyl-GPA (16:0/18:2)*	0.822785
N6-carbamoylthreonyladenosine	ribose	0.822757
ribose	N6-carbamoylthreonyladenosine	0.822757
pyridoxamine	nicotinate ribonucleoside	0.822521
nicotinate ribonucleoside	pyridoxamine	0.822521
eicosenoate (20:1)	azelate (nonanedioate)	0.822515
azelate (nonanedioate)	eicosenoate (20:1)	0.822515
2'-deoxycytidine	alanylleucine	0.82225
alanylleucine	2'-deoxycytidine	0.82225
gamma-glutamylglycine	9,10-DiHOME	0.822242
9,10-DiHOME	gamma-glutamylglycine	0.822242
N-acetylalanine	N-acetyltaurine	0.822195
N-acetyltaurine	N-acetylalanine	0.822195
threonate	3-sulfo-L-alanine	0.821827
3-sulfo-L-alanine	threonate	0.821827
ribose	N1-methyladenosine	0.821777
N1-methyladenosine	ribose	0.821777
1-palmitoyl-2-linoleoyl-GPG (16:0/18:2)	1-palmitoyl-2-linoleoyl-GPC (16:0/18:2)	0.821599
1-palmitoyl-2-linoleoyl-GPC (16:0/18:2)	1-palmitoyl-2-linoleoyl-GPG (16:0/18:2)	0.821599
isoleucine	pyridoxamine	0.82152
pyridoxamine	isoleucine	0.82152
2'-deoxyadenosine	thymine	0.821306
thymine	2'-deoxyadenosine	0.821306
ribose	7-methylguanine	0.821193
7-methylguanine	ribose	0.821193
2'-deoxycytidine	leucylalanine	0.820992
leucylalanine	2'-deoxycytidine	0.820992
beta-sitosterol	ergothioneine	0.820885
ergothioneine	beta-sitosterol	0.820885
2'-deoxyguanosine	5-methyluridine (ribothymidine)	0.820833
5-methyluridine (ribothymidine)	2'-deoxyguanosine	0.820833
adenine	sphingosine	0.820746
sphingosine	adenine	0.820746
N-acetylphenylalanine	histamine	0.820252
histamine	N-acetylphenylalanine	0.820252
valylglycine	glycylleucine	0.820076
glycylleucine	valylglycine	0.820076
methionine sulfoxide	N-acetylglutamine	0.819925
N-acetylglutamine	methionine sulfoxide	0.819925
inositol 1-phosphate (I1P)	asparagine	0.819924
asparagine	inositol 1-phosphate (I1P)	0.819924
phytosphingosine	7-methylguanine	0.819913
7-methylguanine	phytosphingosine	0.819913
2-hydroxystearate	cystine	0.819903
cystine	2-hydroxystearate	0.819903
2'-deoxyguanosine	sphingosine	0.819868
sphingosine	2'-deoxyguanosine	0.819868
N6-carbamoylthreonyladenosine	N2,N2-dimethylguanosine	0.819852
N2,N2-dimethylguanosine	N6-carbamoylthreonyladenosine	0.819852
uracil	N1-methyladenosine	0.819493
N1-methyladenosine	uracil	0.819493
N-palmitoyl-sphinganine (d18:0/16:0)	ergothioneine	0.819118
ergothioneine	N-palmitoyl-sphinganine (d18:0/16:0)	0.819118
1-oleoyl-GPG (18:1)*	linolenate [alpha or gamma; (18:3n3 or 6)]	0.818913
linolenate [alpha or gamma; (18:3n3 or 6)]	1-oleoyl-GPG (18:1)*	0.818913
methylmalonate (MMA)	pyridoxamine	0.818814
pyridoxamine	methylmalonate (MMA)	0.818814
arabitol/xylitol	4-hydroxycinnamate	0.818387
4-hydroxycinnamate	arabitol/xylitol	0.818387
1-linoleoyl-GPI (18:2)*	10-nonadecenoate (19:1n9)	0.818308
10-nonadecenoate (19:1n9)	1-linoleoyl-GPI (18:2)*	0.818308
beta-hydroxyisovalerate	3-phosphoglycerate	0.818249
3-phosphoglycerate	beta-hydroxyisovalerate	0.818249
threonate	gamma-glutamylglycine	0.818241
gamma-glutamylglycine	threonate	0.818241
1-linolenoyl-GPC (18:3)*	ergothioneine	0.818188
ergothioneine	1-linolenoyl-GPC (18:3)*	0.818188
1,2-dilinolenoyl-digalactosylglycerol (18:3/18:3)	N-acetylputrescine	0.818084
N-acetylputrescine	1,2-dilinolenoyl-digalactosylglycerol (18:3/18:3)	0.818084
uracil	2'-deoxyguanosine	0.818041
2'-deoxyguanosine	uracil	0.818041
1-palmitoyl-2-linoleoyl-GPG (16:0/18:2)	uridine 5'-monophosphate (UMP)	0.817968
uridine 5'-monophosphate (UMP)	1-palmitoyl-2-linoleoyl-GPG (16:0/18:2)	0.817968
tryptophan	3-phosphoglycerate	0.817933
3-phosphoglycerate	tryptophan	0.817933
pantothenate	N2,N2-dimethylguanosine	0.817893
N2,N2-dimethylguanosine	pantothenate	0.817893
leucine	tryptophan	0.817757
tryptophan	leucine	0.817757
guanine	isomaltose	0.817737
isomaltose	guanine	0.817737
glycine	gamma-glutamylglycine	0.817621
gamma-glutamylglycine	glycine	0.817621
5-aminovalerate	1-linolenoylglycerol (18:3)	0.817343
1-linolenoylglycerol (18:3)	5-aminovalerate	0.817343
pyridoxamine phosphate	adenosine 5'-monophosphate (AMP)	0.817295
adenosine 5'-monophosphate (AMP)	pyridoxamine phosphate	0.817295
pseudouridine	ribose	0.817149
ribose	pseudouridine	0.817149
methyl glucopyranoside (alpha + beta)	N-palmitoyl-sphinganine (d18:0/16:0)	0.817065
N-palmitoyl-sphinganine (d18:0/16:0)	methyl glucopyranoside (alpha + beta)	0.817065
methyl glucopyranoside (alpha + beta)	sphingosine	0.816942
sphingosine	methyl glucopyranoside (alpha + beta)	0.816942
pyridoxamine	campesterol	0.816655
campesterol	pyridoxamine	0.816655
guanosine-2',3'-cyclic monophosphate	uridine-2',3'-cyclic monophosphate	0.816631
uridine-2',3'-cyclic monophosphate	guanosine-2',3'-cyclic monophosphate	0.816631
N6-carbamoylthreonyladenosine	7-methylguanine	0.816283
7-methylguanine	N6-carbamoylthreonyladenosine	0.816283
N-acetyltaurine	pyridoxate	0.816143
pyridoxate	N-acetyltaurine	0.816143
1-palmitoyl-GPC (16:0)	1-methylguanine	0.816127
1-methylguanine	1-palmitoyl-GPC (16:0)	0.816127
nicotinate	ribose	0.816004
ribose	nicotinate	0.816004
valylleucine	2'-deoxycytidine	0.815979
2'-deoxycytidine	valylleucine	0.815979
vanillate	asparagine	0.815753
asparagine	vanillate	0.815753
N-acetyltaurine	methyl glucopyranoside (alpha + beta)	0.815638
methyl glucopyranoside (alpha + beta)	N-acetyltaurine	0.815638
glycylleucine	N-acetyl-cadaverine	0.815616
N-acetyl-cadaverine	glycylleucine	0.815616
9(10)-EpOME	oleoylcholine	0.815565
oleoylcholine	9(10)-EpOME	0.815565
guanosine	7-methylguanine	0.815466
7-methylguanine	guanosine	0.815466
xanthurenate	1-methylguanine	0.815338
1-methylguanine	xanthurenate	0.815338
gamma-glutamylisoleucine*	sphinganine	0.815192
sphinganine	gamma-glutamylisoleucine*	0.815192
phenylalanylglycine	2'-deoxycytidine	0.815093
2'-deoxycytidine	phenylalanylglycine	0.815093
eicosenoate (20:1)	2-hydroxyoctanoate	0.815006
2-hydroxyoctanoate	eicosenoate (20:1)	0.815006
1-linoleoyl-GPI (18:2)*	linoleate (18:2n6)	0.814793
linoleate (18:2n6)	1-linoleoyl-GPI (18:2)*	0.814793
methionine sulfoxide	N-acetylasparagine	0.814778
N-acetylasparagine	methionine sulfoxide	0.814778
N-acetylalanine	thioproline	0.814767
thioproline	N-acetylalanine	0.814767
methylmalonate (MMA)	1-palmitoyl-GPC (16:0)	0.814475
1-palmitoyl-GPC (16:0)	methylmalonate (MMA)	0.814475
sebacate (decanedioate)	adenosine 3'-monophosphate (3'-AMP)	0.814106
adenosine 3'-monophosphate (3'-AMP)	sebacate (decanedioate)	0.814106
arachidate (20:0)	adenosine 3'-monophosphate (3'-AMP)	0.813721
adenosine 3'-monophosphate (3'-AMP)	arachidate (20:0)	0.813721
fructose	mannitol/sorbitol	0.81368
mannitol/sorbitol	fructose	0.81368
1-linoleoyl-GPI (18:2)*	linolenate [alpha or gamma; (18:3n3 or 6)]	0.813649
linolenate [alpha or gamma; (18:3n3 or 6)]	1-linoleoyl-GPI (18:2)*	0.813649
isoleucylglycine	cytidine 3'-monophosphate (3'-CMP)	0.813554
cytidine 3'-monophosphate (3'-CMP)	isoleucylglycine	0.813554
isomaltose	Isobar: hexose diphosphates	0.813444
Isobar: hexose diphosphates	isomaltose	0.813444
glycine	S-adenosylhomocysteine (SAH)	0.813418
S-adenosylhomocysteine (SAH)	glycine	0.813418
1,2-dilinoleoyl-GPA (18:2/18:2)*	1-linoleoyl-2-linolenoyl-GPA (18:2/18:3)*	0.812948
1-linoleoyl-2-linolenoyl-GPA (18:2/18:3)*	1,2-dilinoleoyl-GPA (18:2/18:2)*	0.812948
pyridoxamine phosphate	guanosine 5'- monophosphate (5'-GMP)	0.812936
guanosine 5'- monophosphate (5'-GMP)	pyridoxamine phosphate	0.812936
1-linolenoyl-GPC (18:3)*	thioproline	0.812913
thioproline	1-linolenoyl-GPC (18:3)*	0.812913
arabitol/xylitol	ribose	0.812775
ribose	arabitol/xylitol	0.812775
gamma-glutamyltyrosine	gamma-glutamylglutamate	0.812757
gamma-glutamylglutamate	gamma-glutamyltyrosine	0.812757
pantothenate	1-methyladenine	0.812433
1-methyladenine	pantothenate	0.812433
2'-deoxyadenosine	1-methyladenine	0.812341
1-methyladenine	2'-deoxyadenosine	0.812341
N-acetyltaurine	N-palmitoyl-sphinganine (d18:0/16:0)	0.812212
N-palmitoyl-sphinganine (d18:0/16:0)	N-acetyltaurine	0.812212
1-oleoyl-GPG (18:1)*	1-linoleoyl-GPI (18:2)*	0.812054
1-linoleoyl-GPI (18:2)*	1-oleoyl-GPG (18:1)*	0.812054
histamine	pimelate (heptanedioate)	0.811934
pimelate (heptanedioate)	histamine	0.811934
1-oleoyl-GPE (18:1)	1-palmitoyl-GPE (16:0)	0.811787
1-palmitoyl-GPE (16:0)	1-oleoyl-GPE (18:1)	0.811787
N-acetylasparagine	adenosine 5'-monophosphate (AMP)	0.811764
adenosine 5'-monophosphate (AMP)	N-acetylasparagine	0.811764
glucosaminate	2'-deoxyguanosine	0.811722
2'-deoxyguanosine	glucosaminate	0.811722
gluconate	guanosine 2'-monophosphate (2'-GMP)*	0.811643
guanosine 2'-monophosphate (2'-GMP)*	gluconate	0.811643
ribose	pyridoxine (Vitamin B6)	0.811544
pyridoxine (Vitamin B6)	ribose	0.811544
guanine	1-palmitoleoyl-GPC (16:1)*	0.811204
1-palmitoleoyl-GPC (16:1)*	guanine	0.811204
pantothenate	phytosphingosine	0.811091
phytosphingosine	pantothenate	0.811091
3-hydroxyisobutyrate	3-hydroxybutyrate (BHBA)	0.81093
3-hydroxybutyrate (BHBA)	3-hydroxyisobutyrate	0.81093
phytosphingosine	thymine	0.810745
thymine	phytosphingosine	0.810745
thiamin (Vitamin B1)	sphingosine	0.810731
sphingosine	thiamin (Vitamin B1)	0.810731
oleate/vaccenate (18:1)	1-oleoylglycerol (18:1)	0.810557
1-oleoylglycerol (18:1)	oleate/vaccenate (18:1)	0.810557
pyridoxamine	beta-sitosterol	0.810555
beta-sitosterol	pyridoxamine	0.810555
methyl glucopyranoside (alpha + beta)	N1-methyladenosine	0.810456
N1-methyladenosine	methyl glucopyranoside (alpha + beta)	0.810456
4-hydroxycinnamate	2'-deoxyuridine	0.810339
2'-deoxyuridine	4-hydroxycinnamate	0.810339
5-methylthioadenosine (MTA)	pipecolate	0.810203
pipecolate	5-methylthioadenosine (MTA)	0.810203
1-palmitoyl-3-linoleoyl-glycerol (16:0/18:2)*	1-methyladenine	0.810155
1-methyladenine	1-palmitoyl-3-linoleoyl-glycerol (16:0/18:2)*	0.810155
N-acetylalanine	Isobar: hexose diphosphates	0.810154
Isobar: hexose diphosphates	N-acetylalanine	0.810154
2'-deoxycytidine	leucylglutamine*	0.810146
leucylglutamine*	2'-deoxycytidine	0.810146
uracil	gamma-glutamylisoleucine*	0.810059
gamma-glutamylisoleucine*	uracil	0.810059
pyridoxamine	guanine	0.809867
guanine	pyridoxamine	0.809867
5-methyluridine (ribothymidine)	Isobar: hexose diphosphates	0.80979
Isobar: hexose diphosphates	5-methyluridine (ribothymidine)	0.80979
pyridoxamine	1-palmitoleoyl-GPC (16:1)*	0.809735
1-palmitoleoyl-GPC (16:1)*	pyridoxamine	0.809735
glycylisoleucine	cytidine 3'-monophosphate (3'-CMP)	0.80959
cytidine 3'-monophosphate (3'-CMP)	glycylisoleucine	0.80959
1-linolenoyl-GPC (18:3)*	N-palmitoyl-sphinganine (d18:0/16:0)	0.80918
N-palmitoyl-sphinganine (d18:0/16:0)	1-linolenoyl-GPC (18:3)*	0.80918
1-linoleoyl-GPE (18:2)*	N-palmitoyl-sphinganine (d18:0/16:0)	0.808967
N-palmitoyl-sphinganine (d18:0/16:0)	1-linoleoyl-GPE (18:2)*	0.808967
thiamin (Vitamin B1)	N-acetyltaurine	0.808906
N-acetyltaurine	thiamin (Vitamin B1)	0.808906
serine	ribitol	0.808744
ribitol	serine	0.808744
adenosine 2'-monophosphate (2'-AMP)	N-acetyl-cadaverine	0.808689
N-acetyl-cadaverine	adenosine 2'-monophosphate (2'-AMP)	0.808689
N-acetylalanine	gamma-glutamylisoleucine*	0.808401
gamma-glutamylisoleucine*	N-acetylalanine	0.808401
N-acetyltaurine	beta-sitosterol	0.808323
beta-sitosterol	N-acetyltaurine	0.808323
1-palmitoyl-2-linoleoyl-galactosylglycerol (16:0/18:2)*	1,2-dilinoleoyl-galactosylglycerol (18:2/18:2)*	0.808148
1,2-dilinoleoyl-galactosylglycerol (18:2/18:2)*	1-palmitoyl-2-linoleoyl-galactosylglycerol (16:0/18:2)*	0.808148
isoleucine	beta-hydroxyisovalerate	0.808086
beta-hydroxyisovalerate	isoleucine	0.808086
5-methyluridine (ribothymidine)	ergothioneine	0.808055
ergothioneine	5-methyluridine (ribothymidine)	0.808055
asparagine	adenosine 5'-monophosphate (AMP)	0.807922
adenosine 5'-monophosphate (AMP)	asparagine	0.807922
glutamate	spermidine	0.807903
spermidine	glutamate	0.807903
1-palmitoyl-2-oleoyl-GPE (16:0/18:1)	1-oleoyl-2-linoleoyl-GPE (18:1/18:2)*	0.807547
1-oleoyl-2-linoleoyl-GPE (18:1/18:2)*	1-palmitoyl-2-oleoyl-GPE (16:0/18:1)	0.807547
uridine-2',3'-cyclic monophosphate	cytidine 3'-monophosphate (3'-CMP)	0.807462
cytidine 3'-monophosphate (3'-CMP)	uridine-2',3'-cyclic monophosphate	0.807462
prolylglycine	glutaminylleucine	0.807431
glutaminylleucine	prolylglycine	0.807431
N-acetylalanine	1-linolenoyl-GPC (18:3)*	0.80743
1-linolenoyl-GPC (18:3)*	N-acetylalanine	0.80743
1-oleoyl-2-linoleoyl-glycerol (18:1/18:2)	orotate	0.807388
orotate	1-oleoyl-2-linoleoyl-glycerol (18:1/18:2)	0.807388
thiamin (Vitamin B1)	sphinganine	0.807386
sphinganine	thiamin (Vitamin B1)	0.807386
2-phosphoglycerate	3-phosphoglycerate	0.807306
3-phosphoglycerate	2-phosphoglycerate	0.807306
N6-carbamoylthreonyladenosine	1-methyladenine	0.807223
1-methyladenine	N6-carbamoylthreonyladenosine	0.807223
guanine	1-methyladenine	0.807181
1-methyladenine	guanine	0.807181
methionine sulfoxide	glutamine	0.807117
glutamine	methionine sulfoxide	0.807117
phytosphingosine	5-methyluridine (ribothymidine)	0.807102
5-methyluridine (ribothymidine)	phytosphingosine	0.807102
succinimide	pyruvate	0.807081
pyruvate	succinimide	0.807081
3-hydroxy-3-methylglutarate	pyridoxamine	0.806902
pyridoxamine	3-hydroxy-3-methylglutarate	0.806902
gamma-glutamylalanine	gamma-glutamyltyrosine	0.80684
gamma-glutamyltyrosine	gamma-glutamylalanine	0.80684
isoleucine	phytosphingosine	0.806749
phytosphingosine	isoleucine	0.806749
N2,N2-dimethylguanosine	N-palmitoyl-sphinganine (d18:0/16:0)	0.806649
N-palmitoyl-sphinganine (d18:0/16:0)	N2,N2-dimethylguanosine	0.806649
1-linoleoyl-GPE (18:2)*	thioproline	0.80655
thioproline	1-linoleoyl-GPE (18:2)*	0.80655
N-acetylalanine	sphinganine	0.806499
sphinganine	N-acetylalanine	0.806499
sebacate (decanedioate)	dihomo-linoleate (20:2n6)	0.806446
dihomo-linoleate (20:2n6)	sebacate (decanedioate)	0.806446
O-sulfo-L-tyrosine	2-hydroxyglutarate	0.806337
2-hydroxyglutarate	O-sulfo-L-tyrosine	0.806337
ribose	1-methyladenine	0.80603
1-methyladenine	ribose	0.80603
N-acetylalanine	7-methylguanine	0.806018
7-methylguanine	N-acetylalanine	0.806018
pyridoxate	thymine	0.805741
thymine	pyridoxate	0.805741
1-linoleoyl-GPA (18:2)*	linolenate [alpha or gamma; (18:3n3 or 6)]	0.805576
linolenate [alpha or gamma; (18:3n3 or 6)]	1-linoleoyl-GPA (18:2)*	0.805576
glycylleucine	inosine	0.805466
inosine	glycylleucine	0.805466
1-linoleoyl-GPE (18:2)*	1-linolenoyl-GPC (18:3)*	0.805407
1-linolenoyl-GPC (18:3)*	1-linoleoyl-GPE (18:2)*	0.805407
9(10)-EpOME	3-hydroxysebacate	0.80535
3-hydroxysebacate	9(10)-EpOME	0.80535
acetylcarnitine	inosine	0.804883
inosine	acetylcarnitine	0.804883
N-acetylalanine	arabinose	0.804841
arabinose	N-acetylalanine	0.804841
cysteine	thioproline	0.804783
thioproline	cysteine	0.804783
pantothenate	gamma-glutamylisoleucine*	0.804775
gamma-glutamylisoleucine*	pantothenate	0.804775
linolenate [alpha or gamma; (18:3n3 or 6)]	erucate (22:1n9)	0.804545
erucate (22:1n9)	linolenate [alpha or gamma; (18:3n3 or 6)]	0.804545
cytidine	N-acetyl-cadaverine	0.804404
N-acetyl-cadaverine	cytidine	0.804404
9(10)-EpOME	2-palmitoylglycerol (16:0)	0.804292
2-palmitoylglycerol (16:0)	9(10)-EpOME	0.804292
3-(4-hydroxyphenyl)propionate	1-palmitoyl-GPC (16:0)	0.804283
1-palmitoyl-GPC (16:0)	3-(4-hydroxyphenyl)propionate	0.804283
1-linoleoyl-GPE (18:2)*	1-linoleoyl-GPC (18:2)	0.804011
1-linoleoyl-GPC (18:2)	1-linoleoyl-GPE (18:2)*	0.804011
gamma-glutamylvaline	9,10-DiHOME	0.803888
9,10-DiHOME	gamma-glutamylvaline	0.803888
adenine	N-palmitoyl-sphinganine (d18:0/16:0)	0.803672
N-palmitoyl-sphinganine (d18:0/16:0)	adenine	0.803672
guanosine	sphingosine	0.803519
sphingosine	guanosine	0.803519
1-oleoyl-GPI (18:1)*	oleate/vaccenate (18:1)	0.803449
oleate/vaccenate (18:1)	1-oleoyl-GPI (18:1)*	0.803449
gamma-glutamylvaline	ribose	0.803441
ribose	gamma-glutamylvaline	0.803441
nicotinate	1-methyladenine	0.802936
1-methyladenine	nicotinate	0.802936
7-methylguanine	pyridoxate	0.80287
pyridoxate	7-methylguanine	0.80287
gamma-glutamylleucine	N2,N2-dimethylguanosine	0.802862
N2,N2-dimethylguanosine	gamma-glutamylleucine	0.802862
valylglycine	leucylalanine	0.802854
leucylalanine	valylglycine	0.802854
guanosine 5'- monophosphate (5'-GMP)	N-acetylasparagine	0.802607
N-acetylasparagine	guanosine 5'- monophosphate (5'-GMP)	0.802607
erythronate*	5-methylthioadenosine (MTA)	0.802445
5-methylthioadenosine (MTA)	erythronate*	0.802445
1-palmitoleoyl-GPC (16:1)*	pyridoxate	0.802425
pyridoxate	1-palmitoleoyl-GPC (16:1)*	0.802425
N-acetylalanine	adenine	0.802417
adenine	N-acetylalanine	0.802417
3-hydroxy-3-methylglutarate	1-linolenoyl-GPC (18:3)*	0.802408
1-linolenoyl-GPC (18:3)*	3-hydroxy-3-methylglutarate	0.802408
sphingosine	7-methylguanine	0.802385
7-methylguanine	sphingosine	0.802385
leucylglycine	glutaminylleucine	0.802384
glutaminylleucine	leucylglycine	0.802384
1-oleoyl-GPE (18:1)	1-linoleoyl-GPE (18:2)*	0.802252
1-linoleoyl-GPE (18:2)*	1-oleoyl-GPE (18:1)	0.802252
N6,N6,N6-trimethyllysine	3-phosphoglycerate	0.802042
3-phosphoglycerate	N6,N6,N6-trimethyllysine	0.802042
valylglycine	leucylglutamine*	0.801806
leucylglutamine*	valylglycine	0.801806
glutamate	1-palmitoyl-2-linolenoyl-digalactosylglycerol (16:0/18:3)	0.801767
1-palmitoyl-2-linolenoyl-digalactosylglycerol (16:0/18:3)	glutamate	0.801767
10-nonadecenoate (19:1n9)	erucate (22:1n9)	0.801635
erucate (22:1n9)	10-nonadecenoate (19:1n9)	0.801635
adenosine 2'-monophosphate (2'-AMP)	glutaminylleucine	0.801628
glutaminylleucine	adenosine 2'-monophosphate (2'-AMP)	0.801628
threonylphenylalanine	2'-deoxycytidine	0.801578
2'-deoxycytidine	threonylphenylalanine	0.801578
1-oleoyl-2-linoleoyl-glycerol (18:1/18:2)	1-linoleoylglycerol (18:2)	0.801455
1-linoleoylglycerol (18:2)	1-oleoyl-2-linoleoyl-glycerol (18:1/18:2)	0.801455
glucosaminate	phytosphingosine	0.801364
phytosphingosine	glucosaminate	0.801364
ribitol	threonate	0.801361
threonate	ribitol	0.801361
N-acetyltaurine	2'-deoxyguanosine	0.801157
2'-deoxyguanosine	N-acetyltaurine	0.801157
1-palmitoyl-GPE (16:0)	1-linoleoyl-GPE (18:2)*	0.801123
1-linoleoyl-GPE (18:2)*	1-palmitoyl-GPE (16:0)	0.801123
1-stearoyl-GPC (18:0)	methylmalonate (MMA)	0.801081
methylmalonate (MMA)	1-stearoyl-GPC (18:0)	0.801081
erythritol	pyridoxine (Vitamin B6)	0.800687
pyridoxine (Vitamin B6)	erythritol	0.800687
1-oleoyl-2-linoleoyl-GPE (18:1/18:2)*	1-palmitoyl-2-linoleoyl-GPE (16:0/18:2)	0.800523
1-palmitoyl-2-linoleoyl-GPE (16:0/18:2)	1-oleoyl-2-linoleoyl-GPE (18:1/18:2)*	0.800523
homocitrulline	glutarate (pentanedioate)	0.800451
glutarate (pentanedioate)	homocitrulline	0.800451
urate	uracil	0.800137
uracil	urate	0.800137
pyridoxamine	7-methylguanine	0.800106
7-methylguanine	pyridoxamine	0.800106
1-palmitoyl-2-oleoyl-GPC (16:0/18:1)	1-palmitoyl-2-oleoyl-GPE (16:0/18:1)	0.799938
1-palmitoyl-2-oleoyl-GPE (16:0/18:1)	1-palmitoyl-2-oleoyl-GPC (16:0/18:1)	0.799938
1-palmitoyl-GPA (16:0)	1-palmitoyl-GPI (16:0)*	0.799933
1-palmitoyl-GPI (16:0)*	1-palmitoyl-GPA (16:0)	0.799933
phenylalanylglycine	prolylglycine	0.799888
prolylglycine	phenylalanylglycine	0.799888
campesterol	5-methyluridine (ribothymidine)	0.799878
5-methyluridine (ribothymidine)	campesterol	0.799878
glutamine	sebacate (decanedioate)	0.799827
sebacate (decanedioate)	glutamine	0.799827
uridine 5'-monophosphate (UMP)	nicotinamide adenine dinucleotide (NAD+)	0.799764
nicotinamide adenine dinucleotide (NAD+)	uridine 5'-monophosphate (UMP)	0.799764
[truncated: 196,028 more rows]
